# Supplementary material for: Exome sequencing identifies novel genetic variants associated with varicose veins
Source: PLoS Genet. 2024 Jul 9;20(7):e1011339. doi: 10.1371/journal.pgen.1011339 (PMC11233024; doi:10.1371/journal.pgen.1011339)
Supplement: S1 Table — (XLSX) [file pgen.1011339.s007.xlsx]

## Sheet: Sheet1
S1 Table. Codes used for varicose veins case definition and the number of individuals with each of the diagnostic codes
Source of Data	UK Biobank Data Field ID	Date	Code	Description	N
Primary ICD-10	41202	41262	I83	Varicose veins of lower extremities	14068
Secondary ICD-10	41204		As above	As above	3738
Primary OPCS	41200	41260	L84 L85 L86 L87 L88	Combined operations on varicose vein of leg; Ligation of varicose vein of leg; Injection into varicose vein of leg; Other operations on varicose vein of leg; Transluminal operations on varicose vein of leg.	14235
Secondary OPCS	41210		As above	As above	8843
Non-cancer illness (self-report)	20002	87	1494	Varicose veins	2793
Operation (self-report)	20004	92	1479	Varicose vein surgery	20376
Total (excluding overlaps)					30130
