# Supplementary material for: Exome sequencing identifies novel genetic variants associated with varicose veins
Source: PLoS Genet. 2024 Jul 9;20(7):e1011339. doi: 10.1371/journal.pgen.1011339 (PMC11233024; doi:10.1371/journal.pgen.1011339)
Supplement: S2 Table — (XLSX) [file pgen.1011339.s008.xlsx]

## Sheet: Sheet1
S2 Table. Baseline characteristics of the study population
Characteristic	Cases	Controls	Total
Number of individuals	21643	329127	350770
Proportion of females (%)	14,252 (65.85)	174,308 (52.96)	188,560 (53.76)
Mean (SD) of age at recruitment (in yrs)	59.22 (7.20)	56.79 (7.95)	56.94 (7.93)
