# Supplementary material for: Exome sequencing identifies novel genetic variants associated with varicose veins
Source: PLoS Genet. 2024 Jul 9;20(7):e1011339. doi: 10.1371/journal.pgen.1011339 (PMC11233024; doi:10.1371/journal.pgen.1011339)
Supplement: S3 Table — (XLSX) [file pgen.1011339.s009.xlsx]

## Sheet: Sheet1
S3 Table. Significant results from single-variant associations analysis of VV (P<1.19e-6)
CHR	POS	Func.ensGene	Gene.ensGene	ExonicFunc.ensGene	AAChange.ensGene	MarkerID	Allele1	Allele2	AC_Allele2	AF_Allele2	MissingRate	BETA	SE	Tstat	var	p.value	p.value.NA	Is.SPA	AF_case	AF_ctrl	N_case	N_ctrl	N_case_hom	N_case_het	N_ctrl_hom	N_ctrl_het	bon	OR	LCI	MCI
2	68157965	exonic	ENSG00000273398;PNO1	synonymous SNV	p.L198L	chr2:68157965:A:G	G	A	249838	0.356128	0.000379166	-0.148751	0.0107643	-1340.69	9286.42	9.80524e-44	5.32281e-44	TRUE	0.325371	0.358151	21643	329127	2295	9494	41965	151824	4.13026e-39	0.861784	0.843792	0.880159
16	88721296	exonic	PIEZO1	synonymous SNV	p.A1846A	chr16:88721296:G:C	C	G	84766	0.120828	0.000336403	0.19421	0.0148306	881.827	4336.3	1.75306e-39	6.79617e-41	TRUE	0.141709	0.119455	21643	329127	446	5242	4577	69478	7.38442e-35	1.21435	1.17956	1.25017
16	88717041	exonic	PIEZO1	synonymous SNV	p.L2214L	chr16:88717041:C:G	G	C	311695	0.444301	0.00347521	0.130957	0.0101002	1309.55	10102.9	9.55221e-39	8.41247e-39	TRUE	0.474772	0.442297	21643	329127	4904	10743	64501	162142	4.02368e-34	1.13992	1.11757	1.16271
16	88725639	exonic	PIEZO1	synonymous SNV	p.F1338F	chr16:88725639:A:G	G	A	81365	0.115981	0.00402828	0.194841	0.0150502	858.459	4201.64	1.23601e-38	4.90509e-40	TRUE	0.136372	0.11464	21643	329127	425	5053	4311	66840	5.20645e-34	1.21512	1.1798	1.2515
16	88716268	exonic	PIEZO1	synonymous SNV	p.P2353P	chr16:88716268:A:G	G	A	74126	0.105662	0.000382017	0.202085	0.0156598	821.152	3860.81	2.11741e-38	7.13861e-40	TRUE	0.125214	0.104376	21643	329127	353	4714	3471	61764	8.91917e-34	1.22395	1.18696	1.2621
16	88714717	exonic	CTU2	synonymous SNV	p.C515C	chr16:88714717:T:C	C	T	76455	0.108982	5.13157e-05	0.199445	0.0154667	831.263	3965.79	2.39729e-38	8.77454e-40	TRUE	0.128748	0.107682	21643	329127	376	4821	3699	63484	1.00981e-33	1.22073	1.18427	1.2583
16	88717113	exonic	PIEZO1	synonymous SNV	p.P2190P	chr16:88717113:T:C	C	T	73758	0.105137	0.000667104	0.200803	0.0156952	812.297	3844.64	8.86447e-38	3.27273e-39	TRUE	0.124474	0.103866	21643	329127	350	4688	3443	61484	3.73398e-33	1.22238	1.18535	1.26057
16	88742335	exonic	PIEZO1	synonymous SNV	p.I83I	chr16:88742335:A:G	G	A	90282	0.128691	0.000322148	0.1804	0.0144803	860.854	4583.34	6.30114e-36	4.84081e-37	TRUE	0.149471	0.127325	21643	329127	495	5480	5184	73444	2.65423e-31	1.1977	1.16418	1.23218
16	88738326	exonic	PIEZO1	synonymous SNV	p.V250V	chr16:88738326:A:G	G	A	107660	0.153462	0.000362061	0.159826	0.013559	873.149	5298.66	2.26418e-32	3.76776e-33	TRUE	0.174375	0.152087	21643	329127	664	6220	7400	85312	9.53742e-28	1.17331	1.14254	1.20491
16	88741488	exonic	PIEZO1	nonsynonymous SNV	p.P152L	chr16:88741488:G:A	G	A	83591	0.119154	0.000473245	0.169943	0.0149711	758.545	4294.21	3.64773e-30	5.48548e-31	TRUE	0.137481	0.117948	21643	329127	406	5139	4480	68680	1.53653e-25	1.18524	1.15096	1.22053
16	88734505	exonic	PIEZO1	synonymous SNV	p.V677V	chr16:88734505:C:T	C	T	101320	0.144425	0.000367762	-0.170239	0.0153258	-802.746	5045.44	5.73676e-29	1.29272e-29	TRUE	0.125884	0.145644	21643	329127	347	4755	6968	81935	2.4165e-24	0.843463	0.818504	0.869184
16	88736165	exonic	PIEZO1	synonymous SNV	p.L514L	chr16:88736165:G:A	G	A	101340	0.144454	0.000353508	-0.168242	0.0153114	-794.064	5046.96	2.18135e-28	5.26097e-29	TRUE	0.126115	0.14566	21643	329127	349	4761	6975	81931	9.18851e-24	0.845149	0.820163	0.870897
16	88734406	exonic	PIEZO1	synonymous SNV	p.D710D	chr16:88734406:G:A	G	A	101211	0.14427	0.000575876	-0.167646	0.0153149	-790.711	5042.83	3.4511e-28	8.49815e-29	TRUE	0.125999	0.145471	21643	329127	347	4760	6968	81821	1.45371e-23	0.845653	0.820646	0.871422
16	88734377	exonic	PIEZO1	nonsynonymous SNV	p.R720H	chr16:88734377:C:T	C	T	101155	0.14419	0.000575876	-0.167612	0.0153195	-790.063	5039.63	3.66455e-28	9.04859e-29	TRUE	0.12593	0.145391	21643	329127	349	4753	6950	81804	1.54362e-23	0.845682	0.820667	0.87146
16	88736340	exonic	PIEZO1	synonymous SNV	p.T455T	chr16:88736340:C:T	C	T	98768	0.140787	0.000248026	-0.167744	0.0154833	-774.535	4939.05	1.18936e-27	3.02831e-28	TRUE	0.12288	0.141965	21643	329127	326	4667	6623	80203	5.00993e-23	0.84557	0.820295	0.871624
16	88713767	exonic	CTU2	nonsynonymous SNV	p.V403I	chr16:88713767:G:A	G	A	105796	0.150805	8.55261e-05	-0.161413	0.0149878	-791.569	5228.25	2.39463e-27	6.83906e-28	TRUE	0.132491	0.15201	21643	329127	383	4969	7578	84905	1.00869e-22	0.850941	0.826307	0.876309
16	88714665	exonic	CTU2	nonsynonymous SNV	p.R498Q	chr16:88714665:G:A	G	A	106672	0.152054	3.13596e-05	-0.160445	0.0149307	-792.28	5261.96	3.09645e-27	9.04026e-28	TRUE	0.133715	0.15326	21643	329127	391	5006	7694	85496	1.30432e-22	0.851765	0.8272	0.877059
16	88713331	exonic	CTU2	nonsynonymous SNV	p.M324V	chr16:88713331:A:G	A	G	234511	0.33428	0.000701314	-0.096201	0.0109086	-848.604	9083.36	5.7829e-19	5.39059e-19	TRUE	0.314397	0.335588	21643	329127	2098	9413	37160	146582	2.43593e-14	0.908281	0.889068	0.92791
6	31142614	exonic	CCHCR1	nonsynonymous SNV	p.S829C	chr6:31142614:G:C	G	C	226344	0.322639	0.00266271	-0.0871084	0.0110562	-747.867	8805.16	1.65464e-15	1.58732e-15	TRUE	0.305133	0.32379	21643	329127	2019	9170	34391	144354	6.96984e-11	0.916578	0.896929	0.936657
6	31154723	exonic	CCHCR1	nonsynonymous SNV	p.R156W	chr6:31154723:G:A	G	A	170648	0.243248	0.000285087	-0.0940669	0.0121496	-676.219	7426.49	4.87799e-15	4.2661e-15	TRUE	0.227395	0.24429	21643	329127	1152	7539	19585	121635	2.05475e-10	0.910222	0.888803	0.932157
6	31154705	exonic	CCHCR1	nonsynonymous SNV	p.R162W	chr6:31154705:G:A	G	A	171753	0.244823	0.00111754	-0.093221	0.0121127	-674.139	7468.84	7.01309e-15	6.16615e-15	TRUE	0.229035	0.245861	21643	329127	1167	7580	19909	122021	2.95412e-10	0.910992	0.889619	0.932879
2	68188635	exonic	ENSG00000273398;PPP3R1	synonymous SNV	p.D23D	chr2:68188635:G:A	G	A	273388	0.389697	0.00204407	0.0795941	0.0103468	763.568	9624.65	7.20858e-15	7.07425e-15	TRUE	0.407499	0.388526	21643	329127	3571	10497	49370	157009	3.03647e-10	1.08285	1.06111	1.10503
6	31148433	exonic	CCHCR1	synonymous SNV	p.L482L	chr6:31148433:G:A	G	A	208457	0.297142	0.00802235	-0.0861511	0.01136	-702.961	8381.2	1.6791e-14	1.60918e-14	TRUE	0.280691	0.298224	21643	329127	1682	8786	29050	138207	7.07289e-10	0.917456	0.897254	0.938112
6	30154377	exonic	TRIM10	synonymous SNV	p.Q346Q	chr6:30154377:T:C	C	T	71859	0.10243	0.00106908	0.11986	0.0161245	463.87	3763.18	5.29248e-14	3.97862e-14	TRUE	0.113593	0.101696	21643	329127	272	4373	3506	59930	2.22935e-09	1.12734	1.09227	1.16354
16	88806103	exonic	CDT1	synonymous SNV	p.H305H	chr16:88806103:T:C	C	T	156826	0.223545	0.00106908	0.0888634	0.0119737	634.377	7101.43	5.7873e-14	5.15556e-14	TRUE	0.238484	0.222563	21643	329127	1279	7765	16345	113813	2.43779e-09	1.09293	1.06758	1.11888
6	31144960	exonic	CCHCR1	nonsynonymous SNV	p.G628C	chr6:31144960:C:A	C	A	181605	0.258866	0.00180745	-0.088049	0.0118809	-660.944	7735.24	6.26931e-14	5.69202e-14	TRUE	0.243335	0.259888	21643	329127	1307	7919	22118	126836	2.64082e-09	0.915716	0.894638	0.93729
16	88864866	exonic	PABPN1L	nonsynonymous SNV	p.G214D	chr16:88864866:C:T	C	T	58465	0.0833381	0.000829603	-0.14424	0.0195047	-420.281	3113.52	7.06443e-14	4.99459e-14	TRUE	0.0733956	0.0839919	21643	329127	107	2963	2371	50546	2.97575e-09	0.86568	0.83321	0.899415
12	50809588	exonic	ATF1	synonymous SNV	p.Y109Y	chr12:50809588:C:T	C	T	284455	0.405472	0.00435613	0.0751123	0.0102799	733.199	9814.45	1.36899e-13	1.35192e-13	TRUE	0.422192	0.404373	21643	329127	3915	10445	53977	158226	5.76661e-09	1.07801	1.0565	1.09995
6	30110553	exonic	TRIM31	synonymous SNV	p.A213A	chr6:30110553:C:T	C	T	122005	0.17391	0.000108333	-0.0996152	0.0138405	-557.971	5828.07	3.06954e-13	2.69424e-13	TRUE	0.160699	0.174779	21643	329127	552	5852	10144	94761	1.29298e-08	0.905186	0.88096	0.930077
6	30110498	exonic	TRIM31	nonsynonymous SNV	p.V232I	chr6:30110498:C:T	C	T	121540	0.173247	0.00242894	-0.0993735	0.0138662	-554.602	5806.59	3.84437e-13	3.38426e-13	TRUE	0.160121	0.174111	21643	329127	538	5855	10023	94563	1.61936e-08	0.905404	0.881129	0.930349
6	30112719	exonic	TRIM31	synonymous SNV	p.I29I	chr6:30112719:G:A	G	A	122611	0.174774	0.000105482	-0.0974208	0.0138077	-548.236	5851.21	8.59649e-13	7.65954e-13	TRUE	0.161784	0.175628	21643	329127	550	5903	10241	95126	3.6211e-08	0.907174	0.882952	0.93206
6	29657224	exonic	MOG	synonymous SNV	p.S5S	chr6:29657224:A:G	G	A	114222	0.162816	0.00334692	0.0940449	0.0134305	530.608	5561.08	1.25865e-12	1.11654e-12	TRUE	0.175322	0.161994	21643	329127	647	6295	8778	89077	5.30179e-08	1.09861	1.07007	1.12791
6	31170330	exonic	POU5F1	synonymous SNV	p.G97G	chr6:31170330:G:A	G	A	180428	0.257188	0.00430196	-0.0830578	0.0119198	-620.252	7687.21	1.60693e-12	1.50198e-12	TRUE	0.242619	0.258147	21643	329127	1292	7918	21716	126494	6.76889e-08	0.920298	0.899046	0.942052
8	86554965	exonic	CPNE3	nonsynonymous SNV	p.T412M	chr8:86554965:C:T	C	T	230444	0.328483	0.00140833	-0.0755853	0.0109384	-664.153	8975.14	2.42189e-12	2.37502e-12	TRUE	0.312988	0.329502	21643	329127	2142	9264	35949	144998	1.02017e-07	0.927201	0.907534	0.947294
6	26124406	exonic	H2AC6	synonymous SNV	p.Y58Y	chr6:26124406:C:T	C	T	154772	0.220617	0.00101206	0.082612	0.0120678	581.322	6987.16	3.80686e-12	3.53793e-12	TRUE	0.233886	0.219745	21643	329127	1211	7702	15914	112820	1.60356e-07	1.08612	1.06073	1.11212
6	30103553	exonic	TRIM31	nonsynonymous SNV	p.E421K	chr6:30103553:C:T	C	T	200048	0.285156	0.0022864	-0.0788894	0.0115312	-628.032	8171.51	3.9212e-12	3.71722e-12	TRUE	0.270457	0.286122	21643	329127	1563	8581	26719	134903	1.65173e-07	0.924142	0.90349	0.945267
12	47784123	exonic	HDAC7	synonymous SNV	p.X1015X	chr12:47784123:C:T	C	T	134581	0.191837	0.00167631	0.0863089	0.01265	550.928	6313.41	4.46287e-12	4.10085e-12	TRUE	0.204962	0.190973	21643	329127	916	7040	12005	101699	1.8799e-07	1.09014	1.06345	1.11751
6	29666235	exonic	MOG	synonymous SNV	p.I174I	chr6:29666235:A:G	G	A	68031	0.0969738	0.00186447	0.113018	0.0165987	414.478	3573.14	4.91866e-12	4.09455e-12	TRUE	0.106871	0.096323	21643	329127	240	4146	3096	57213	2.07189e-07	1.11965	1.08381	1.15668
6	31635190	exonic	PRRC2A	nonsynonymous SNV	p.R1740H	chr6:31635190:G:A	G	A	252497	0.359918	0.000823902	-0.0729559	0.0107396	-665.211	9309.71	5.48381e-12	5.4123e-12	TRUE	0.344476	0.360934	21643	329127	2527	9857	42593	152400	2.30994e-07	0.929642	0.910278	0.949418
6	32179919	exonic	RNF5	synonymous SNV	p.P105P	chr6:32179919:G:A	G	A	140587	0.200398	0.000567323	-0.0887805	0.0131379	-549.605	6403.95	7.0155e-12	6.51328e-12	TRUE	0.187705	0.201232	21643	329127	811	6503	13377	105708	2.95514e-07	0.915046	0.891784	0.938915
7	129839298	exonic	UBE2H	synonymous SNV	p.L42L	chr7:129839298:T:C	T	C	66001	0.0940802	0.000518859	-0.122415	0.0182411	-402.091	3459.19	9.66833e-12	8.11246e-12	TRUE	0.084808	0.0946899	21643	329127	154	3363	2973	56384	4.07259e-07	0.884781	0.853707	0.916987
6	32180254	exonic	RNF5	synonymous SNV	p.P157P	chr6:32180254:A:G	A	G	138735	0.197758	0.00588705	-0.0882275	0.0131651	-544.359	6384.72	1.03058e-11	9.58309e-12	TRUE	0.185187	0.198584	21643	329127	811	6394	13379	103961	4.34112e-07	0.915553	0.89223	0.939485
6	30112497	exonic	TRIM31	synonymous SNV	p.H103H	chr6:30112497:G:A	G	A	124899	0.178035	0.000122587	-0.0916428	0.0136925	-524.473	5939.17	1.09392e-11	1.00698e-11	TRUE	0.165596	0.178853	21643	329127	573	6022	10634	96463	4.60794e-07	0.912431	0.888269	0.93725
6	32058086	exonic	TNXB	synonymous SNV	p.L2846L	chr6:32058086:C:T	C	T	121163	0.17271	0.00335833	-0.093022	0.0139587	-512.383	5716.32	1.33146e-11	1.22708e-11	TRUE	0.160676	0.173501	21643	329127	566	5823	10089	94030	5.60851e-07	0.911173	0.886583	0.936446
22	50679152	exonic	SHANK3	synonymous SNV	p.I126I	chr22:50679152:T:C	C	T	340708	0.485657	0.000712718	0.0671193	0.0101714	675.05	10146.8	2.07226e-11	2.06316e-11	TRUE	0.500878	0.484656	21643	329127	5462	10757	77420	164187	8.72896e-07	1.06942	1.04831	1.09096
2	68137346	exonic	DNAAF10	nonsynonymous SNV	p.M241V	chr2:68137346:T:C	T	C	189751	0.270478	0.00141403	0.073654	0.0113265	591.478	8000.85	3.94146e-11	3.77682e-11	TRUE	0.283833	0.2696	21643	329127	1782	8722	23827	129811	1.66026e-06	1.07643	1.0528	1.1006
6	32192179	exonic	GPSM3	nonsynonymous SNV	p.H70R	chr6:32192179:T:C	T	C	153753	0.219165	0.000704165	-0.0820989	0.0126759	-545.355	6851.76	4.68476e-11	4.44673e-11	TRUE	0.206556	0.219994	21643	329127	942	7057	16019	112774	1.97336e-06	0.921181	0.898576	0.944354
4	26584259	exonic	TBC1D19	synonymous SNV	p.S22S	chr4:26584259:C:T	C	T	291248	0.415155	0.00100921	0.0665424	0.010288	653.338	9880.08	4.96596e-11	4.93406e-11	TRUE	0.430208	0.414165	21643	329127	4002	10618	56634	159358	2.09181e-06	1.06881	1.04747	1.09058
6	31760120	exonic	MSH5;MSH5-SAPCD1	synonymous SNV	p.T589T	chr6:31760120:C:T	C	T	94087	0.134115	0.000607236	-0.100619	0.0156279	-445.445	4616.48	6.03659e-11	5.52702e-11	TRUE	0.123643	0.134804	21643	329127	354	4644	6008	76719	2.54279e-06	0.904277	0.876999	0.932405
6	30744028	exonic	IER3	synonymous SNV	p.A127A	chr6:30744028:C:G	G	C	65038	0.0927075	0.000236622	0.108819	0.0169829	382.536	3428.93	7.39357e-11	6.45921e-11	TRUE	0.101834	0.0921073	21643	329127	207	3994	2799	55032	3.1144e-06	1.11496	1.07846	1.1527
6	31765689	exonic	VWA7	nonsynonymous SNV	p.T861A	chr6:31765689:T:C	T	C	94145	0.134198	0.000347806	-0.100085	0.0156248	-443.274	4617.61	7.49338e-11	6.87982e-11	TRUE	0.123781	0.134883	21643	329127	354	4650	6006	76775	3.15644e-06	0.904761	0.877473	0.932897
6	26092913	exonic	HFE	nonsynonymous SNV	p.C279Y	chr6:26092913:G:A	G	A	54693	0.0779613	0.000148245	0.116641	0.0182817	352.874	2938.44	8.84402e-11	7.53043e-11	TRUE	0.0864021	0.0774063	21643	329127	176	3388	2070	46813	3.72537e-06	1.12372	1.08416	1.16471
6	32154695	exonic	PPT2;PPT2-EGFL8	nonsynonymous SNV	p.A34E	chr6:32154695:C:A	C	A	164345	0.234263	0.00338398	-0.0781881	0.0122754	-553.467	7291.26	9.48116e-11	9.06835e-11	TRUE	0.221642	0.235093	21643	329127	1120	7354	18472	117807	3.99375e-06	0.92479	0.902806	0.947311
12	47796261	exonic	HDAC7	synonymous SNV	p.G208G	chr12:47796261:C:T	C	T	219175	0.31242	0.00136842	0.0693123	0.0108943	604.237	8721.75	9.93918e-11	9.79935e-11	TRUE	0.326641	0.311485	21643	329127	2291	9557	31903	141230	4.18668e-06	1.07177	1.04913	1.0949
6	32166733	exonic	EGFL8	nonsynonymous SNV	p.R86K	chr6:32166733:G:A	G	A	165295	0.235617	0.000778288	-0.0779137	0.01227	-551.933	7294.69	1.07721e-10	1.03169e-10	TRUE	0.223005	0.236447	21643	329127	1119	7415	18479	118684	4.53755e-06	0.925044	0.903063	0.94756
6	31766568	exonic	VWA7	synonymous SNV	p.S693S	chr6:31766568:G:T	G	T	93433	0.133183	0.00279956	-0.0994182	0.0156595	-438.59	4599.52	1.08546e-10	9.99759e-11	TRUE	0.122857	0.133862	21643	329127	356	4606	6005	76105	4.5723e-06	0.905364	0.877998	0.933583
17	70176185	exonic	KCNJ2	synonymous SNV	p.L382L	chr17:70176185:C:T	C	T	80444	0.114668	0.000344955	-0.10331	0.0166242	-406.218	4110.42	2.5753e-10	2.35797e-10	TRUE	0.1053	0.115284	21643	329127	231	4096	4282	67322	1.08479e-05	0.901847	0.872936	0.931717
12	50695951	exonic	DIP2B	synonymous SNV	p.T639T	chr12:50695951:T:A	T	A	248682	0.35448	0.000581578	0.0656473	0.0105739	610.028	9323.14	2.67555e-10	2.65244e-10	TRUE	0.368757	0.353541	21643	329127	3008	9946	41391	149938	1.12702e-05	1.06785	1.04595	1.09021
6	31689636	exonic	ABHD16A	synonymous SNV	p.L342L	chr6:31689636:T:C	C	T	195930	0.279286	0.000148245	0.0697183	0.0112354	572.207	8202.22	2.7311e-10	2.64782e-10	TRUE	0.293074	0.278379	21643	329127	1897	8892	25607	132030	1.15042e-05	1.07221	1.04885	1.09608
6	31659746	exonic	C6orf47	synonymous SNV	p.G68G	chr6:31659746:C:T	T	C	196171	0.279629	3.42105e-05	0.0694493	0.0112311	570.594	8211.28	3.13149e-10	3.03804e-10	TRUE	0.293374	0.278725	21643	329127	1903	8893	25691	132090	1.31908e-05	1.07192	1.04858	1.09578
6	30986468	exonic	MUC21	synonymous SNV	p.V98V	chr6:30986468:T:C	C	T	198228	0.282561	0.00275964	0.0698039	0.0113101	565.718	8101.73	3.37547e-10	3.27679e-10	TRUE	0.295407	0.281716	21643	329127	1817	9153	25839	133763	1.42185e-05	1.0723	1.04879	1.09633
6	31633567	exonic	PRRC2A	synonymous SNV	p.L1503L	chr6:31633567:T:C	C	T	196567	0.280194	0.00013114	0.0691823	0.0112269	568.995	8220.56	3.58675e-10	3.48213e-10	TRUE	0.293906	0.279292	21643	329127	1915	8892	25779	132287	1.51084e-05	1.07163	1.04831	1.09547
6	31506180	exonic	MICB	nonsynonymous SNV	p.I89M	chr6:31506180:C:G	C	G	100199	0.142827	0.00451578	-0.0933298	0.0151474	-439.57	4898.98	3.60473e-10	3.38093e-10	TRUE	0.132422	0.143511	21643	329127	404	4924	6977	80513	1.51842e-05	0.910893	0.884247	0.938342
6	32096949	exonic	TNXB	nonsynonymous SNV	p.T302A	chr6:32096949:T:C	T	C	93074	0.132671	0.00782279	-0.0967318	0.0157037	-424.571	4571.69	3.64187e-10	3.40074e-10	TRUE	0.122672	0.133328	21643	329127	336	4638	5863	76038	1.53407e-05	0.907799	0.880284	0.936175
6	32293475	exonic	TSBP1	nonsynonymous SNV	p.K398Q	chr6:32293475:T:G	T	G	92202	0.131428	0.00246315	-0.0965953	0.0157528	-421.515	4545.84	4.34105e-10	4.05712e-10	TRUE	0.121587	0.132075	21643	329127	328	4607	5785	75369	1.82858e-05	0.907923	0.880319	0.936393
6	29556180	exonic	UBD	synonymous SNV	p.Y66Y	chr6:29556180:A:G	A	G	88690	0.126422	2.85087e-05	-0.0979989	0.016	-415.036	4416.2	4.53585e-10	4.22687e-10	TRUE	0.116758	0.127057	21643	329127	300	4454	5279	73078	1.91064e-05	0.90665	0.878659	0.935533
6	31628105	exonic	PRRC2A	synonymous SNV	p.T544T	chr6:31628105:C:A	A	C	196702	0.280386	0.002466	0.0686847	0.0112286	565.046	8223.51	4.76883e-10	4.63577e-10	TRUE	0.293998	0.279491	21643	329127	1916	8894	25814	132348	2.00878e-05	1.0711	1.04778	1.09493
6	25914625	exonic	SLC17A2	nonsynonymous SNV	p.S370L	chr6:25914625:G:A	G	A	85313	0.121608	0.00288223	-0.0990815	0.016207	-409.637	4316.72	4.87318e-10	4.52381e-10	TRUE	0.112115	0.122232	21643	329127	279	4295	4907	70646	2.05273e-05	0.905669	0.877352	0.9349
6	28301047	exonic	PGBD1	nonsynonymous SNV	p.N398S	chr6:28301047:A:G	A	G	82852	0.1181	6.557e-05	-0.10004	0.0164731	-400.576	4181.42	6.27974e-10	5.83838e-10	TRUE	0.10888	0.118706	21643	329127	275	4163	4592	68955	2.64522e-05	0.904801	0.876054	0.934492
6	28923399	exonic	TRIM27	synonymous SNV	p.V78V	chr6:28923399:T:C	T	C	84328	0.120204	0.00136557	-0.0992451	0.0163553	-402.92	4237.44	6.47227e-10	6.02933e-10	TRUE	0.11089	0.120817	21643	329127	276	4248	4761	70006	2.72631e-05	0.905521	0.876953	0.935019
6	29828550	exonic	HLA-G	synonymous SNV	p.H122H	chr6:29828550:C:T	C	T	228624	0.325889	0.000898024	-0.0670331	0.0110566	-581.368	8864.67	6.69064e-10	6.62638e-10	TRUE	0.312387	0.326777	21643	329127	2125	9272	34959	145184	2.8183e-05	0.935164	0.915116	0.955651
6	32293730	exonic	TSBP1	nonsynonymous SNV	p.I313V	chr6:32293730:T:C	T	C	168333	0.239948	0.000769735	-0.0743823	0.0122809	-526.666	7280.72	6.94514e-10	6.72964e-10	TRUE	0.227441	0.24077	21643	329127	1115	7615	19326	119836	2.9255e-05	0.928317	0.906238	0.950933
6	31403653	exonic	MICA	synonymous SNV	p.F7F	chr6:31403653:T:C	C	T	146829	0.209295	0.000248026	0.0747266	0.0123447	506.401	6736.5	7.09454e-10	6.8335e-10	TRUE	0.221134	0.208517	21643	329127	1052	7468	14437	108383	2.98843e-05	1.07759	1.05183	1.10398
6	29829862	exonic	HLA-G	synonymous SNV	p.G319G	chr6:29829862:C:T	C	T	213455	0.304266	0.00240328	-0.0682455	0.0112748	-570.11	8550.6	7.11235e-10	7.03106e-10	TRUE	0.291133	0.30513	21643	329127	1852	8898	30505	139843	2.99594e-05	0.934031	0.913617	0.954902
16	88737574	exonic	PIEZO1	synonymous SNV	p.V394V	chr16:88737574:C:G	G	C	229422	0.327026	0.00344955	0.0654763	0.0108319	582.443	8948.77	7.48162e-10	7.41168e-10	TRUE	0.340295	0.326154	21643	329127	2505	9720	34730	145232	3.15148e-05	1.06767	1.04524	1.09058
6	27912204	exonic	OR2B2	nonsynonymous SNV	p.I39T	chr6:27912204:A:G	A	G	82056	0.116966	0.000151096	-0.0999504	0.0165469	-396.803	4145.92	7.68503e-10	7.15591e-10	TRUE	0.107841	0.117566	21643	329127	269	4130	4503	68382	3.23717e-05	0.904882	0.876006	0.93471
12	50350970	exonic	FAM186A	synonymous SNV	p.K1954K	chr12:50350970:T:C	C	T	244498	0.348516	0.000364911	0.0639303	0.0106182	590.263	9262.07	8.67657e-10	8.60926e-10	TRUE	0.362357	0.347606	21643	329127	2895	9895	40127	148559	3.65483e-05	1.06602	1.04406	1.08844
6	29374998	exonic	OR12D3	nonsynonymous SNV	p.T97I	chr6:29374998:G:A	G	A	87642	0.124928	0.000447587	-0.0965154	0.0160759	-405.258	4377.21	9.64097e-10	9.04629e-10	TRUE	0.115465	0.12555	21643	329127	293	4412	5143	72358	4.06106e-05	0.907996	0.879832	0.937061
12	50360780	exonic	FAM186A	synonymous SNV	p.K187K	chr12:50360780:T:G	G	T	244577	0.348629	0.00261995	0.0636402	0.0106205	587.554	9262	1.03492e-09	1.02709e-09	TRUE	0.362404	0.347723	21643	329127	2895	9897	40141	148608	4.35937e-05	1.06571	1.04375	1.08813
12	50355511	exonic	FAM186A	synonymous SNV	p.L441L	chr12:50355511:A:G	A	G	244454	0.348453	7.69735e-05	0.063354	0.0106227	584.872	9261.58	1.23053e-09	1.22144e-09	TRUE	0.362173	0.347551	21643	329127	2892	9893	40114	148549	5.18336e-05	1.0654	1.04345	1.08782
12	50353222	exonic	FAM186A	synonymous SNV	p.R1204R	chr12:50353222:T:C	C	T	242007	0.344965	0.0139835	0.0640976	0.010755	577.328	9036.5	1.26264e-09	1.25335e-09	TRUE	0.358569	0.344071	21643	329127	2733	10055	37826	150834	5.31862e-05	1.0662	1.04396	1.08891
6	31112239	exonic	C6orf15	nonsynonymous SNV	p.L40F	chr6:31112239:C:G	C	G	137881	0.19654	0.000766884	-0.0790424	0.0132832	-480.795	6276.73	1.33614e-09	1.28977e-09	TRUE	0.185372	0.197275	21643	329127	747	6530	12835	104187	5.62822e-05	0.924001	0.900255	0.948373
6	26045677	exonic	H3C3	synonymous SNV	p.A89A	chr6:26045677:G:C	G	C	84717	0.120759	9.69296e-05	-0.0964923	0.0162721	-396.072	4281.94	1.51528e-09	1.42379e-09	TRUE	0.111514	0.121367	21643	329127	272	4283	4797	70296	6.38281e-05	0.908017	0.879514	0.937443
6	26017314	exonic	H1-1	nonsynonymous SNV	p.K140R	chr6:26017314:T:C	T	C	89750	0.127933	0.000259429	-0.093682	0.0158201	-406.307	4519.11	1.59304e-09	1.50292e-09	TRUE	0.118468	0.128555	21643	329127	295	4538	5367	73888	6.71036e-05	0.910572	0.882771	0.939249
6	28398374	exonic	ZSCAN12	nonsynonymous SNV	p.M11T	chr6:28398374:A:G	A	G	82352	0.117387	0.000165351	-0.0963947	0.0165263	-383.932	4154.21	2.72523e-09	2.57288e-09	TRUE	0.108511	0.117971	21643	329127	276	4145	4534	68587	0.000114795	0.908106	0.879162	0.938002
7	2762888	exonic	GNA12	startloss	p.M1?	chr7:2762888:T:C	T	C	210849	0.300552	0.000898024	-0.0658326	0.0112896	-548.664	8510.57	2.75099e-09	2.72433e-09	TRUE	0.287576	0.301405	21643	329127	1742	8964	29829	138743	0.00011588	0.936288	0.915797	0.957236
6	31161533	exonic	TCF19	nonsynonymous SNV	p.P109S	chr6:31161533:C:T	C	T	108811	0.155103	0.00114605	-0.0856544	0.0146932	-428.417	5183.01	2.77903e-09	2.6682e-09	TRUE	0.145105	0.155761	21643	329127	476	5329	7981	86568	0.000117061	0.917911	0.891854	0.94473
6	27867440	exonic	H1-5	synonymous SNV	p.G30G	chr6:27867440:G:A	G	A	83306	0.118747	0.00022807	-0.0954371	0.0164157	-385.207	4208.58	3.05437e-09	2.88851e-09	TRUE	0.109943	0.119326	21643	329127	283	4193	4640	69267	0.000128659	0.908976	0.880195	0.938697
4	56932023	exonic	REST	synonymous SNV	p.A272A	chr4:56932023:G:A	G	A	129640	0.184793	0.0001625	0.0746253	0.0129583	459.359	6102.9	4.23384e-09	4.10045e-09	TRUE	0.195329	0.184101	21643	329127	820	6815	11022	99141	0.000178342	1.07748	1.05046	1.1052
12	50135953	exonic	CERS5	synonymous SNV	p.D193D	chr12:50135953:G:A	G	A	259954	0.370548	0.00810218	0.0605232	0.0105349	570.479	9470.69	4.59547e-09	4.57208e-09	TRUE	0.383865	0.369672	21643	329127	3226	10164	44918	153502	0.000193575	1.06239	1.04068	1.08456
6	29725234	exonic	HLA-F	synonymous SNV	p.P272P	chr6:29725234:C:T	T	C	126616	0.180483	0.00287368	0.0747236	0.0130268	455.623	6049.64	4.84251e-09	4.68785e-09	TRUE	0.191309	0.179771	21643	329127	792	6697	10880	96575	0.000203981	1.07759	1.05042	1.10545
4	56931248	exonic	REST	nonsynonymous SNV	p.P648L	chr4:56931248:C:T	C	T	129542	0.184654	0.000267982	0.0741267	0.0129652	456.088	6100.92	5.40967e-09	5.2462e-09	TRUE	0.195121	0.183965	21643	329127	820	6806	11018	99060	0.000227871	1.07694	1.04992	1.10466
6	30952347	exonic	MUCL3	nonsynonymous SNV	p.E1362K	chr6:30952347:G:A	G	A	115894	0.165199	0.000102631	-0.0807694	0.0142712	-428.23	5483.78	7.58523e-09	7.34757e-09	TRUE	0.155339	0.165848	21643	329127	549	5626	9046	91078	0.000319512	0.922406	0.896963	0.948572
7	2712518	exonic	AMZ1	synonymous SNV	p.S379S	chr7:2712518:G:A	G	A	209692	0.298902	9.97805e-05	-0.0640274	0.0113149	-532.301	8487.35	7.62664e-09	7.56324e-09	TRUE	0.286582	0.299713	21643	329127	1738	8929	29519	138249	0.000321257	0.937979	0.917407	0.959013
6	30951614	exonic	MUCL3	synonymous SNV	p.S1117S	chr6:30951614:G:A	G	A	115878	0.165177	0.0014682	-0.0805413	0.0142732	-426.96	5482.64	8.36361e-09	8.10616e-09	TRUE	0.155339	0.165824	21643	329127	549	5626	9038	91078	0.0003523	0.922617	0.897164	0.948792
6	25983549	exonic	TRIM38	synonymous SNV	p.A420A	chr6:25983549:C:T	C	T	70449	0.100421	0.000205263	-0.0998615	0.0177324	-347.364	3637.58	8.92779e-09	8.44069e-09	TRUE	0.0923855	0.100949	21643	329127	189	3621	3302	59846	0.000376065	0.904963	0.874051	0.936968
6	26370377	exonic	BTN3A2	synonymous SNV	p.H163H	chr6:26370377:T:C	T	C	288043	0.410587	0.00130285	-0.0589509	0.0105119	-565.649	9753.97	1.02336e-08	1.01992e-08	TRUE	0.397565	0.411443	21643	329127	3394	10421	55767	159300	0.000431071	0.942753	0.923528	0.962378
6	26463347	exonic	BTN2A1	nonsynonymous SNV	p.W178C	chr6:26463347:G:T	G	T	77527	0.11051	0.00169627	-0.0949448	0.0169331	-361.359	3971.23	1.02907e-08	9.79525e-09	TRUE	0.102204	0.111056	21643	329127	236	3952	4183	64737	0.000433475	0.909423	0.879736	0.940112
6	31148469	exonic	CCHCR1	nonsynonymous SNV	p.R470W	chr6:31148469:G:A	G	A	307086	0.437731	0.00212105	-0.0583313	0.0104143	-569.557	9912.95	1.06506e-08	1.06197e-08	TRUE	0.424156	0.438624	21643	329127	3934	10492	63270	162186	0.000448637	0.943337	0.924277	0.962791
6	25769121	exonic	SLC17A4	synonymous SNV	p.A22A	chr6:25769121:T:C	C	T	88933	0.126768	0.00174188	-0.0881881	0.015891	-380.007	4481.8	1.43207e-08	1.37632e-08	TRUE	0.117937	0.127349	21643	329127	310	4485	5349	73130	0.000603233	0.915589	0.887511	0.944555
6	26104220	exonic	H4C3	synonymous SNV	p.L91L	chr6:26104220:A:G	A	G	259530	0.369943	0.000233771	0.0582458	0.0105884	546.01	9430.44	1.88908e-08	1.88138e-08	TRUE	0.38241	0.369123	21643	329127	3185	10183	44703	153571	0.000795739	1.05998	1.0382	1.0822
6	29828216	exonic	HLA-G	synonymous SNV	p.P86P	chr6:29828216:G:A	G	A	322425	0.459596	0.000806796	-0.0567196	0.0103304	-563.199	10070.3	2.00322e-08	1.99662e-08	TRUE	0.446611	0.46045	21643	329127	4299	10734	69847	163399	0.000843816	0.944859	0.92592	0.964185
6	26107562	exonic	H1-6	nonsynonymous SNV	p.Q178K	chr6:26107562:G:T	G	T	259186	0.369453	0.0014568	0.0580155	0.0105949	543.386	9422.41	2.17793e-08	2.16922e-08	TRUE	0.381856	0.368637	21643	329127	3173	10183	44562	153533	0.000917411	1.05973	1.03795	1.08197
6	29827880	exonic	HLA-G	synonymous SNV	p.L17L	chr6:29827880:G:A	G	A	322358	0.459501	0.00325569	-0.0563924	0.0103336	-559.878	10068.9	2.41879e-08	2.41097e-08	TRUE	0.446588	0.46035	21643	329127	4299	10733	69810	163407	0.00101887	0.945168	0.926217	0.964507
6	26463346	exonic	BTN2A1	nonsynonymous SNV	p.W178L	chr6:26463346:G:T	G	T	77978	0.111153	0.000439034	-0.0920934	0.0169013	-352.135	3985.26	2.53442e-08	2.43255e-08	TRUE	0.103059	0.111685	21643	329127	236	3989	4183	65151	0.00106757	0.91202	0.882303	0.942738
6	30547266	exonic	GNL1	synonymous SNV	p.A429A	chr6:30547266:T:C	T	C	103753	0.147893	0.000935086	-0.0814948	0.0149681	-394.508	5013.51	2.59665e-08	2.52323e-08	TRUE	0.138705	0.148497	21643	329127	435	5134	7268	83213	0.00109378	0.921738	0.895089	0.94918
6	27865396	exonic	H2AC16	synonymous SNV	p.K14K	chr6:27865396:A:G	A	G	96890	0.13811	0.000133991	-0.0833632	0.0153373	-385.111	4792.3	2.73503e-08	2.65089e-08	TRUE	0.129257	0.138693	21643	329127	379	4837	6281	78733	0.00115208	0.920017	0.892772	0.948094
6	30685004	exonic	PPP1R18	nonsynonymous SNV	p.G339R	chr6:30685004:C:T	C	T	103867	0.148056	0.000287938	-0.081328	0.0149737	-393.423	5009.34	2.79616e-08	2.71859e-08	TRUE	0.138867	0.14866	21643	329127	433	5145	7238	83380	0.00117783	0.921891	0.895228	0.949348
6	27867494	exonic	H1-5	synonymous SNV	p.P12P	chr6:27867494:T:C	T	C	96859	0.138066	0.000208114	-0.0832241	0.0153392	-384.412	4791.41	2.88836e-08	2.8004e-08	TRUE	0.129233	0.138647	21643	329127	380	4834	6279	78707	0.00121667	0.920145	0.892893	0.948229
6	28153120	exonic	ZKSCAN8	synonymous SNV	p.Q280Q	chr6:28153120:G:A	G	A	170500	0.243037	0.000333552	-0.0657382	0.0121989	-474.819	7412.86	3.54485e-08	3.49045e-08	TRUE	0.231599	0.243789	21643	329127	1196	7633	19480	121515	0.0014932	0.936376	0.914253	0.959034
6	27807896	exonic	H2BC13	nonsynonymous SNV	p.L4P	chr6:27807896:A:G	A	G	96949	0.138195	6.84209e-05	-0.082502	0.0153354	-381.424	4794.64	3.72762e-08	3.61985e-08	TRUE	0.129418	0.138772	21643	329127	380	4842	6284	78779	0.00157018	0.92081	0.893544	0.948907
16	88898149	exonic	CBFA2T3	nonsynonymous SNV	p.R103P	chr16:88898149:C:G	C	G	61924	0.0882687	0.00553354	-0.100869	0.018756	-316.463	3298.3	3.76684e-08	3.58161e-08	TRUE	0.0810193	0.0887454	21643	329127	151	3205	2672	53073	0.00158671	0.904051	0.87142	0.937904
6	31626851	exonic	PRRC2A	synonymous SNV	p.G354G	chr6:31626851:T:A	A	T	103222	0.147136	0.000707016	0.0755153	0.0141664	390.81	5123.66	4.8943e-08	4.76704e-08	TRUE	0.156586	0.146515	21643	329127	526	5726	7257	81930	0.00206163	1.07844	1.04891	1.1088
6	29555899	exonic	UBD	synonymous SNV	p.C160C	chr6:29555899:C:G	G	C	188790	0.269108	0.000755481	0.0610156	0.011454	487.737	7997.6	4.99209e-08	4.92815e-08	TRUE	0.28046	0.268361	21643	329127	1738	8664	23753	129144	0.00210282	1.06292	1.03932	1.08705
6	31025536	exonic	MUC22	synonymous SNV	p.S35S	chr6:31025536:C:T	C	T	128802	0.183599	0.00098355	-0.0724117	0.0136783	-418.571	5958.39	5.98628e-08	5.87488e-08	TRUE	0.174005	0.18423	21643	329127	660	6212	11212	98846	0.0025216	0.930148	0.905542	0.955422
6	25420116	exonic	CARMIL1	synonymous SNV	p.V47V	chr6:25420116:C:G	G	C	61435	0.0875716	0.0029307	-0.0995118	0.0188552	-308.122	3242.11	6.5418e-08	6.25373e-08	TRUE	0.0804186	0.088042	21643	329127	155	3171	2615	52724	0.0027556	0.905279	0.872434	0.939361
6	26199675	exonic	H2BC7	synonymous SNV	p.S39S	chr6:26199675:C:T	C	T	72675	0.103594	0.00326425	-0.0919425	0.0174546	-330.745	3751.53	6.91335e-08	6.66601e-08	TRUE	0.0958971	0.1041	21643	329127	211	3729	3666	61192	0.00291211	0.912158	0.88148	0.943903
6	29397061	exonic	OR12D2	nonsynonymous SNV	p.S121C	chr6:29397061:C:G	C	G	196209	0.279683	0.00561336	0.0595405	0.0113464	486.036	8174.14	7.70803e-08	7.62198e-08	TRUE	0.291064	0.278935	21643	329127	1873	8853	25467	132676	0.00324686	1.06135	1.03801	1.08522
6	31138114	exonic	PSORS1C2	synonymous SNV	p.L83L	chr6:31138114:A:G	G	A	90981	0.129688	0.000781139	0.0783118	0.0149273	364.896	4604.38	7.76249e-08	7.55125e-08	TRUE	0.138497	0.129108	21643	329127	425	5145	5539	73908	0.00326979	1.08146	1.05028	1.11357
12	30735067	exonic	CAPRIN2	nonsynonymous SNV	p.K181R	chr12:30735067:T:C	T	C	177525	0.25305	0.000658551	0.0609347	0.0116491	470.8	7715.74	8.43655e-08	8.33173e-08	TRUE	0.263827	0.252342	21643	329127	1533	8354	21177	123751	0.00355373	1.06283	1.03884	1.08738
11	1556860	exonic	DUSP8	synonymous SNV	p.L512L	chr11:1556860:G:A	G	A	348698	0.497046	0.00112609	-0.0536506	0.0102856	-537.701	10126.2	9.13619e-08	9.12172e-08	TRUE	0.484337	0.497882	21643	329127	5097	10771	81385	164963	0.00384844	0.947763	0.928848	0.967064
6	26463432	exonic	BTN2A1	nonsynonymous SNV	p.V207M	chr6:26463432:G:A	G	A	85721	0.12219	0.000136842	-0.0843929	0.0161886	-351.708	4329.38	9.28524e-08	9.02828e-08	TRUE	0.114148	0.122719	21643	329127	296	4349	5019	70742	0.00391122	0.91907	0.890366	0.948699
6	31505784	exonic	MICB	nonsynonymous SNV	p.K48E	chr6:31505784:A:G	A	G	215501	0.307183	0.000176754	-0.0590772	0.0114036	-487.309	8424.59	1.10607e-07	1.10097e-07	TRUE	0.295638	0.307942	21643	329127	1876	9045	31196	140312	0.00465909	0.942634	0.921799	0.96394
6	26468098	exonic	BTN2A1	nonsynonymous SNV	p.R378Q	chr6:26468098:G:A	G	A	85747	0.122227	7.69735e-05	-0.0839339	0.0162039	-349.226	4321.18	1.11028e-07	1.08088e-07	TRUE	0.11424	0.122752	21643	329127	295	4355	4943	70916	0.00467681	0.919492	0.890748	0.949163
6	31635993	exonic	PRRC2A	synonymous SNV	p.Q1856Q	chr6:31635993:A:G	A	G	138106	0.196861	0.00264846	-0.0681192	0.0132287	-421.333	6366.29	1.30697e-07	1.28766e-07	TRUE	0.187289	0.197491	21643	329127	774	6559	12925	104149	0.00550535	0.934149	0.91024	0.958687
6	26509154	exonic	BTN1A1	nonsynonymous SNV	p.P521S	chr6:26509154:C:T	C	T	85432	0.121778	0.000997805	-0.0832549	0.0162264	-345.673	4311.45	1.44234e-07	1.40606e-07	TRUE	0.113871	0.122298	21643	329127	295	4339	4938	70627	0.00607558	0.920117	0.891314	0.94985
6	31506223	exonic	MICB	nonsynonymous SNV	p.D104N	chr6:31506223:G:A	G	A	215488	0.307164	8.55261e-05	-0.0584639	0.0114085	-482.269	8424.02	1.49095e-07	1.48447e-07	TRUE	0.295731	0.307916	21643	329127	1877	9047	31186	140315	0.00628033	0.943212	0.922355	0.964541
5	127657571	exonic	CTXN3	synonymous SNV	p.E17E	chr5:127657571:A:T	T	A	231491	0.329975	0.000530262	0.0554324	0.0108438	497.099	8992.78	1.59463e-07	1.58858e-07	TRUE	0.34145	0.329221	21643	329127	2586	9608	35699	145313	0.00671708	1.057	1.03477	1.0797
5	127657557	exonic	CTXN3	synonymous SNV	p.V12V	chr5:127657557:G:C	C	G	231493	0.329978	0.000926533	0.0554193	0.010844	496.972	8992.63	1.60584e-07	1.59975e-07	TRUE	0.34145	0.329224	21643	329127	2585	9610	35698	145317	0.00676428	1.05698	1.03476	1.07969
6	26468317	exonic	BTN2A1	nonsynonymous SNV	p.G451A	chr6:26468317:G:C	G	C	85331	0.121634	0.00125438	-0.0827877	0.0162329	-343.595	4309.18	1.69844e-07	1.65716e-07	TRUE	0.113778	0.12215	21643	329127	295	4335	4943	70520	0.00715434	0.920547	0.891719	0.950306
17	40129440	exonic	MSL1	synonymous SNV	p.T133T	chr17:40129440:C:A	C	A	18575	0.0264775	0.000114035	-0.175909	0.0344988	-169.946	1046.54	1.70746e-07	1.49391e-07	TRUE	0.0225246	0.0267374	21643	329127	12	951	235	17130	0.00719233	0.838694	0.783859	0.897366
6	32369909	exonic	TSBP1	synonymous SNV	p.C30C	chr6:32369909:A:G	G	A	169946	0.242247	0.0157995	0.0606647	0.0119023	450.413	7420.58	1.72636e-07	1.70726e-07	TRUE	0.253269	0.241522	21643	329127	1430	8103	19725	119533	0.00727196	1.06254	1.03804	1.08762
12	47748853	exonic	RAPGEF3	nonsynonymous SNV	p.G374S	chr12:47748853:C:T	C	T	97050	0.138339	0.000578727	-0.0768483	0.0152469	-360.647	4856.59	2.32451e-07	2.27812e-07	TRUE	0.130088	0.138881	21643	329127	358	4915	6465	78489	0.00979153	0.92603	0.898766	0.954121
6	30897052	exonic	DDR1	synonymous SNV	p.V599V	chr6:30897052:T:C	T	C	272553	0.388507	0.000567323	-0.0535554	0.0106418	-506.536	9620.76	2.42001e-07	2.41428e-07	TRUE	0.376727	0.389281	21643	329127	3030	10247	49760	156726	0.0101938	0.947853	0.928288	0.967831
6	31145275	exonic	CCHCR1	synonymous SNV	p.D553D	chr6:31145275:G:A	A	G	193006	0.275118	0.00447302	0.0572393	0.0114308	462.454	8092.02	2.75765e-07	2.73404e-07	TRUE	0.286097	0.274396	21643	329127	1756	8872	24574	131474	0.0116161	1.05891	1.03545	1.0829
17	7463300	exonic	ZBTB4	nonsynonymous SNV	p.N561S	chr17:7463300:T:C	T	C	92814	0.1323	0.0001625	-0.0775329	0.0155528	-350.227	4676.8	3.09575e-07	3.03525e-07	TRUE	0.124544	0.13281	21643	329127	348	4695	5847	75729	0.0130402	0.925397	0.897613	0.95404
12	123933342	exonic	DNAH10	synonymous SNV	p.S4436S	chr12:123933342:C:T	C	T	218106	0.310896	0.00091513	0.0549173	0.0110216	477.797	8722.7	3.13527e-07	3.12329e-07	TRUE	0.321582	0.310193	21643	329127	2181	9558	31941	140304	0.0132067	1.05645	1.03388	1.07952
17	40363294	exonic	GJD3	synonymous SNV	p.P174P	chr17:40363294:C:G	C	G	17509	0.0249579	0.000319298	-0.177334	0.0355974	-161.26	985.388	3.15201e-07	2.78905e-07	TRUE	0.0212078	0.0252046	21643	329127	9	900	193	16205	0.0132772	0.8375	0.781059	0.89802
6	31150788	exonic	CCHCR1	synonymous SNV	p.V310V	chr6:31150788:C:G	G	C	179751	0.256223	0.000362061	0.0578091	0.0116816	447.294	7741.71	3.73511e-07	3.7028e-07	TRUE	0.266853	0.255524	21643	329127	1522	8507	21362	125476	0.0157334	1.05951	1.03553	1.08405
20	63966341	exonic	ZNF512B	synonymous SNV	p.V278V	chr20:63966341:T:G	G	T	282301	0.402402	0.00119166	0.0516644	0.0104599	500.948	9750.61	3.92091e-07	3.91301e-07	TRUE	0.41369	0.40166	21643	329127	3637	10633	53103	158188	0.016516	1.05302	1.03165	1.07483
6	31636814	exonic	PRRC2A	nonsynonymous SNV	p.P2006S	chr6:31636814:C:T	C	T	138548	0.197491	0.000561622	-0.0653704	0.0132363	-405.101	6373.2	3.93191e-07	3.88711e-07	TRUE	0.188306	0.198095	21643	329127	780	6591	12934	104529	0.0165624	0.93672	0.912731	0.96134
22	20787012	exonic	SERPIND1	synonymous SNV	p.H482H	chr22:20787012:T:C	T	C	310778	0.442994	0.00112894	-0.0513199	0.010392	-507.386	10005.5	3.93837e-07	3.92717e-07	TRUE	0.43067	0.443804	21643	329127	4077	10488	64803	162530	0.0165896	0.949975	0.930821	0.969523
17	40363293	exonic	GJD3	nonsynonymous SNV	p.H175Y	chr17:40363293:G:A	G	A	17534	0.0249936	0.000259429	-0.175444	0.035542	-160.019	987.644	3.98202e-07	3.54684e-07	TRUE	0.0212771	0.025238	21643	329127	10	901	199	16215	0.0167735	0.839084	0.782621	0.899621
6	32443210	exonic	HLA-DRA	synonymous SNV	p.T118T	chr6:32443210:A:G	G	A	102436	0.146016	0.00256008	0.0705022	0.0142967	361.272	5081.18	4.08311e-07	4.0165e-07	TRUE	0.154877	0.145433	21643	329127	544	5616	7147	81438	0.0171993	1.07305	1.0434	1.10354
6	31636267	exonic	PRRC2A	synonymous SNV	p.L1895L	chr6:31636267:T:G	G	T	59283	0.0845041	0.000652849	0.088565	0.0179646	284.925	3158.76	4.11188e-07	3.98683e-07	TRUE	0.091369	0.0840527	21643	329127	214	3527	2361	50606	0.0173205	1.09261	1.0548	1.13176
20	51524088	exonic	NFATC2	synonymous SNV	p.V31V	chr20:51524088:G:C	G	C	42462	0.0605268	0.00242609	-0.110933	0.022509	-243.737	2310.37	4.14535e-07	3.96054e-07	TRUE	0.0547521	0.0609066	21643	329127	56	2258	1315	37462	0.0174614	0.894999	0.856372	0.935368
6	28575487	exonic	ZBED9	synonymous SNV	p.L255L	chr6:28575487:C:T	C	T	163978	0.23374	0.00188443	-0.0607655	0.0123546	-431.23	7279.6	4.36174e-07	4.32113e-07	TRUE	0.223814	0.234393	21643	329127	1080	7528	18152	117986	0.018373	0.941044	0.91853	0.964109
17	40391616	exonic	TOP2A	nonsynonymous SNV	p.G1386D	chr17:40391616:C:T	C	T	17854	0.0254497	0.000319298	-0.172527	0.0351967	-160.316	1004.99	4.74791e-07	4.25795e-07	TRUE	0.021716	0.0256952	21643	329127	10	920	207	16500	0.0199996	0.841536	0.785439	0.901639
17	7496547	exonic	POLR2A	synonymous SNV	p.G157G	chr17:7496547:G:A	G	A	150245	0.214165	0.00143399	-0.0622893	0.0127218	-417.32	6875.87	4.88421e-07	4.83507e-07	TRUE	0.204962	0.21477	21643	329127	972	6928	15300	110773	0.0205738	0.939611	0.916472	0.963335
17	40363579	exonic	GJD3	synonymous SNV	p.L79L	chr17:40363579:G:T	G	T	17373	0.0247641	0.000886621	-0.174739	0.0356979	-158.052	979.219	4.91694e-07	4.39979e-07	TRUE	0.0210923	0.0250055	21643	329127	10	893	199	16062	0.0207116	0.839676	0.782934	0.900531
6	31143403	exonic	CCHCR1	synonymous SNV	p.L690L	chr6:31143403:T:C	C	T	196821	0.280556	0.000119737	0.0554636	0.0113766	453.828	8200	5.43414e-07	5.39544e-07	TRUE	0.291364	0.279845	21643	329127	1845	8922	25642	132925	0.0228902	1.05703	1.03372	1.08087
17	40389572	exonic	TOP2A	nonsynonymous SNV	p.A1515S	chr17:40389572:C:A	C	A	17893	0.0255053	0.000193859	-0.17133	0.0351518	-159.584	1006.86	5.46845e-07	4.92389e-07	TRUE	0.0217853	0.0257499	21643	329127	10	923	206	16538	0.0230347	0.842543	0.786449	0.902639
19	16164844	exonic	CIB3	synonymous SNV	p.G139G	chr19:16164844:C:T	T	C	139821	0.199306	0.00158794	-0.0635889	0.0130837	-402.972	6501.61	5.86498e-07	5.80368e-07	TRUE	0.190431	0.199889	21643	329127	783	6677	13289	105000	0.024705	0.938391	0.914632	0.962766
17	40363058	exonic	GJD3	nonsynonymous SNV	p.R253P	chr17:40363058:C:G	C	G	17565	0.0250378	0.000165351	-0.172359	0.0354892	-157.637	989.069	5.96877e-07	5.3762e-07	TRUE	0.0213695	0.025279	21643	329127	10	905	199	16242	0.0251422	0.841677	0.785121	0.902307
6	31161839	exonic	TCF19	synonymous SNV	p.M211M	chr6:31161839:A:G	G	A	178247	0.25408	0.000353508	0.0567444	0.0117282	436.613	7699.59	6.54759e-07	6.49772e-07	TRUE	0.264474	0.253396	21643	329127	1496	8456	21020	124759	0.0275804	1.05839	1.03433	1.083
17	40392334	exonic	TOP2A	synonymous SNV	p.T1324T	chr17:40392334:T:G	T	G	17834	0.0254212	0.000487499	-0.170149	0.0352005	-158.063	1003.69	6.7008e-07	6.06317e-07	TRUE	0.0217391	0.0256633	21643	329127	10	921	205	16483	0.0282258	0.843539	0.787303	0.903792
6	31161865	exonic	TCF19	synonymous SNV	p.P219P	chr6:31161865:A:C	C	A	178253	0.254088	0.000404824	0.0566814	0.0117297	436.076	7698.79	6.7485e-07	6.6975e-07	TRUE	0.264474	0.253405	21643	329127	1496	8456	21014	124777	0.0284267	1.05832	1.03427	1.08293
6	31161865	exonic	TCF19	synonymous SNV	p.P219P	chr6:31161865:A:C	C	A	178253	0.254088	0.000404824	0.0566814	0.0117297	436.076	7698.79	6.7485e-07	6.6975e-07	TRUE	0.264474	0.253405	21643	329127	1496	8456	21014	124777	0.0284267	1.05832	1.03427	1.08293
6	31630712	exonic	PRRC2A	synonymous SNV	p.V792V	chr6:31630712:A:G	A	G	137107	0.195437	0.00512016	-0.0639963	0.0132646	-395.786	6359.84	7.01488e-07	6.94397e-07	TRUE	0.186434	0.196029	21643	329127	781	6508	12962	103113	0.0295488	0.938008	0.913936	0.962715
17	40293996	exonic	CDC6	nonsynonymous SNV	p.D295N	chr17:40293996:G:A	G	A	17459	0.0248867	0.000379166	-0.171354	0.0355836	-155.937	983.813	7.33999e-07	6.64143e-07	TRUE	0.021254	0.0251256	21643	329127	10	900	199	16141	0.0309182	0.842523	0.785765	0.903382
10	5393955	exonic	TUBAL3	synonymous SNV	p.A261A	chr10:5393955:G:A	A	G	240675	0.343067	0.000279385	0.0517964	0.0108	471.678	9140.5	8.09469e-07	8.07448e-07	TRUE	0.353694	0.342368	21643	329127	2723	9864	38636	148093	0.0340972	1.05316	1.0311	1.07569
6	31145253	exonic	CCHCR1	synonymous SNV	p.L561L	chr6:31145253:A:G	G	A	152743	0.217725	0.00704165	0.0587001	0.0123007	410.259	6977.39	9.11655e-07	9.0394e-07	TRUE	0.227579	0.217077	21643	329127	1134	7583	15874	111144	0.0384017	1.06046	1.0352	1.08633
16	88715206	exonic	CTU2	nonsynonymous SNV	p.G482R	chr16:88715206:G:C	G	C	217147	0.309529	0.00084956	0.0529146	0.0111035	457.688	8710.17	9.41582e-07	9.38753e-07	TRUE	0.319803	0.308853	21643	329127	2190	9463	31396	140512	0.0396623	1.05434	1.03164	1.07754
6	32222613	exonic	NOTCH4	nonsynonymous SNV	p.K117Q	chr6:32222613:T:G	T	G	278240	0.396613	0.00133706	-0.0505562	0.0106449	-480.397	9659.23	1.02053e-06	1.01876e-06	TRUE	0.385575	0.397339	21643	329127	3229	10232	51962	157626	0.0429877	0.9507	0.931071	0.970744
12	50844033	exonic	TMPRSS12	nonsynonymous SNV	p.A127T	chr12:50844033:G:A	G	A	240141	0.342305	0.000792542	-0.051944	0.0109506	-467.218	9157.31	1.05035e-06	1.04787e-06	TRUE	0.331747	0.343	21643	329127	2340	9680	38856	148069	0.0442438	0.949382	0.929222	0.969979
6	26372922	exonic	BTN3A2	synonymous SNV	p.P247P	chr6:26372922:C:T	C	T	93207	0.132861	0.00139693	-0.0740166	0.0156235	-332.776	4652.1	1.08169e-06	1.06648e-06	TRUE	0.125144	0.133368	21643	329127	349	4719	5923	75944	0.0455641	0.928656	0.90065	0.957534
6	26368051	splicing	BTN3A2	.	.	chr6:26368051:G:A	G	A	93891	0.133836	0.00208114	-0.0735945	0.0155803	-332.741	4677.3	1.15876e-06	1.1429e-06	TRUE	0.126092	0.134345	21643	329127	352	4754	5995	76443	0.0488104	0.929048	0.901106	0.957857
19	16325451	exonic	KLF2	synonymous SNV	p.L104L	chr19:16325451:T:C	C	T	176545	0.251654	0.000612937	0.0555451	0.0117675	424.707	7634.69	1.17791e-06	1.17008e-06	TRUE	0.261724	0.250991	21643	329127	1446	8437	20669	123878	0.0496171	1.05712	1.03301	1.08178
12	47784730	exonic	HDAC7	nonsynonymous SNV	p.W972R	chr12:47784730:A:G	A	G	233499	0.332838	0.000450438	0.0513436	0.0108801	461.678	9029.15	1.18478e-06	1.18188e-06	TRUE	0.343829	0.332115	21643	329127	2497	9889	36426	145764	0.0499064	1.05268	1.03047	1.07537
