# Supplementary material for: Exome sequencing identifies novel genetic variants associated with varicose veins
Source: PLoS Genet. 2024 Jul 9;20(7):e1011339. doi: 10.1371/journal.pgen.1011339 (PMC11233024; doi:10.1371/journal.pgen.1011339)
Supplement: S4 Table — (XLSX) [file pgen.1011339.s010.xlsx]

## Sheet: Sheet1
S4 Table. Repeated validation of significant single-variant association results in the FinnGen
CHR	POS	ref	alt	rsids	FinnGen_Genes	FinnGen P	Func.ensGene	Com_Genes	ExonicFunc.ensGene	AAChange.ensGene	ID	Allele1	Allele2	AC_Allele2	AF_Allele2	MissingRate	BETA	SE	Tstat	var	p.value	p.value.NA	Is.SPA	AF_case	AF_ctrl	N_case	N_ctrl	N_case_hom	N_case_het	N_ctrl_hom	N_ctrl_het	Type	OR	LCI	MCI
10	5393955	G	A	rs7097775	TUBAL3	0.000345971	exonic	TUBAL3	synonymous SNV	p.A261A	chr10:5393955:G:A	A	G	240675	0.343067	0.000279385	0.0517964	0.0108	471.678	9140.5	8.09e-07	8.07e-07	TRUE	0.353694	0.342368	21643	329127	2723	9864	38636	148093	Novel	1.05316	1.0311	1.07569
11	1556860	G	A	rs7129499	DUSP8	9.47873e-07	exonic	DUSP8	synonymous SNV	p.L512L	chr11:1556860:G:A	G	A	348698	0.497046	0.00112609	-0.0536506	0.0102856	-537.701	10126.2	9.14e-08	9.12e-08	TRUE	0.484337	0.497882	21643	329127	5097	10771	81385	164963	Novel	0.947763	0.928848	0.967064
12	123933342	C	T	rs4930721	CCDC92,DNAH10,DNAH10OS	7.73802e-05	exonic	DNAH10	synonymous SNV	p.S4436S	chr12:123933342:C:T	C	T	218106	0.310896	0.00091513	0.0549173	0.0110216	477.797	8722.7	3.14e-07	3.12e-07	TRUE	0.321582	0.310193	21643	329127	2181	9558	31941	140304	Novel	1.05645	1.03388	1.07952
12	30735067	T	C	rs12146709	CAPRIN2	0.00472433	exonic	CAPRIN2	nonsynonymous SNV	p.K181R	chr12:30735067:T:C	T	C	177525	0.25305	0.000658551	0.0609347	0.0116491	470.8	7715.74	8.44e-08	8.33e-08	TRUE	0.263827	0.252342	21643	329127	1533	8354	21177	123751	Novel	1.06283	1.03884	1.08738
12	47748853	C	T	rs12422983	RAPGEF3	0.000498735	exonic	RAPGEF3	nonsynonymous SNV	p.G374S	chr12:47748853:C:T	C	T	97050	0.138339	0.000578727	-0.0768483	0.0152469	-360.647	4856.59	2.32e-07	2.28e-07	TRUE	0.130088	0.138881	21643	329127	358	4915	6465	78489	Previous	0.92603	0.898766	0.954121
12	47784123	C	T	rs7306788	HDAC7	8.05193e-15	exonic	HDAC7	synonymous SNV	p.X1015X	chr12:47784123:C:T	C	T	134581	0.191837	0.00167631	0.0863089	0.01265	550.928	6313.41	4.46e-12	4.1e-12	TRUE	0.204962	0.190973	21643	329127	916	7040	12005	101699	Previous	1.09014	1.06345	1.11751
12	50809588	C	T	rs1129406	ATF1	3.90661e-18	exonic	ATF1	synonymous SNV	p.Y109Y	chr12:50809588:C:T	C	T	284455	0.405472	0.00435613	0.0751123	0.0102799	733.199	9814.45	1.37e-13	1.35e-13	TRUE	0.422192	0.404373	21643	329127	3915	10445	53977	158226	Previous	1.07801	1.0565	1.09995
16	88721296	G	C	rs8043924	PIEZO1	4.56142e-37	exonic	PIEZO1	synonymous SNV	p.A1846A	chr16:88721296:G:C	C	G	84766	0.120828	0.000336403	0.19421	0.0148306	881.827	4336.3	1.75e-39	6.8e-41	TRUE	0.141709	0.119455	21643	329127	446	5242	4577	69478	Previous	1.21435	1.17956	1.25017
16	88734505	C	T	rs34908386	PIEZO1	4.27957e-28	exonic	PIEZO1	synonymous SNV	p.V677V	chr16:88734505:C:T	C	T	101320	0.144425	0.000367762	-0.170239	0.0153258	-802.746	5045.44	5.74e-29	1.29e-29	TRUE	0.125884	0.145644	21643	329127	347	4755	6968	81935	Previous	0.843463	0.818504	0.869184
16	88737574	C	G	rs6500493	PIEZO1	2.52482e-06	exonic	PIEZO1	synonymous SNV	p.V394V	chr16:88737574:C:G	G	C	229422	0.327026	0.00344955	0.0654763	0.0108319	582.443	8948.77	7.48e-10	7.41e-10	TRUE	0.340295	0.326154	21643	329127	2505	9720	34730	145232	Previous	1.06767	1.04524	1.09058
16	88806103	T	C	rs510862	CDT1	4.9306e-14	exonic	CDT1	synonymous SNV	p.H305H	chr16:88806103:T:C	C	T	156826	0.223545	0.00106908	0.0888634	0.0119737	634.377	7101.43	5.79e-14	5.16e-14	TRUE	0.238484	0.222563	21643	329127	1279	7765	16345	113813	Previous	1.09293	1.06758	1.11888
16	88898149	C	G	rs61734177	CBFA2T3	0.000678438	exonic	CBFA2T3	nonsynonymous SNV	p.R103P	chr16:88898149:C:G	C	G	61924	0.0882687	0.00553354	-0.100869	0.018756	-316.463	3298.3	3.77e-08	3.58e-08	TRUE	0.0810193	0.0887454	21643	329127	151	3205	2672	53073	Previous	0.904051	0.87142	0.937904
17	40129440	C	A	rs143879261	MSL1	0.0299502	exonic	MSL1	synonymous SNV	p.T133T	chr17:40129440:C:A	C	A	18575	0.0264775	0.000114035	-0.175909	0.0344988	-169.946	1046.54	1.71e-07	1.49e-07	TRUE	0.0225246	0.0267374	21643	329127	12	951	235	17130	Novel	0.838694	0.783859	0.897366
17	70176185	C	T	rs173135	KCNJ2	1.18457e-05	exonic	KCNJ2	synonymous SNV	p.L382L	chr17:70176185:C:T	C	T	80444	0.114668	0.000344955	-0.10331	0.0166242	-406.218	4110.42	2.58e-10	2.36e-10	TRUE	0.1053	0.115284	21643	329127	231	4096	4282	67322	Previous	0.901847	0.872936	0.931717
17	7463300	T	C	rs34914463	ZBTB4	0.00219074	exonic	ZBTB4	nonsynonymous SNV	p.N561S	chr17:7463300:T:C	T	C	92814	0.1323	0.0001625	-0.0775329	0.0155528	-350.227	4676.8	3.1e-07	3.04e-07	TRUE	0.124544	0.13281	21643	329127	348	4695	5847	75729	Novel	0.925397	0.897613	0.95404
19	16164844	C	T	rs6512087	CIB3	0.0109701	exonic	CIB3	synonymous SNV	p.G139G	chr19:16164844:C:T	T	C	139821	0.199306	0.00158794	-0.0635889	0.0130837	-402.972	6501.61	5.86e-07	5.8e-07	TRUE	0.190431	0.199889	21643	329127	783	6677	13289	105000	Novel	0.938391	0.914632	0.962766
19	16325451	T	C	rs3745318	KLF2	4.15604e-10	exonic	KLF2	synonymous SNV	p.L104L	chr19:16325451:T:C	C	T	176545	0.251654	0.000612937	0.0555451	0.0117675	424.707	7634.69	1.18e-06	1.17e-06	TRUE	0.261724	0.250991	21643	329127	1446	8437	20669	123878	Previous	1.05712	1.03301	1.08178
2	68157965	A	G	rs2044693	PNO1,RP11-474G23.1	5.99929e-24	exonic	ENSG00000273398;PNO1	synonymous SNV	p.L198L	chr2:68157965:A:G	G	A	249838	0.356128	0.000379166	-0.148751	0.0107643	-1340.69	9286.42	9.81e-44	5.32e-44	TRUE	0.325371	0.358151	21643	329127	2295	9494	41965	151824	Previous	0.861784	0.843792	0.880159
20	51524088	G	C	rs3746420	NFATC2	1.12733e-08	exonic	NFATC2	synonymous SNV	p.V31V	chr20:51524088:G:C	G	C	42462	0.0605268	0.00242609	-0.110933	0.022509	-243.737	2310.37	4.15e-07	3.96e-07	TRUE	0.0547521	0.0609066	21643	329127	56	2258	1315	37462	Previous	0.894999	0.856372	0.935368
20	63966341	T	G	rs817329	ZNF512B	1.0223e-09	exonic	ZNF512B	synonymous SNV	p.V278V	chr20:63966341:T:G	G	T	282301	0.402402	0.00119166	0.0516644	0.0104599	500.948	9750.61	3.92e-07	3.91e-07	TRUE	0.41369	0.40166	21643	329127	3637	10633	53103	158188	Previous	1.05302	1.03165	1.07483
22	20787012	T	C	rs4675	PI4KA,SERPIND1	0.00796856	exonic	SERPIND1	synonymous SNV	p.H482H	chr22:20787012:T:C	T	C	310778	0.442994	0.00112894	-0.0513199	0.010392	-507.386	10005.5	3.94e-07	3.93e-07	TRUE	0.43067	0.443804	21643	329127	4077	10488	64803	162530	Novel	0.949975	0.930821	0.969523
22	50679152	T	C	rs9616915	SHANK3	8.60221e-06	exonic	SHANK3	synonymous SNV	p.I126I	chr22:50679152:T:C	C	T	340708	0.485657	0.000712718	0.0671193	0.0101714	675.05	10146.8	2.07e-11	2.06e-11	TRUE	0.500878	0.484656	21643	329127	5462	10757	77420	164187	Novel	1.06942	1.04831	1.09096
4	26584259	/	/	/	/	/	exonic	TBC1D19	synonymous SNV	p.S22S	chr4:26584259:C:T	C	T	291248	0.415155	0.00100921	0.0665424	0.010288	653.338	9880.08	4.97e-11	4.93e-11	TRUE	0.430208	0.414165	21643	329127	4002	10618	56634	159358	Previous	1.06881	1.04747	1.09058
4	56932023	G	A	rs2227901	REST	1.94406e-06	exonic	REST	synonymous SNV	p.A272A	chr4:56932023:G:A	G	A	129640	0.184793	0.0001625	0.0746253	0.0129583	459.359	6102.9	4.23e-09	4.1e-09	TRUE	0.195329	0.184101	21643	329127	820	6815	11022	99141	Novel	1.07748	1.05046	1.1052
5	127657571	A	T	rs248709	CTXN3	0.00627784	exonic	CTXN3	synonymous SNV	p.E17E	chr5:127657571:A:T	T	A	231491	0.329975	0.000530262	0.0554324	0.0108438	497.099	8992.78	1.59e-07	1.59e-07	TRUE	0.34145	0.329221	21643	329127	2586	9608	35699	145313	Novel	1.057	1.03477	1.0797
6	25914625	G	A	rs34525648	SLC17A2	7.02393e-07	exonic	SLC17A2	nonsynonymous SNV	p.S370L	chr6:25914625:G:A	G	A	85313	0.121608	0.00288223	-0.0990815	0.016207	-409.637	4316.72	4.87e-10	4.52e-10	TRUE	0.112115	0.122232	21643	329127	279	4295	4907	70646	Previous	0.905669	0.877352	0.9349
6	26124406	/	/	/	/	/	exonic	H2AC6	synonymous SNV	p.Y58Y	chr6:26124406:C:T	C	T	154772	0.220617	0.00101206	0.082612	0.0120678	581.322	6987.16	3.81e-12	3.54e-12	TRUE	0.233886	0.219745	21643	329127	1211	7702	15914	112820	Novel	1.08612	1.06073	1.11212
6	28301047	A	G	rs33932084	PGBD1	1.07669e-07	exonic	PGBD1	nonsynonymous SNV	p.N398S	chr6:28301047:A:G	A	G	82852	0.1181	6.56e-05	-0.10004	0.0164731	-400.576	4181.42	6.28e-10	5.84e-10	TRUE	0.10888	0.118706	21643	329127	275	4163	4592	68955	Novel	0.904801	0.876054	0.934492
6	30110553	C	T	rs2239529	TRIM31	0.000561177	exonic	TRIM31	synonymous SNV	p.A213A	chr6:30110553:C:T	C	T	122005	0.17391	0.000108333	-0.0996152	0.0138405	-557.971	5828.07	3.07e-13	2.69e-13	TRUE	0.160699	0.174779	21643	329127	552	5852	10144	94761	Previous	0.905186	0.88096	0.930077
6	30154377	T	C	rs3094134	TRIM10	0.00042003	exonic	TRIM10	synonymous SNV	p.Q346Q	chr6:30154377:T:C	C	T	71859	0.10243	0.00106908	0.11986	0.0161245	463.87	3763.18	5.29e-14	3.98e-14	TRUE	0.113593	0.101696	21643	329127	272	4373	3506	59930	Novel	1.12734	1.09227	1.16354
6	31142614	G	C	rs1576	CCHCR1	4.23058e-06	exonic	CCHCR1	nonsynonymous SNV	p.S829C	chr6:31142614:G:C	G	C	226344	0.322639	0.00266271	-0.0871084	0.0110562	-747.867	8805.16	1.65e-15	1.59e-15	TRUE	0.305133	0.32379	21643	329127	2019	9170	34391	144354	Previous	0.916578	0.896929	0.936657
6	31689636	T	C	rs1475865	ABHD16A,XXbac-BPG32J3.20	0.000108268	exonic	ABHD16A	synonymous SNV	p.L342L	chr6:31689636:T:C	C	T	195930	0.279286	0.000148245	0.0697183	0.0112354	572.207	8202.22	2.73e-10	2.65e-10	TRUE	0.293074	0.278379	21643	329127	1897	8892	25607	132030	Novel	1.07221	1.04885	1.09608
6	32179919	G	A	rs3130349	RNF5	0.000147214	exonic	RNF5	synonymous SNV	p.P105P	chr6:32179919:G:A	G	A	140587	0.200398	0.000567323	-0.0887805	0.0131379	-549.605	6403.95	7.02e-12	6.51e-12	TRUE	0.187705	0.201232	21643	329127	811	6503	13377	105708	Previous	0.915046	0.891784	0.938915
7	129839298	T	C	rs12539800	UBE2H	2.91924e-08	exonic	UBE2H	synonymous SNV	p.L42L	chr7:129839298:T:C	T	C	66001	0.0940802	0.000518859	-0.122415	0.0182411	-402.091	3459.19	9.67e-12	8.11e-12	TRUE	0.084808	0.0946899	21643	329127	154	3363	2973	56384	Novel	0.884781	0.853707	0.916987
7	2762888	T	C	rs798488	AMZ1,GNA12	0.00683707	exonic	GNA12	startloss	p.M1?	chr7:2762888:T:C	T	C	210849	0.300552	0.000898024	-0.0658326	0.0112896	-548.664	8510.57	2.75e-09	2.72e-09	TRUE	0.287576	0.301405	21643	329127	1742	8964	29829	138743	Previous	0.936288	0.915797	0.957236
8	86554965	C	T	rs2304789	CNGB3,CPNE3	2.98806e-09	exonic	CPNE3	nonsynonymous SNV	p.T412M	chr8:86554965:C:T	C	T	230444	0.328483	0.00140833	-0.0755853	0.0109384	-664.153	8975.14	2.42e-12	2.38e-12	TRUE	0.312988	0.329502	21643	329127	2142	9264	35949	144998	Previous	0.927201	0.907534	0.947294
Note: The “/” represents the variants not tested in FinnGen
