# Supplementary material for: Exome sequencing identifies novel genetic variants associated with varicose veins
Source: PLoS Genet. 2024 Jul 9;20(7):e1011339. doi: 10.1371/journal.pgen.1011339 (PMC11233024; doi:10.1371/journal.pgen.1011339)
Supplement: S5 Table — (XLSX) [file pgen.1011339.s011.xlsx]

## Sheet: Sheet1
S5 Table. Independent common variants associated with VV after conditional and joint analysis.
Chr	SNP	bp	refA	freq	b	se	p	n	freq_geno	bJ	bJ_se	pJ	LD_r
2	chr2:68157965:A:G	68157965	A	0.356128	-0.148751	0.0107643	1.95988e-43	325235	0.356073	-0.148751	0.0107674	2.07282e-43	0
4	chr4:26584259:C:T	26584259	T	0.415155	0.0665424	0.010288	9.9333e-11	336405	0.41507	0.0665424	0.0102886	9.95913e-11	0
4	chr4:56932023:G:A	56932023	A	0.184793	0.0746253	0.0129583	8.46737e-09	341773	0.184823	0.0746253	0.0129589	8.48097e-09	0
5	chr5:127657571:A:T	127657571	A	0.329975	0.0554324	0.0108438	3.18938e-07	332553	0.329885	0.0554324	0.0108442	3.19264e-07	0
6	chr6:26090951:C:G	26090951	G	0.150134	0.0624471	0.0142818	1.22835e-05	332207	0.150359	0.0782786	0.0146328	8.81733e-08	-0.207828
6	chr6:26124406:C:T	26124406	T	0.220617	0.082612	0.0120678	7.61265e-12	345243	0.220841	0.0785649	0.0125338	3.65124e-10	0.17368
6	chr6:30154377:T:C	30154377	T	0.10243	0.11986	0.0161245	1.05834e-13	361655	0.10254	0.0940388	0.0164326	1.04844e-08	-0.108295
6	chr6:31142614:G:C	31142614	C	0.322639	-0.0871084	0.0110562	3.30825e-15	323592	0.322165	-0.0716495	0.0111663	1.39363e-10	0
7	chr7:2762888:T:C	2762888	C	0.300552	-0.0658326	0.0112896	5.50102e-09	322665	0.300372	-0.0658326	0.0112902	5.51086e-09	0
7	chr7:129839298:T:C	129839298	C	0.0940802	-0.122415	0.0182411	1.93369e-11	304842	0.094129	-0.122415	0.0182424	1.94013e-11	0
8	chr8:86554965:C:T	86554965	T	0.328483	-0.0755853	0.0109384	4.84355e-12	327558	0.328241	-0.0755853	0.0109392	4.86042e-12	0
11	chr11:1556860:G:A	1556860	A	0.497046	-0.0536506	0.0102856	1.82741e-07	326896	0.497043	-0.0536506	0.010286	1.82947e-07	0
12	chr12:30735067:T:C	30735067	C	0.25305	0.0609347	0.0116491	1.68732e-07	337063	0.252888	0.0609347	0.0116496	1.68919e-07	0
12	chr12:47784123:C:T	47784123	T	0.191837	0.0863089	0.01265	8.92593e-12	348465	0.192159	0.0866579	0.0126509	7.38869e-12	-0.0038125
12	chr12:50809588:C:T	50809588	T	0.405472	0.0751123	0.0102799	2.73752e-13	339352	0.405059	0.0753773	0.0102808	2.26961e-13	0
12	chr12:123933342:C:T	123933342	T	0.310896	0.0549173	0.0110216	6.27039e-07	332206	0.310723	0.0549173	0.011022	6.27618e-07	0
16	chr16:88717041:C:G	88717041	C	0.444301	0.130957	0.0101002	1.91268e-38	343115	0.444107	0.076512	0.0111322	6.28535e-12	0.317661
16	chr16:88721296:G:C	88721296	G	0.120828	0.19421	0.0148306	3.50647e-39	369887	0.120869	0.145387	0.0155917	1.11335e-20	-0.147988
16	chr16:88734505:C:T	88734505	T	0.144425	-0.170239	0.0153258	1.14699e-28	297785	0.144478	-0.112461	0.0162248	4.1657e-12	0
17	chr17:7463300:T:C	7463300	C	0.1323	-0.0775329	0.0155528	6.19167e-07	311350	0.132322	-0.0775329	0.0155534	6.19778e-07	0
17	chr17:40129440:C:A	40129440	A	0.0264775	-0.175909	0.0344988	3.41472e-07	281812	0.0264805	-0.175909	0.0345003	3.41881e-07	0
17	chr17:70176185:C:T	70176185	T	0.114668	-0.10331	0.0166242	5.15099e-10	308138	0.114707	-0.10331	0.0166252	5.16344e-10	0
19	chr19:16164844:C:T	16164844	C	0.199306	-0.0635889	0.0130837	1.1729e-06	316482	0.199623	-0.0635889	0.0130842	1.17393e-06	0
20	chr20:51524088:G:C	51524088	C	0.0605268	-0.110933	0.022509	8.29125e-07	300089	0.060674	-0.110933	0.0225099	8.29936e-07	0
20	chr20:63966341:T:G	63966341	T	0.402402	0.0516644	0.0104599	7.84106e-07	328604	0.402285	0.0516644	0.0104603	7.84813e-07	0
22	chr22:20787012:T:C	20787012	C	0.442994	-0.0513199	0.010392	7.87643e-07	324445	0.44293	-0.0513199	0.0103924	7.88362e-07	0
22	chr22:50679152:T:C	50679152	T	0.485657	0.0671193	0.0101714	4.14426e-11	334525	0.485647	0.0671193	0.010172	4.156e-11	0
