# Supplementary material for: Exome sequencing identifies novel genetic variants associated with varicose veins
Source: PLoS Genet. 2024 Jul 9;20(7):e1011339. doi: 10.1371/journal.pgen.1011339 (PMC11233024; doi:10.1371/journal.pgen.1011339)
Supplement: S6 Table — (XLSX) [file pgen.1011339.s012.xlsx]

## Sheet: Sheet1
S6 Table. Collapsing analysis results for rare variants of VV
Region	Group	max_MAF	Pvalue	Pvalue_Burden	Pvalue_SKAT	BETA_Burden	SE_Burden	MAC	MAC_case	MAC_control	Number_rare_SAIGE	Number_ultra_rare_SAIGE
PIEZO1	missense;lof	0.001	5.05e-31	1.55e-27	1.14e-19	0.0204701	0.00188261	7055	668	6387	107	623
PIEZO1	missense;lof	0.0001	6.7e-28	2.28e-28	1.55e-16	0.0276365	0.00250182	3872	419	3453	93	623
PIEZO1	lof	0.0001	3.24e-24	4.64e-25	1.62e-13	0.0545506	0.00527558	711	123	588	12	191
PIEZO1	missense;lof	0.01	1.15e-18	6.48e-14	5.74e-16	0.0104176	0.00138938	15020	1145	13875	112	623
PIEZO1	lof	0.001	5.01e-17	1.35e-17	3.38e-13	0.0366024	0.00428616	1221	156	1065	13	191
PIEZO1	lof	0.01	5.01e-17	1.35e-17	3.38e-13	0.0366024	0.00428616	1221	156	1065	13	191
PIEZO1	missense;lof	1e-05	2.67e-16	2.67e-16	2.67e-16	0.0366216	0.00447292	1220	151	1069	0	578
PIEZO1	lof	1e-05	2.2e-09	2.2e-09	2.2e-09	0.0479409	0.00801425	342	51	291	0	183
ECE1	missense;lof	0.001	4.89e-07	1.33e-06	3.72e-06	0.0273966	0.00566518	799	83	716	11	178
ECE1	missense;lof	0.01	4.89e-07	1.33e-06	3.72e-06	0.0273966	0.00566518	799	83	716	11	178
ECE1	missense;lof	0.0001	1.12e-06	1.92e-06	4.91e-06	0.0335544	0.00704634	508	58	450	8	178
ECE1	missense;lof	1e-05	1.37e-06	1.37e-06	1.37e-06	0.0405453	0.00839649	338	44	294	0	174
FBLN7	missense;lof	0.01	1.93e-06	1.5e-06	8.09e-05	0.0117724	0.0024467	5288	411	4877	27	109
VWA8	lof	0.0001	7.67e-06	0.00143887	5.87e-06	0.0164439	0.0051601	993	86	907	24	137
PDE3B	missense;lof	0.01	9.48e-06	9.31e-06	0.000186754	0.0179904	0.00405858	1657	146	1511	25	105
EPHB4	missense;lof	0.001	1.74e-05	0.000603829	1.45e-05	0.0156259	0.0045558	1302	110	1192	24	215
EPHB4	missense;lof	0.01	1.74e-05	0.000603829	1.45e-05	0.0156259	0.0045558	1302	110	1192	24	215
EPHB4	missense;lof	0.0001	2.01e-05	0.00108817	1.66e-05	0.0175498	0.00537236	922	81	841	21	215
EPHB4	missense;lof	1e-05	2.75e-05	2.75e-05	2.75e-05	0.0333472	0.00795313	398	46	352	0	205
H2AZ2	lof	1e-05	2.89e-05	2.89e-05	2.89e-05	0.192378	0.0460024	5	4	1	0	4
H2AZ2	lof	0.0001	2.89e-05	2.89e-05	2.89e-05	0.192378	0.0460024	5	4	1	0	4
H2AZ2	lof	0.001	2.89e-05	2.89e-05	2.89e-05	0.192378	0.0460024	5	4	1	0	4
H2AZ2	lof	0.01	2.89e-05	2.89e-05	2.89e-05	0.192378	0.0460024	5	4	1	0	4
H2AZ2	missense;lof	1e-05	2.89e-05	2.89e-05	2.89e-05	0.192378	0.0460024	5	4	1	0	4
H2AZ2	missense;lof	0.0001	2.89e-05	2.89e-05	2.89e-05	0.192378	0.0460024	5	4	1	0	4
H2AZ2	missense;lof	0.001	2.89e-05	2.89e-05	2.89e-05	0.192378	0.0460024	5	4	1	0	4
H2AZ2	missense;lof	0.01	2.89e-05	2.89e-05	2.89e-05	0.192378	0.0460024	5	4	1	0	4
TMEM204	missense;lof	0.0001	4.52e-05	3.89e-05	0.00051608	0.0368328	0.00895292	303	37	266	5	67
TMEM204	missense;lof	0.001	4.52e-05	3.89e-05	0.00051608	0.0368328	0.00895292	303	37	266	5	67
TMEM204	missense;lof	0.01	4.52e-05	3.89e-05	0.00051608	0.0368328	0.00895292	303	37	266	5	67
ZNF558	lof	1e-05	4.98e-05	4.98e-05	4.98e-05	0.0814874	0.0200873	47	11	36	0	25
ZNF558	lof	0.0001	4.98e-05	4.98e-05	4.98e-05	0.0814874	0.0200873	47	11	36	0	25
AFAP1L1	lof	1e-05	7.58e-05	7.58e-05	7.58e-05	0.0580939	0.0146798	105	17	88	0	57
ATG4C	missense;lof	0.01	8.17e-05	3.69e-05	0.00803548	-0.00934748	0.00226538	5868	289	5579	29	104
BPHL	missense;lof	0.001	8.79e-05	0.684202	4.54e-05	-0.00177639	0.00436743	1347	82	1265	19	62
BPHL	missense;lof	0.01	8.79e-05	0.684202	4.54e-05	-0.00177639	0.00436743	1347	82	1265	19	62
PDE3B	lof	0.01	0.000100207	0.000107025	0.000183036	0.0210538	0.00543452	948	87	861	7	48
PTPRB	missense;lof	1e-05	0.000108205	0.000108205	0.000108205	0.0247256	0.00638669	664	66	598	0	355
ZFAT	missense;lof	1e-05	0.000122901	0.000122901	0.000122901	0.0301914	0.00786181	421	46	375	0	201
ZW10	missense;lof	0.001	0.000129116	0.0381629	6.45e-05	0.00730969	0.00352597	2262	161	2101	16	117
ZW10	missense;lof	0.01	0.000129116	0.0381629	6.45e-05	0.00730969	0.00352597	2262	161	2101	16	117
METTL21A	lof	1e-05	0.000157792	0.000157792	0.000157792	0.0853443	0.022587	36	9	27	0	19
ITIH1	lof	0.0001	0.00017958	0.000155911	0.00168068	0.0366921	0.00970316	269	32	237	7	52
RRP9	missense;lof	1e-05	0.000181277	0.000181277	0.000181277	0.0379664	0.0101412	251	30	221	0	104
PTPRB	missense;lof	0.0001	0.000182684	0.013953	0.000134684	0.0102627	0.00417442	1611	124	1487	35	372
KNTC1	missense;lof	1e-05	0.000184646	0.000184646	0.000184646	0.0241962	0.00647106	641	64	577	0	331
ADCY4	missense;lof	0.01	0.000185933	0.00029894	0.000419572	0.00928742	0.00256827	4726	352	4374	38	166
ABHD4	lof	0.01	0.000186342	7.75e-05	0.000498777	-0.0195229	0.00493996	1166	39	1127	4	23
ARID3C	lof	0.0001	0.000188068	0.000136362	0.00295822	0.0442181	0.0115916	178	24	154	4	33
ARID3C	lof	0.001	0.000188068	0.000136362	0.00295822	0.0442181	0.0115916	178	24	154	4	33
ARID3C	lof	0.01	0.000188068	0.000136362	0.00295822	0.0442181	0.0115916	178	24	154	4	33
APOLD1	lof	1e-05	0.000191415	0.000191415	0.000191415	0.0910952	0.0244218	34	8	26	0	15
APOLD1	missense;lof	1e-05	0.000191415	0.000191415	0.000191415	0.0910952	0.0244218	34	8	26	0	15
VWA8	lof	0.001	0.000206251	0.0782347	9.23e-05	0.00606954	0.0034466	2290	162	2128	32	137
VWA8	lof	0.01	0.000206251	0.0782347	9.23e-05	0.00606954	0.0034466	2290	162	2128	32	137
OSTC	lof	1e-05	0.000208865	0.000208865	0.000208865	0.0829422	0.0223682	42	9	33	0	16
OSTC	missense;lof	1e-05	0.000208865	0.000208865	0.000208865	0.0829422	0.0223682	42	9	33	0	16
PREP	missense;lof	0.001	0.00023649	0.000156751	0.0241179	0.0217135	0.00574411	817	76	741	19	133
PREP	missense;lof	0.01	0.00023649	0.000156751	0.0241179	0.0217135	0.00574411	817	76	741	19	133
SPR	lof	0.0001	0.000246301	0.000185121	0.00162801	0.0779207	0.0208428	44	10	34	1	14
PRSS41	lof	0.0001	0.000254332	0.000158558	0.00100383	0.0655899	0.0173644	68	13	55	1	19
PRSS41	missense;lof	0.0001	0.000254332	0.000158558	0.00100383	0.0655899	0.0173644	68	13	55	1	19
ADGRA1	lof	1e-05	0.000265919	0.000265919	0.000265919	0.125827	0.0345071	16	5	11	0	14
ADGRA1	lof	0.0001	0.000265919	0.000265919	0.000265919	0.125827	0.0345071	16	5	11	0	14
ADGRA1	lof	0.001	0.000265919	0.000265919	0.000265919	0.125827	0.0345071	16	5	11	0	14
ADGRA1	lof	0.01	0.000265919	0.000265919	0.000265919	0.125827	0.0345071	16	5	11	0	14
TRIM31	missense;lof	0.01	0.000278371	0.000256765	0.000425809	-0.0101713	0.00278253	4680	226	4454	5	26
HGH1	missense;lof	1e-05	0.000281771	0.000281771	0.000281771	0.0503338	0.0138603	123	18	105	0	61
A2M	lof	0.0001	0.000283957	0.00634141	0.000242577	0.0276191	0.0101184	245	26	219	5	76
A2M	lof	0.001	0.000283957	0.00634141	0.000242577	0.0276191	0.0101184	245	26	219	5	76
A2M	lof	0.01	0.000283957	0.00634141	0.000242577	0.0276191	0.0101184	245	26	219	5	76
TATDN3	missense;lof	0.0001	0.000284122	0.000324284	0.00102925	0.0289604	0.00805555	427	45	382	12	65
LRRFIP1	lof	0.0001	0.000301128	0.000245363	0.00178181	0.0383228	0.0104506	230	28	202	5	60
LRRFIP1	lof	0.001	0.000301128	0.000245363	0.00178181	0.0383228	0.0104506	230	28	202	5	60
LRRFIP1	lof	0.01	0.000301128	0.000245363	0.00178181	0.0383228	0.0104506	230	28	202	5	60
APCS	lof	0.0001	0.000302618	0.0194711	0.000175683	0.0298801	0.012789	176	19	157	5	11
HAPLN2	missense;lof	1e-05	0.000305817	0.000305817	0.000305817	0.0467549	0.0129504	152	20	132	0	76
FRRS1	lof	1e-05	0.00031123	0.00031123	0.00031123	0.0621257	0.0172295	72	13	59	0	37
AFAP1L1	lof	0.0001	0.000311529	0.00329016	0.000264907	0.032586	0.0110865	209	23	186	5	58
AFAP1L1	lof	0.001	0.000311529	0.00329016	0.000264907	0.032586	0.0110865	209	23	186	5	58
AFAP1L1	lof	0.01	0.000311529	0.00329016	0.000264907	0.032586	0.0110865	209	23	186	5	58
IL17RA	missense;lof	0.01	0.000315762	0.0289784	0.000286479	0.00563219	0.0025791	5005	352	4653	12	119
A2M	lof	1e-05	0.000332313	0.000332313	0.000332313	0.0478703	0.0133391	135	19	116	0	74
BMF	lof	1e-05	0.000334913	0.000334913	0.000334913	0.107314	0.0299202	19	6	13	0	8
BMF	lof	0.0001	0.000334913	0.000334913	0.000334913	0.107314	0.0299202	19	6	13	0	8
BMF	lof	0.001	0.000334913	0.000334913	0.000334913	0.107314	0.0299202	19	6	13	0	8
BMF	lof	0.01	0.000334913	0.000334913	0.000334913	0.107314	0.0299202	19	6	13	0	8
KLB	lof	0.001	0.000340551	0.0048807	0.000245784	0.0244726	0.00869426	336	34	302	3	58
KLB	lof	0.01	0.000340551	0.0048807	0.000245784	0.0244726	0.00869426	336	34	302	3	58
KCNJ2	lof	1e-05	0.00036369	0.00036369	0.00036369	0.145066	0.0406904	12	4	8	0	7
KCNJ2	lof	0.0001	0.00036369	0.00036369	0.00036369	0.145066	0.0406904	12	4	8	0	7
KCNJ2	lof	0.001	0.00036369	0.00036369	0.00036369	0.145066	0.0406904	12	4	8	0	7
KCNJ2	lof	0.01	0.00036369	0.00036369	0.00036369	0.145066	0.0406904	12	4	8	0	7
MYH14	lof	1e-05	0.000367262	0.000367262	0.000367262	0.0529998	0.0148769	109	16	93	0	72
MYH14	missense;lof	1e-05	0.000367262	0.000367262	0.000367262	0.0529998	0.0148769	109	16	93	0	72
KIF26B	missense;lof	0.0001	0.000381859	0.000883227	0.000391252	0.0503962	0.0151554	130	19	111	2	63
KIF26B	missense;lof	0.001	0.000381859	0.000883227	0.000391252	0.0503962	0.0151554	130	19	111	2	63
KIF26B	missense;lof	0.01	0.000381859	0.000883227	0.000391252	0.0503962	0.0151554	130	19	111	2	63
RADIL	lof	0.0001	0.00038837	0.00396641	0.000319026	0.0271946	0.00943989	280	30	250	9	61
NME9	lof	0.0001	0.000392445	0.000567236	0.000534618	0.0402833	0.0116871	218	28	190	9	23
KIF26B	missense;lof	1e-05	0.000411571	0.000411571	0.000411571	0.0549113	0.0155444	98	15	83	0	63
STEAP2	missense;lof	0.001	0.000424752	0.907016	0.000281404	-0.000445066	0.00381041	1182	71	1111	15	80
AK2	missense;lof	0.001	0.000431746	0.000304604	0.0536742	0.0186772	0.00517179	1037	92	945	14	62
METTL21A	lof	0.0001	0.000433656	0.0222965	0.000248288	0.0336266	0.0147145	105	13	92	2	20
PRAC1	lof	1e-05	0.000434663	0.000434663	0.000434663	0.183558	0.0521754	5	3	2	0	5
PRAC1	missense;lof	1e-05	0.000434663	0.000434663	0.000434663	0.183558	0.0521754	5	3	2	0	5
OSTC	lof	0.0001	0.000445181	0.0165852	0.000328124	0.0374484	0.015631	98	12	86	2	17
OSTC	lof	0.001	0.000445181	0.0165852	0.000328124	0.0374484	0.015631	98	12	86	2	17
OSTC	lof	0.01	0.000445181	0.0165852	0.000328124	0.0374484	0.015631	98	12	86	2	17
OSTC	missense;lof	0.0001	0.000445181	0.0165852	0.000328124	0.0374484	0.015631	98	12	86	2	17
OSTC	missense;lof	0.001	0.000445181	0.0165852	0.000328124	0.0374484	0.015631	98	12	86	2	17
OSTC	missense;lof	0.01	0.000445181	0.0165852	0.000328124	0.0374484	0.015631	98	12	86	2	17
GALM	missense;lof	0.0001	0.000445762	0.000321176	0.0385377	0.025184	0.00700024	540	54	486	13	80
TRIM31	lof	0.01	0.000455897	0.000588304	0.00043476	-0.0100188	0.00291502	4363	212	4151	4	26
CTDNEP1	missense;lof	1e-05	0.000456366	0.000456366	0.000456366	0.0711845	0.0203086	57	10	47	0	31
CDH2	missense;lof	0.01	0.000457845	0.000229287	0.012829	0.0133017	0.00361033	2164	175	1989	22	136
ACOT1	lof	0.0001	0.000459816	0.000459816	0.000459816	0.142277	0.0406141	9	4	5	0	1
ACOT1	lof	0.001	0.000459816	0.000459816	0.000459816	0.142277	0.0406141	9	4	5	0	1
ACOT1	lof	0.01	0.000459816	0.000459816	0.000459816	0.142277	0.0406141	9	4	5	0	1
ITIH1	lof	0.001	0.000470633	0.000215441	0.00765964	0.0208144	0.00562523	861	79	782	11	52
ITIH1	lof	0.01	0.000470633	0.000215441	0.00765964	0.0208144	0.00562523	861	79	782	11	52
OR6P1	lof	0.001	0.000477304	0.00382603	0.000457666	0.0306615	0.0106016	254	26	228	3	16
NEURL1	lof	0.0001	0.000484163	0.000373132	0.00385147	0.0641854	0.0180377	67	12	55	2	23
NEURL1	lof	0.001	0.000484163	0.000373132	0.00385147	0.0641854	0.0180377	67	12	55	2	23
NEURL1	lof	0.01	0.000484163	0.000373132	0.00385147	0.0641854	0.0180377	67	12	55	2	23
SETD6	missense;lof	0.0001	0.000490427	0.000364266	0.0355653	0.0241242	0.00676752	589	57	532	14	119
SERINC3	lof	0.0001	0.000490587	0.000305209	0.00247375	0.045512	0.0126043	150	21	129	2	26
SERINC3	lof	0.001	0.000490587	0.000305209	0.00247375	0.045512	0.0126043	150	21	129	2	26
SERINC3	lof	0.01	0.000490587	0.000305209	0.00247375	0.045512	0.0126043	150	21	129	2	26
ZFAT	missense;lof	0.0001	0.00049791	0.00270623	0.00044473	0.0141497	0.0047177	1212	102	1110	30	212
CYP2E1	lof	0.001	0.000499065	0.000437353	0.00142008	0.0413828	0.0117683	178	23	155	1	20
CYP2E1	lof	0.01	0.000499065	0.000437353	0.00142008	0.0413828	0.0117683	178	23	155	1	20
VWA8	lof	1e-05	0.000502836	0.000502836	0.000502836	0.0328633	0.00944553	298	33	265	0	128
NPC1	missense;lof	0.0001	0.000520477	0.000356249	0.00699851	0.0165807	0.00464375	1275	110	1165	32	242
GPBP1	missense;lof	1e-05	0.000529415	0.000529415	0.000529415	0.0459545	0.0132609	139	19	120	0	68
TULP2	lof	0.0001	0.000541156	0.000591529	0.000731493	0.0454903	0.0132414	135	19	116	2	41
CUX1	lof	1e-05	0.000542876	0.000542876	0.000542876	0.0703525	0.020341	48	10	38	0	36
NAV2	lof	0.0001	0.000557725	0.00035568	0.00248761	0.051115	0.0143141	114	17	97	2	44
NAV2	lof	0.001	0.000557725	0.00035568	0.00248761	0.051115	0.0143141	114	17	97	2	44
NAV2	lof	0.01	0.000557725	0.00035568	0.00248761	0.051115	0.0143141	114	17	97	2	44
KCNJ4	missense;lof	0.001	0.000563473	0.0132082	0.000294666	0.0292911	0.01182	186	20	166	2	41
KCNJ4	missense;lof	0.01	0.000563473	0.0132082	0.000294666	0.0292911	0.01182	186	20	166	2	41
EPPIN	lof	1e-05	0.000580054	0.000580054	0.000580054	0.11594	0.033696	16	5	11	0	10
EPPIN	lof	0.0001	0.000580054	0.000580054	0.000580054	0.11594	0.033696	16	5	11	0	10
EPPIN	missense;lof	1e-05	0.000580054	0.000580054	0.000580054	0.11594	0.033696	16	5	11	0	10
EPPIN	missense;lof	0.0001	0.000580054	0.000580054	0.000580054	0.11594	0.033696	16	5	11	0	10
IARS	missense;lof	0.0001	0.000587345	0.000395353	0.0190947	0.0168729	0.0047621	1204	105	1099	30	200
GPR6	missense;lof	0.001	0.000597197	0.000906784	0.000802541	0.0282984	0.00852887	371	38	333	7	72
GPR6	missense;lof	0.01	0.000597197	0.000906784	0.000802541	0.0282984	0.00852887	371	38	333	7	72
AREG	lof	1e-05	0.00063129	0.00063129	0.00063129	0.08916	0.0260869	28	7	21	0	12
FRRS1	lof	0.0001	0.000631467	0.00101026	0.000622104	0.0373558	0.0113625	197	24	173	3	39
FRRS1	lof	0.001	0.000631467	0.00101026	0.000622104	0.0373558	0.0113625	197	24	173	3	39
FRRS1	lof	0.01	0.000631467	0.00101026	0.000622104	0.0373558	0.0113625	197	24	173	3	39
GPRC5B	missense;lof	0.001	0.000640621	0.0015247	0.000833873	0.0134484	0.00424246	1510	123	1387	25	74
GPRC5B	missense;lof	0.01	0.000640621	0.0015247	0.000833873	0.0134484	0.00424246	1510	123	1387	25	74
ABHD4	missense;lof	0.01	0.000646141	0.00346538	0.000541978	-0.0109709	0.00375316	2002	93	1909	19	89
CUX1	lof	0.0001	0.000646598	0.135727	0.00044974	0.0219141	0.0146888	106	11	95	2	37
CUX1	lof	0.001	0.000646598	0.135727	0.00044974	0.0219141	0.0146888	106	11	95	2	37
CUX1	lof	0.01	0.000646598	0.135727	0.00044974	0.0219141	0.0146888	106	11	95	2	37
PCDHB2	lof	0.0001	0.000659819	0.00345215	0.000535234	0.0239596	0.00819325	395	39	356	8	35
PCDHB2	lof	0.001	0.000659819	0.00345215	0.000535234	0.0239596	0.00819325	395	39	356	8	35
PCDHB2	lof	0.01	0.000659819	0.00345215	0.000535234	0.0239596	0.00819325	395	39	356	8	35
PCDHB2	missense;lof	0.0001	0.000659819	0.00345215	0.000535234	0.0239596	0.00819325	395	39	356	8	35
PCDHB2	missense;lof	0.001	0.000659819	0.00345215	0.000535234	0.0239596	0.00819325	395	39	356	8	35
PCDHB2	missense;lof	0.01	0.000659819	0.00345215	0.000535234	0.0239596	0.00819325	395	39	356	8	35
STAB2	missense;lof	1e-05	0.000661975	0.000661975	0.000661975	0.0197192	0.00579148	853	77	776	0	377
ME1	lof	0.01	0.000674582	0.000634858	0.00131569	-0.00892864	0.00261356	5723	293	5430	9	32
SH2B3	missense;lof	0.01	0.000684955	0.000674936	0.00229112	0.0105951	0.0031166	2938	228	2710	18	145
MAP3K1	lof	1e-05	0.000695143	0.000695143	0.000695143	0.0798064	0.0235314	41	8	33	0	28
MAP3K1	lof	0.0001	0.000695143	0.000695143	0.000695143	0.0798064	0.0235314	41	8	33	0	28
MAP3K1	lof	0.001	0.000695143	0.000695143	0.000695143	0.0798064	0.0235314	41	8	33	0	28
MAP3K1	lof	0.01	0.000695143	0.000695143	0.000695143	0.0798064	0.0235314	41	8	33	0	28
IP6K2	lof	0.001	0.000711908	0.00054643	0.00422315	0.0406219	0.011751	189	23	166	2	28
IP6K2	lof	0.01	0.000711908	0.00054643	0.00422315	0.0406219	0.011751	189	23	166	2	28
COL5A1	lof	1e-05	0.000744623	0.000744623	0.000744623	0.113097	0.033534	15	5	10	0	13
COL5A1	missense;lof	1e-05	0.000744623	0.000744623	0.000744623	0.113097	0.033534	15	5	10	0	13
C15orf61	lof	1e-05	0.000746691	0.000746691	0.000746691	0.133866	0.0397012	11	4	7	0	7
PRSS3	missense;lof	1e-05	0.000756051	0.000756051	0.000756051	0.0568592	0.0168802	78	13	65	0	36
ZNF558	missense;lof	1e-05	0.000765212	0.000765212	0.000765212	0.0541276	0.0160851	88	14	74	0	46
FGFR4	lof	0.001	0.000765806	0.390178	0.000342485	0.0074193	0.00863418	437	32	405	6	41
FGFR4	lof	0.01	0.000765806	0.390178	0.000342485	0.0074193	0.00863418	437	32	405	6	41
SLC29A4	missense;lof	1e-05	0.000767526	0.000767526	0.000767526	0.0328284	0.00975801	284	31	253	0	129
PTPRB	missense;lof	0.001	0.000777455	0.0436724	0.000366514	0.00569725	0.0028243	3530	248	3282	41	372
RNF152	lof	0.0001	0.000780923	0.000905509	0.000833473	0.0668186	0.0201361	50	10	40	1	6
RNF152	lof	0.001	0.000780923	0.000905509	0.000833473	0.0668186	0.0201361	50	10	40	1	6
RNF152	lof	0.01	0.000780923	0.000905509	0.000833473	0.0668186	0.0201361	50	10	40	1	6
RADIL	lof	1e-05	0.00078125	0.00078125	0.00078125	0.0459099	0.0136663	128	18	110	0	59
PPIG	missense;lof	0.0001	0.000782354	0.0010023	0.00136746	0.0285082	0.00866543	356	37	319	8	98
STEAP2	lof	0.001	0.000791235	0.202152	0.00064286	0.00773334	0.00606326	767	55	712	7	21
STEAP2	lof	0.01	0.000791235	0.202152	0.00064286	0.00773334	0.00606326	767	55	712	7	21
MAGI1	lof	1e-05	0.000792897	0.000792897	0.000792897	0.0567651	0.0169182	80	13	67	0	48
MAGI1	lof	0.0001	0.000792897	0.000792897	0.000792897	0.0567651	0.0169182	80	13	67	0	48
MAGI1	lof	0.001	0.000792897	0.000792897	0.000792897	0.0567651	0.0169182	80	13	67	0	48
MAGI1	lof	0.01	0.000792897	0.000792897	0.000792897	0.0567651	0.0169182	80	13	67	0	48
HIPK4	lof	1e-05	0.000792965	0.000792965	0.000792965	0.0791019	0.0235756	35	8	27	0	18
HIPK4	lof	0.0001	0.000792965	0.000792965	0.000792965	0.0791019	0.0235756	35	8	27	0	18
HIPK4	lof	0.001	0.000792965	0.000792965	0.000792965	0.0791019	0.0235756	35	8	27	0	18
HIPK4	lof	0.01	0.000792965	0.000792965	0.000792965	0.0791019	0.0235756	35	8	27	0	18
PLD3	missense;lof	0.0001	0.000807343	0.200094	0.000526478	0.00944705	0.00737312	488	37	451	15	74
ZFAT	missense;lof	0.001	0.000813905	0.00266957	0.000771967	0.01012	0.00336948	2411	188	2223	35	212
TPH2	missense;lof	0.0001	0.000828547	0.000654138	0.00344895	0.0271611	0.00796955	421	43	378	11	90
ADAM15	missense;lof	0.0001	0.000831543	0.000534191	0.0182157	0.0219277	0.006332	746	69	677	22	115
MYH14	lof	0.0001	0.00086326	0.00919451	0.000707514	0.0298899	0.0114752	195	21	174	3	74
MYH14	lof	0.001	0.00086326	0.00919451	0.000707514	0.0298899	0.0114752	195	21	174	3	74
MYH14	lof	0.01	0.00086326	0.00919451	0.000707514	0.0298899	0.0114752	195	21	174	3	74
MYH14	missense;lof	0.0001	0.00086326	0.00919451	0.000707514	0.0298899	0.0114752	195	21	174	3	74
MYH14	missense;lof	0.001	0.00086326	0.00919451	0.000707514	0.0298899	0.0114752	195	21	174	3	74
MYH14	missense;lof	0.01	0.00086326	0.00919451	0.000707514	0.0298899	0.0114752	195	21	174	3	74
CORO1C	lof	0.0001	0.000866117	0.00150197	0.000780737	0.0526401	0.0165832	84	13	71	2	20
PCDHB2	lof	1e-05	0.000877232	0.000877232	0.000877232	0.0591125	0.0177664	71	12	59	0	33
PCDHB2	missense;lof	1e-05	0.000877232	0.000877232	0.000877232	0.0591125	0.0177664	71	12	59	0	33
OR6P1	missense;lof	0.001	0.000901566	0.00710773	0.000618883	0.0234848	0.00872472	378	35	343	6	35
UNC5B	lof	0.0001	0.000903776	0.000862033	0.00149838	0.0436773	0.0131082	147	19	128	3	37
UNC5B	lof	0.001	0.000903776	0.000862033	0.00149838	0.0436773	0.0131082	147	19	128	3	37
UNC5B	lof	0.01	0.000903776	0.000862033	0.00149838	0.0436773	0.0131082	147	19	128	3	37
NPR3	missense;lof	0.0001	0.000922228	0.00287891	0.000909638	0.0244065	0.00818905	397	39	358	8	89
SFXN5	lof	0.001	0.000924407	0.00105904	0.00194159	0.025935	0.00792063	417	43	374	7	24
SFXN5	lof	0.01	0.000924407	0.00105904	0.00194159	0.025935	0.00792063	417	43	374	7	24
AAMDC	missense;lof	0.001	0.000925175	0.000758256	0.0301373	0.0205292	0.00609609	743	68	675	8	27
AAMDC	missense;lof	0.01	0.000925175	0.000758256	0.0301373	0.0205292	0.00609609	743	68	675	8	27
TDRD3	missense;lof	0.001	0.000937913	0.000614362	0.0507965	0.0213678	0.00623843	706	65	641	12	109
TDRD3	missense;lof	0.01	0.000937913	0.000614362	0.0507965	0.0213678	0.00623843	706	65	641	12	109
ME1	missense;lof	0.01	0.000954824	0.0012852	0.00119805	-0.00721535	0.0022413	7189	378	6811	28	126
CEP170B	missense;lof	0.0001	0.000964631	0.214855	0.000644126	0.00645159	0.00520154	1014	72	942	25	163
IARS1	lof	0.0001	0.00097019	0.00526866	0.000762295	0.024437	0.00875839	337	34	303	6	78
IARS1	missense;lof	0.0001	0.00097019	0.00526866	0.000762295	0.024437	0.00875839	337	34	303	6	78
CNTNAP3P2	lof	1e-05	0.00097208	0.00097208	0.00097208	0.164146	0.0497641	6	3	3	0	2
CNTNAP3P2	lof	0.0001	0.00097208	0.00097208	0.00097208	0.164146	0.0497641	6	3	3	0	2
CNTNAP3P2	lof	0.001	0.00097208	0.00097208	0.00097208	0.164146	0.0497641	6	3	3	0	2
CNTNAP3P2	lof	0.01	0.00097208	0.00097208	0.00097208	0.164146	0.0497641	6	3	3	0	2
CNTNAP3P2	missense;lof	1e-05	0.00097208	0.00097208	0.00097208	0.164146	0.0497641	6	3	3	0	2
CNTNAP3P2	missense;lof	0.0001	0.00097208	0.00097208	0.00097208	0.164146	0.0497641	6	3	3	0	2
CNTNAP3P2	missense;lof	0.001	0.00097208	0.00097208	0.00097208	0.164146	0.0497641	6	3	3	0	2
CNTNAP3P2	missense;lof	0.01	0.00097208	0.00097208	0.00097208	0.164146	0.0497641	6	3	3	0	2
AQP7	missense;lof	0.01	0.000987228	0.000839315	0.0247301	-0.0110791	0.00331759	2764	128	2636	18	60
THBS1	lof	1e-05	0.000993621	0.000993621	0.000993621	0.0707322	0.021484	50	9	41	0	32
THBS1	lof	0.0001	0.000993621	0.000993621	0.000993621	0.0707322	0.021484	50	9	41	0	32
THBS1	lof	0.001	0.000993621	0.000993621	0.000993621	0.0707322	0.021484	50	9	41	0	32
THBS1	lof	0.01	0.000993621	0.000993621	0.000993621	0.0707322	0.021484	50	9	41	0	32
THBS1	missense;lof	1e-05	0.000993621	0.000993621	0.000993621	0.0707322	0.021484	50	9	41	0	32
THBS1	missense;lof	0.0001	0.000993621	0.000993621	0.000993621	0.0707322	0.021484	50	9	41	0	32
THBS1	missense;lof	0.001	0.000993621	0.000993621	0.000993621	0.0707322	0.021484	50	9	41	0	32
THBS1	missense;lof	0.01	0.000993621	0.000993621	0.000993621	0.0707322	0.021484	50	9	41	0	32
SCN4A	lof	1e-05	0.00100325	0.00100325	0.00100325	0.0581039	0.0176629	77	12	65	0	51
C5orf63	lof	0.0001	0.00100424	0.307255	0.000531976	0.0147721	0.0144683	119	10	109	4	12
C5orf63	lof	0.001	0.00100424	0.307255	0.000531976	0.0147721	0.0144683	119	10	109	4	12
C5orf63	lof	0.01	0.00100424	0.307255	0.000531976	0.0147721	0.0144683	119	10	109	4	12
C5orf63	missense;lof	0.0001	0.00100424	0.307255	0.000531976	0.0147721	0.0144683	119	10	109	4	12
C5orf63	missense;lof	0.001	0.00100424	0.307255	0.000531976	0.0147721	0.0144683	119	10	109	4	12
C5orf63	missense;lof	0.01	0.00100424	0.307255	0.000531976	0.0147721	0.0144683	119	10	109	4	12
ARHGEF25	lof	0.0001	0.00100661	0.00068721	0.0222857	0.0461944	0.0136081	135	18	117	4	34
FRRS1	missense;lof	1e-05	0.00101957	0.00101957	0.00101957	0.0433841	0.0132064	142	19	123	0	77
TM4SF19	missense;lof	0.0001	0.00102038	0.0342582	0.000504108	0.0247636	0.0116974	199	20	179	5	22
PDSS2	missense;lof	1e-05	0.00104207	0.00104207	0.00104207	0.0501439	0.0152928	99	15	84	0	60
ZKSCAN4	lof	1e-05	0.00105182	0.00105182	0.00105182	0.0694466	0.0211967	45	9	36	0	24
ZKSCAN4	missense;lof	1e-05	0.00105182	0.00105182	0.00105182	0.0694466	0.0211967	45	9	36	0	24
UPP1	lof	0.0001	0.00106269	0.00138616	0.00123968	0.0359638	0.0112474	279	35	244	5	14
UPP1	lof	0.001	0.00106269	0.00138616	0.00123968	0.0359638	0.0112474	279	35	244	5	14
UPP1	lof	0.01	0.00106269	0.00138616	0.00123968	0.0359638	0.0112474	279	35	244	5	14
GPBP1	missense;lof	0.0001	0.00106702	0.00232804	0.00123885	0.0277551	0.00911545	313	33	280	6	69
TNFRSF10C	lof	0.01	0.00107594	0.00105833	0.00105444	0.00882637	0.00269545	5484	398	5086	2	12
TNFRSF10C	missense;lof	0.01	0.00107594	0.00105833	0.00105444	0.00882637	0.00269545	5484	398	5086	2	12
C17orf58	missense;lof	0.0001	0.0010769	0.0010769	0.0010769	0.0836631	0.025588	31	7	24	0	16
C17orf58	missense;lof	0.001	0.0010769	0.0010769	0.0010769	0.0836631	0.025588	31	7	24	0	16
A2M	missense;lof	0.0001	0.00107828	0.000940004	0.00386284	0.0180008	0.00544177	939	82	857	23	184
MBD4	missense;lof	1e-05	0.00108827	0.00108827	0.00108827	0.039288	0.012027	179	22	157	0	86
EPPIN-WFDC6	lof	1e-05	0.00108936	0.00108936	0.00108936	0.093781	0.0287111	24	6	18	0	13
EPPIN-WFDC6	lof	0.0001	0.00108936	0.00108936	0.00108936	0.093781	0.0287111	24	6	18	0	13
EPPIN-WFDC6	missense;lof	1e-05	0.00108936	0.00108936	0.00108936	0.093781	0.0287111	24	6	18	0	13
EPPIN-WFDC6	missense;lof	0.0001	0.00108936	0.00108936	0.00108936	0.093781	0.0287111	24	6	18	0	13
ENSG00000284956	lof	0.01	0.00110948	0.00168606	0.00106713	0.00845257	0.00269139	5495	397	5098	3	5
ENSG00000284956	missense;lof	0.01	0.00110948	0.00168606	0.00106713	0.00845257	0.00269139	5495	397	5098	3	5
ZNF558	missense;lof	0.0001	0.00111173	0.00362018	0.000941982	0.0379293	0.0130364	144	18	126	3	46
OTULIN	missense;lof	1e-05	0.00113816	0.00113816	0.00113816	0.0606798	0.0186481	71	11	60	0	37
PKIG	missense;lof	1e-05	0.00115051	0.00115051	0.00115051	0.126703	0.038975	12	4	8	0	11
NEK9	missense;lof	0.01	0.00115139	0.000775826	0.0979169	-0.0126088	0.0037512	2038	88	1950	19	151
USP36	missense;lof	0.01	0.00115725	0.000954196	0.00226527	-0.0130567	0.00395216	1860	81	1779	10	127
HEATR5B	lof	0.0001	0.00117162	0.00149215	0.00141891	0.0278871	0.00878001	364	36	328	6	109
HEATR5B	lof	0.001	0.00117162	0.00149215	0.00141891	0.0278871	0.00878001	364	36	328	6	109
HEATR5B	lof	0.01	0.00117162	0.00149215	0.00141891	0.0278871	0.00878001	364	36	328	6	109
LMNB2	lof	1e-05	0.00117561	0.00117561	0.00117561	0.0930085	0.0286645	23	6	17	0	15
LMNB2	lof	0.0001	0.00117561	0.00117561	0.00117561	0.0930085	0.0286645	23	6	17	0	15
LMNB2	lof	0.001	0.00117561	0.00117561	0.00117561	0.0930085	0.0286645	23	6	17	0	15
LMNB2	lof	0.01	0.00117561	0.00117561	0.00117561	0.0930085	0.0286645	23	6	17	0	15
LMNB2	missense;lof	1e-05	0.00117561	0.00117561	0.00117561	0.0930085	0.0286645	23	6	17	0	15
LMNB2	missense;lof	0.0001	0.00117561	0.00117561	0.00117561	0.0930085	0.0286645	23	6	17	0	15
LMNB2	missense;lof	0.001	0.00117561	0.00117561	0.00117561	0.0930085	0.0286645	23	6	17	0	15
LMNB2	missense;lof	0.01	0.00117561	0.00117561	0.00117561	0.0930085	0.0286645	23	6	17	0	15
PDP2	missense;lof	0.0001	0.00118021	0.047446	0.000875711	0.0157243	0.00793238	421	36	385	10	79
PDP2	missense;lof	0.001	0.00118021	0.047446	0.000875711	0.0157243	0.00793238	421	36	385	10	79
PDP2	missense;lof	0.01	0.00118021	0.047446	0.000875711	0.0157243	0.00793238	421	36	385	10	79
PDHA2	missense;lof	1e-05	0.00118578	0.00118578	0.00118578	0.0399472	0.0123207	168	21	147	0	84
ACADS	missense;lof	0.0001	0.00118911	0.00103615	0.00715872	0.0161697	0.00492899	1141	96	1045	33	105
COMMD5	missense;lof	0.001	0.00119112	0.00142447	0.00153776	0.0252164	0.00790569	412	43	369	6	40
COMMD5	missense;lof	0.01	0.00119112	0.00142447	0.00153776	0.0252164	0.00790569	412	43	369	6	40
GNGT1	lof	1e-05	0.00119347	0.00119347	0.00119347	0.126033	0.038894	11	4	7	0	5
GNGT1	lof	0.0001	0.00119347	0.00119347	0.00119347	0.126033	0.038894	11	4	7	0	5
GNGT1	lof	0.001	0.00119347	0.00119347	0.00119347	0.126033	0.038894	11	4	7	0	5
GNGT1	lof	0.01	0.00119347	0.00119347	0.00119347	0.126033	0.038894	11	4	7	0	5
HELLS	lof	0.0001	0.00119967	0.000920743	0.00507225	0.0714259	0.0215548	48	9	39	1	23
HELLS	lof	0.001	0.00119967	0.000920743	0.00507225	0.0714259	0.0215548	48	9	39	1	23
HELLS	lof	0.01	0.00119967	0.000920743	0.00507225	0.0714259	0.0215548	48	9	39	1	23
HIF1A	missense;lof	0.01	0.0012076	0.126644	0.00105969	0.00461188	0.00301929	3551	240	3311	8	108
EEPD1	lof	0.0001	0.00125406	0.000921118	0.00627027	0.0711406	0.0214695	50	9	41	1	22
EEPD1	lof	0.001	0.00125406	0.000921118	0.00627027	0.0711406	0.0214695	50	9	41	1	22
EEPD1	lof	0.01	0.00125406	0.000921118	0.00627027	0.0711406	0.0214695	50	9	41	1	22
ACOT1	missense;lof	0.0001	0.00127299	0.00127299	0.00127299	0.0746779	0.0231775	41	8	33	0	9
ACOT1	missense;lof	0.001	0.00127299	0.00127299	0.00127299	0.0746779	0.0231775	41	8	33	0	9
ACOT1	missense;lof	0.01	0.00127299	0.00127299	0.00127299	0.0746779	0.0231775	41	8	33	0	9
NME9	lof	0.001	0.00128388	0.00889983	0.000758928	0.0273495	0.0104552	293	30	263	10	23
NME9	lof	0.01	0.00128388	0.00889983	0.000758928	0.0273495	0.0104552	293	30	263	10	23
ACADS	missense;lof	1e-05	0.00130036	0.00130036	0.00130036	0.0338706	0.0105322	248	27	221	0	98
MOB4	missense;lof	1e-05	0.00130207	0.00130207	0.00130207	0.0918795	0.0285737	24	6	18	0	12
BCS1L	lof	1e-05	0.00131638	0.00131638	0.00131638	0.0600857	0.0187044	62	11	51	0	30
HAS2	missense;lof	1e-05	0.00133125	0.00133125	0.00133125	0.0684213	0.0213207	52	9	43	0	41
HMX3	lof	1e-05	0.00134232	0.00134232	0.00134232	0.155291	0.0484258	8	3	5	0	8
HMX3	lof	0.0001	0.00134232	0.00134232	0.00134232	0.155291	0.0484258	8	3	5	0	8
HMX3	lof	0.001	0.00134232	0.00134232	0.00134232	0.155291	0.0484258	8	3	5	0	8
HMX3	lof	0.01	0.00134232	0.00134232	0.00134232	0.155291	0.0484258	8	3	5	0	8
LRRFIP1	lof	1e-05	0.00135572	0.00135572	0.00135572	0.0486828	0.0151948	109	15	94	0	57
LRRC3C	lof	0.001	0.00135797	0.0120192	0.00119044	0.0247552	0.00985642	267	27	240	3	17
LRRC3C	lof	0.01	0.00135797	0.0120192	0.00119044	0.0247552	0.00985642	267	27	240	3	17
LRRC3C	missense;lof	0.001	0.00135797	0.0120192	0.00119044	0.0247552	0.00985642	267	27	240	3	17
LRRC3C	missense;lof	0.01	0.00135797	0.0120192	0.00119044	0.0247552	0.00985642	267	27	240	3	17
IARS1	lof	0.001	0.0013673	0.0197556	0.000909572	0.0187367	0.00803821	408	37	371	7	78
IARS1	lof	0.01	0.0013673	0.0197556	0.000909572	0.0187367	0.00803821	408	37	371	7	78
IARS1	missense;lof	0.001	0.0013673	0.0197556	0.000909572	0.0187367	0.00803821	408	37	371	7	78
IARS1	missense;lof	0.01	0.0013673	0.0197556	0.000909572	0.0187367	0.00803821	408	37	371	7	78
TRPM3	missense;lof	0.01	0.00136802	0.00080109	0.0169997	0.0079638	0.00237554	5193	378	4815	44	347
GPBP1	missense;lof	0.001	0.00136933	0.00233824	0.00167241	0.0246985	0.00811508	408	40	368	7	69
GPBP1	missense;lof	0.01	0.00136933	0.00233824	0.00167241	0.0246985	0.00811508	408	40	368	7	69
MDFIC	missense;lof	0.001	0.00137648	0.103055	0.000666438	0.0134618	0.00825769	392	32	360	9	41
MDFIC	missense;lof	0.01	0.00137648	0.103055	0.000666438	0.0134618	0.00825769	392	32	360	9	41
ITIH1	lof	1e-05	0.00138012	0.00138012	0.00138012	0.0450591	0.0140864	128	17	111	0	50
SCN4A	lof	0.0001	0.00138602	0.00924253	0.000892708	0.0284673	0.0109365	214	23	191	5	51
SCN4A	lof	0.001	0.00138602	0.00924253	0.000892708	0.0284673	0.0109365	214	23	191	5	51
SCN4A	lof	0.01	0.00138602	0.00924253	0.000892708	0.0284673	0.0109365	214	23	191	5	51
CEP170B	missense;lof	0.001	0.00139309	0.414981	0.000694722	0.00319376	0.00391796	1800	119	1681	31	163
CEP170B	missense;lof	0.01	0.00139309	0.414981	0.000694722	0.00319376	0.00391796	1800	119	1681	31	163
MSH4	missense;lof	0.01	0.00140372	0.00517397	0.00127779	0.006525	0.00233369	7797	542	7255	21	114
SLC25A15	missense;lof	1e-05	0.00140674	0.00140674	0.00140674	0.0465913	0.0145905	118	16	102	0	56
ZNF286A	missense;lof	1e-05	0.00142459	0.00142459	0.00142459	0.0447016	0.0140147	130	17	113	0	58
KNCN	lof	0.001	0.00143172	0.001345	0.0034017	-0.0283874	0.00885389	351	7	344	2	11
KNCN	lof	0.01	0.00143172	0.001345	0.0034017	-0.0283874	0.00885389	351	7	344	2	11
KNCN	missense;lof	0.001	0.00143172	0.001345	0.0034017	-0.0283874	0.00885389	351	7	344	2	11
KNCN	missense;lof	0.01	0.00143172	0.001345	0.0034017	-0.0283874	0.00885389	351	7	344	2	11
CLEC7A	lof	1e-05	0.00143297	0.00143297	0.00143297	0.103712	0.0325328	18	5	13	0	10
CCND1	missense;lof	1e-05	0.00143704	0.00143704	0.00143704	0.0531409	0.0166737	86	13	73	0	41
TMEM123	lof	0.0001	0.00144367	0.000880717	0.0140885	0.0559221	0.0168131	80	13	67	2	22
TMEM123	lof	0.001	0.00144367	0.000880717	0.0140885	0.0559221	0.0168131	80	13	67	2	22
TMEM123	lof	0.01	0.00144367	0.000880717	0.0140885	0.0559221	0.0168131	80	13	67	2	22
NKIRAS1	missense;lof	0.0001	0.00146941	0.00262189	0.00132533	0.0473567	0.0157388	104	14	90	1	35
EXOC4	missense;lof	0.0001	0.00148921	0.0635211	0.00098055	0.0103461	0.00557581	880	68	812	22	148
EEF1AKMT1	missense;lof	0.0001	0.00149776	0.115312	0.00107248	0.0168279	0.010686	228	20	208	6	44
SLC29A4	missense;lof	0.0001	0.00150377	0.0663691	0.000994414	0.0109219	0.00594901	777	60	717	22	134
MYO1C	missense;lof	0.01	0.00151414	0.63656	0.000826231	0.000867776	0.00183651	8729	559	8170	62	309
TPH2	missense;lof	1e-05	0.00151737	0.00151737	0.00151737	0.0368392	0.0116163	192	23	169	0	86
PLIN2	lof	0.0001	0.00152017	0.0743757	0.000774046	0.0219481	0.0123007	168	16	152	4	23
PLIN2	lof	0.001	0.00152017	0.0743757	0.000774046	0.0219481	0.0123007	168	16	152	4	23
PLIN2	lof	0.01	0.00152017	0.0743757	0.000774046	0.0219481	0.0123007	168	16	152	4	23
ZNF286A	missense;lof	0.0001	0.00153951	0.0516702	0.00116341	0.0189558	0.00974153	276	25	251	8	60
TMCC3	missense;lof	0.001	0.00154051	0.0245706	0.000818562	0.00951035	0.00423042	1539	116	1423	14	113
DIRAS3	lof	0.0001	0.00154835	0.00154835	0.00154835	0.0902786	0.0285199	24	6	18	0	8
DIRAS3	lof	0.001	0.00154835	0.00154835	0.00154835	0.0902786	0.0285199	24	6	18	0	8
DIRAS3	lof	0.01	0.00154835	0.00154835	0.00154835	0.0902786	0.0285199	24	6	18	0	8
DIRAS3	missense;lof	0.0001	0.00154835	0.00154835	0.00154835	0.0902786	0.0285199	24	6	18	0	8
DIRAS3	missense;lof	0.001	0.00154835	0.00154835	0.00154835	0.0902786	0.0285199	24	6	18	0	8
DIRAS3	missense;lof	0.01	0.00154835	0.00154835	0.00154835	0.0902786	0.0285199	24	6	18	0	8
PRDM2	lof	0.0001	0.00155217	0.00106707	0.00543933	0.0578423	0.0176768	76	12	64	1	25
YPEL1	lof	0.0001	0.00156095	0.00209684	0.00128558	0.0701843	0.0228155	45	8	37	1	9
YPEL1	lof	0.001	0.00156095	0.00209684	0.00128558	0.0701843	0.0228155	45	8	37	1	9
YPEL1	lof	0.01	0.00156095	0.00209684	0.00128558	0.0701843	0.0228155	45	8	37	1	9
SERPINF2	lof	1e-05	0.00156219	0.00156219	0.00156219	0.102412	0.0323795	19	5	14	0	12
SERPINF2	lof	0.0001	0.00156219	0.00156219	0.00156219	0.102412	0.0323795	19	5	14	0	12
SERPINF2	lof	0.001	0.00156219	0.00156219	0.00156219	0.102412	0.0323795	19	5	14	0	12
SERPINF2	lof	0.01	0.00156219	0.00156219	0.00156219	0.102412	0.0323795	19	5	14	0	12
MDFIC	lof	0.001	0.00157013	0.0360623	0.00121541	0.0259102	0.0123604	167	17	150	4	17
MDFIC	lof	0.01	0.00157013	0.0360623	0.00121541	0.0259102	0.0123604	167	17	150	4	17
SLC17A1	lof	0.001	0.00157149	0.000941769	0.00493469	0.0313232	0.00947074	293	32	261	6	32
SLC17A1	lof	0.01	0.00157149	0.000941769	0.00493469	0.0313232	0.00947074	293	32	261	6	32
HAPLN2	missense;lof	0.0001	0.00157572	0.00561253	0.00127282	0.0239407	0.00864411	375	36	339	7	80
EYA1	missense;lof	0.001	0.00158532	0.000855689	0.0160681	-0.0157022	0.00470955	1246	48	1198	22	107
EYA1	missense;lof	0.01	0.00158532	0.000855689	0.0160681	-0.0157022	0.00470955	1246	48	1198	22	107
FAXDC2	missense;lof	0.01	0.00159995	0.00314152	0.00153831	0.0118477	0.00401135	1819	142	1677	12	65
FABP4	lof	0.001	0.00160217	0.00292978	0.00148581	0.0243851	0.00819665	404	40	364	1	12
FABP4	lof	0.01	0.00160217	0.00292978	0.00148581	0.0243851	0.00819665	404	40	364	1	12
EMX1	lof	1e-05	0.00161624	0.00161624	0.00161624	0.12072	0.0382879	14	4	10	0	9
EMX1	missense;lof	1e-05	0.00161624	0.00161624	0.00161624	0.12072	0.0382879	14	4	10	0	9
RAB3IL1	missense;lof	1e-05	0.00162168	0.00162168	0.00162168	0.0376131	0.0119332	183	22	161	0	87
KLB	missense;lof	0.001	0.00162701	0.00562284	0.00106656	0.0131362	0.00474402	1535	125	1410	18	169
KLB	missense;lof	0.01	0.00162701	0.00562284	0.00106656	0.0131362	0.00474402	1535	125	1410	18	169
GPR32	lof	0.0001	0.00162904	0.0010703	0.0056042	0.047235	0.0144389	116	16	100	3	14
GPR32	lof	0.001	0.00162904	0.0010703	0.0056042	0.047235	0.0144389	116	16	100	3	14
GPR32	lof	0.01	0.00162904	0.0010703	0.0056042	0.047235	0.0144389	116	16	100	3	14
GPR32	missense;lof	0.0001	0.00162904	0.0010703	0.0056042	0.047235	0.0144389	116	16	100	3	14
GPR32	missense;lof	0.001	0.00162904	0.0010703	0.0056042	0.047235	0.0144389	116	16	100	3	14
GPR32	missense;lof	0.01	0.00162904	0.0010703	0.0056042	0.047235	0.0144389	116	16	100	3	14
DACT1	missense;lof	1e-05	0.00167517	0.00167517	0.00167517	0.0323079	0.010281	257	28	229	0	111
SLC7A4	missense;lof	1e-05	0.00167647	0.00167647	0.00167647	0.0338243	0.0107643	232	26	206	0	104
FAXDC2	lof	0.01	0.00167712	0.010407	0.00146687	0.0114371	0.00446412	1480	115	1365	8	15
PAOX	missense;lof	1e-05	0.00169173	0.00169173	0.00169173	0.0337754	0.0107578	226	26	200	0	106
VLDLR	lof	1e-05	0.00171559	0.00171559	0.00171559	0.0495816	0.015813	101	14	87	0	60
PGM2L1	lof	0.0001	0.00171845	0.00125649	0.0385474	0.0491161	0.0152263	100	15	85	3	29
PGM2L1	lof	0.001	0.00171845	0.00125649	0.0385474	0.0491161	0.0152263	100	15	85	3	29
PGM2L1	lof	0.01	0.00171845	0.00125649	0.0385474	0.0491161	0.0152263	100	15	85	3	29
TM2D3	missense;lof	0.001	0.00174771	0.108309	0.000908254	0.0098452	0.00613088	734	55	679	14	67
TM2D3	missense;lof	0.01	0.00174771	0.108309	0.000908254	0.0098452	0.00613088	734	55	679	14	67
LATS1	missense;lof	0.01	0.00176133	0.0010947	0.0102925	0.0145512	0.00445676	1419	117	1302	14	166
PREP	missense;lof	0.0001	0.00178276	0.00123053	0.0725448	0.0211332	0.00653932	649	59	590	17	133
PAOX	missense;lof	0.0001	0.00178525	0.00223766	0.00332862	0.018284	0.00598156	770	68	702	22	116
WDR59	missense;lof	0.001	0.00178593	0.00110417	0.0822433	-0.0139218	0.00426716	1515	63	1452	33	214
WDR59	missense;lof	0.01	0.00178593	0.00110417	0.0822433	-0.0139218	0.00426716	1515	63	1452	33	214
FBXO2	missense;lof	0.0001	0.00178611	0.341388	0.00115134	0.0075799	0.00796688	441	32	409	11	65
FBXO2	missense;lof	0.001	0.00178611	0.341388	0.00115134	0.0075799	0.00796688	441	32	409	11	65
FBXO2	missense;lof	0.01	0.00178611	0.341388	0.00115134	0.0075799	0.00796688	441	32	409	11	65
SLCO4A1	missense;lof	0.0001	0.00180776	0.00118612	0.0345533	0.0183635	0.00566391	841	76	765	21	122
TULP2	lof	0.001	0.00181155	0.00759357	0.00113214	0.0291953	0.0109361	217	23	194	3	41
TULP2	lof	0.01	0.00181155	0.00759357	0.00113214	0.0291953	0.0109361	217	23	194	3	41
ELP1	lof	0.0001	0.00181817	0.0100249	0.00147553	0.0239879	0.00931578	317	30	287	5	75
ELP1	lof	0.001	0.00181817	0.0100249	0.00147553	0.0239879	0.00931578	317	30	287	5	75
ELP1	lof	0.01	0.00181817	0.0100249	0.00147553	0.0239879	0.00931578	317	30	287	5	75
DNAJC28	lof	1e-05	0.00181857	0.00181857	0.00181857	0.0787729	0.025261	34	7	27	0	19
FRRS1	missense;lof	0.0001	0.00183989	0.00197992	0.00418867	0.0225581	0.00729273	518	49	469	12	81
FRRS1	missense;lof	0.001	0.00183989	0.00197992	0.00418867	0.0225581	0.00729273	518	49	469	12	81
FRRS1	missense;lof	0.01	0.00183989	0.00197992	0.00418867	0.0225581	0.00729273	518	49	469	12	81
BCL2L1	missense;lof	0.0001	0.00184365	0.00191306	0.00203207	0.0542747	0.0174887	77	12	65	1	16
BCL2L1	missense;lof	0.001	0.00184365	0.00191306	0.00203207	0.0542747	0.0174887	77	12	65	1	16
BCL2L1	missense;lof	0.01	0.00184365	0.00191306	0.00203207	0.0542747	0.0174887	77	12	65	1	16
FABP4	missense;lof	0.001	0.00185537	0.00602724	0.00163889	0.0208939	0.00760803	469	44	425	3	25
FABP4	missense;lof	0.01	0.00185537	0.00602724	0.00163889	0.0208939	0.00760803	469	44	425	3	25
ENTHD1	lof	0.01	0.00186464	0.0018676	0.00182112	-0.00819964	0.0026361	5901	309	5592	3	15
GGACT	lof	1e-05	0.00187524	0.00187524	0.00187524	0.0782235	0.0251578	37	7	30	0	17
TMEM191B	lof	0.0001	0.00188225	0.0498732	0.00118717	0.0267851	0.0136585	129	14	115	3	7
TMEM191B	missense;lof	0.0001	0.00188225	0.0498732	0.00118717	0.0267851	0.0136585	129	14	115	3	7
SNAP47	lof	1e-05	0.00189127	0.00189127	0.00189127	0.0661434	0.0212899	46	9	37	0	29
COL6A2	missense;lof	0.01	0.00189592	0.00176217	0.00549495	0.00630926	0.00201726	7292	516	6776	65	309
WDR54	missense;lof	1e-05	0.00189656	0.00189656	0.00189656	0.0469716	0.015123	109	15	94	0	55
DHRS7C	lof	1e-05	0.00191125	0.00191125	0.00191125	0.118208	0.0380864	13	4	9	0	8
NME9	missense;lof	0.0001	0.00192512	0.0021128	0.00296177	0.0306087	0.00995761	340	37	303	13	46
PIGX	missense;lof	0.0001	0.00194464	0.00255071	0.00284457	0.0328892	0.0109004	238	25	213	6	38
ARRB1	lof	0.0001	0.00197421	0.00138484	0.00558797	0.0739294	0.0231189	41	8	33	1	16
ARRB1	lof	0.001	0.00197421	0.00138484	0.00558797	0.0739294	0.0231189	41	8	33	1	16
ARRB1	lof	0.01	0.00197421	0.00138484	0.00558797	0.0739294	0.0231189	41	8	33	1	16
ENTHD1	missense;lof	0.01	0.00198771	0.00292789	0.00184528	-0.00749328	0.00251857	6284	332	5952	12	30
EEF1AKMT1	missense;lof	1e-05	0.00198776	0.00198776	0.00198776	0.0512759	0.0165831	88	13	75	0	42
CALHM6	lof	0.0001	0.00199422	0.00114307	0.00545739	0.0439836	0.0135221	133	18	115	5	8
STAB2	missense;lof	0.001	0.00199515	0.039159	0.0011489	0.00524915	0.00254503	4386	309	4077	84	404
PLXNC1	lof	1e-05	0.00200244	0.00200244	0.00200244	0.053952	0.0174609	79	12	67	0	59
PPIG	missense;lof	1e-05	0.00201196	0.00201196	0.00201196	0.0389607	0.0126149	167	20	147	0	96
SHD	lof	0.0001	0.00202584	0.0842651	0.000978294	0.0229791	0.0133099	136	14	122	5	17
AAMDC	missense;lof	0.0001	0.00204538	0.00159125	0.00582947	0.0337574	0.0106912	227	26	201	7	27
ITIH1	missense;lof	0.001	0.00205258	0.000990914	0.126511	0.0109628	0.00332904	2553	196	2357	43	164
ITIH1	missense;lof	0.01	0.00205258	0.000990914	0.126511	0.0109628	0.00332904	2553	196	2357	43	164
PLD3	missense;lof	0.001	0.00205454	0.122649	0.00100428	0.0083298	0.00539582	933	69	864	19	74
PLD3	missense;lof	0.01	0.00205454	0.122649	0.00100428	0.0083298	0.00539582	933	69	864	19	74
PNLIPRP3	missense;lof	0.0001	0.00206812	0.00846261	0.00173013	0.0325186	0.0123502	173	19	154	2	50
MATN4	missense;lof	0.0001	0.00206959	0.0099385	0.00159764	0.017282	0.00670374	609	53	556	12	90
ARHGEF25	missense;lof	0.0001	0.00209513	0.0014559	0.0414639	0.0428598	0.0134638	144	18	126	4	40
FAM163A	missense;lof	1e-05	0.00209751	0.00209751	0.00209751	0.0610188	0.0198366	55	10	45	0	28
ASB7	missense;lof	1e-05	0.00210198	0.00210198	0.00210198	0.06079	0.0197663	56	10	46	0	30
AOC3	missense;lof	0.0001	0.0021113	0.00196516	0.00560413	0.0153874	0.00497098	1103	94	1009	25	138
SLC25A15	missense;lof	0.0001	0.00212583	0.239634	0.00152017	0.0117953	0.0100309	266	21	245	4	60
SLC35F5	lof	0.0001	0.00212609	0.00144882	0.00371991	0.0340936	0.0107053	227	26	201	3	41
SLC35F5	lof	0.001	0.00212609	0.00144882	0.00371991	0.0340936	0.0107053	227	26	201	3	41
SLC35F5	lof	0.01	0.00212609	0.00144882	0.00371991	0.0340936	0.0107053	227	26	201	3	41
PNPLA7	missense;lof	0.0001	0.00214005	0.167852	0.00118191	0.00414626	0.00300642	3086	209	2877	85	320
NPR3	missense;lof	1e-05	0.00215061	0.00215061	0.00215061	0.0386477	0.0125945	172	20	152	0	87
PDSS2	missense;lof	0.0001	0.00215124	0.237969	0.00144243	0.0101066	0.00856435	350	28	322	8	65
ABI3BP	lof	0.001	0.00217212	0.00122496	0.0201795	0.018174	0.00562139	990	86	904	17	125
ABI3BP	lof	0.01	0.00217212	0.00122496	0.0201795	0.018174	0.00562139	990	86	904	17	125
UBXN11	lof	0.001	0.00221204	0.00126688	0.0777667	-0.0235386	0.00730246	507	14	493	11	39
KRTAP5-7	lof	0.0001	0.00221701	0.0201911	0.00189419	0.0439561	0.0189239	63	9	54	1	4
KRTAP5-7	lof	0.001	0.00221701	0.0201911	0.00189419	0.0439561	0.0189239	63	9	54	1	4
KRTAP5-7	lof	0.01	0.00221701	0.0201911	0.00189419	0.0439561	0.0189239	63	9	54	1	4
KRTAP5-7	missense;lof	0.0001	0.00221701	0.0201911	0.00189419	0.0439561	0.0189239	63	9	54	1	4
KRTAP5-7	missense;lof	0.001	0.00221701	0.0201911	0.00189419	0.0439561	0.0189239	63	9	54	1	4
KRTAP5-7	missense;lof	0.01	0.00221701	0.0201911	0.00189419	0.0439561	0.0189239	63	9	54	1	4
EXOC4	missense;lof	0.001	0.00222391	0.0303199	0.00131514	0.0104645	0.00483153	1167	91	1076	24	148
ZFAT	missense;lof	0.01	0.00223195	0.00155185	0.0264768	0.00751137	0.0023734	5461	396	5065	36	212
FARP1	missense;lof	0.0001	0.0022553	0.00143527	0.156678	0.0140673	0.00441331	1437	118	1319	39	261
MICU3	lof	1e-05	0.00228144	0.00228144	0.00228144	0.0531481	0.0174204	82	12	70	0	38
SLC6A1	missense;lof	0.0001	0.00230061	0.00271753	0.0028608	0.0364641	0.0121628	188	21	167	4	40
SLC6A1	missense;lof	0.001	0.00230061	0.00271753	0.0028608	0.0364641	0.0121628	188	21	167	4	40
SLC6A1	missense;lof	0.01	0.00230061	0.00271753	0.0028608	0.0364641	0.0121628	188	21	167	4	40
CEP170B	missense;lof	1e-05	0.00232903	0.00232903	0.00232903	0.027259	0.00895291	349	35	314	0	155
TM4SF19	missense;lof	1e-05	0.00232907	0.00232907	0.00232907	0.0764272	0.0251017	36	7	29	0	20
PRSS41	lof	0.001	0.00233719	0.00145406	0.00922104	0.0414614	0.013023	150	19	131	2	19
PRSS41	lof	0.01	0.00233719	0.00145406	0.00922104	0.0414614	0.013023	150	19	131	2	19
PRSS41	missense;lof	0.001	0.00233719	0.00145406	0.00922104	0.0414614	0.013023	150	19	131	2	19
PRSS41	missense;lof	0.01	0.00233719	0.00145406	0.00922104	0.0414614	0.013023	150	19	131	2	19
LIG3	lof	0.001	0.00235467	0.00267727	0.00342415	-0.0225147	0.00749852	484	14	470	7	52
NEK6	missense;lof	0.001	0.00239308	0.0014092	0.0189643	-0.0270119	0.00846036	382	8	374	7	76
NEK6	missense;lof	0.01	0.00239308	0.0014092	0.0189643	-0.0270119	0.00846036	382	8	374	7	76
CHST5	missense;lof	1e-05	0.00239364	0.00239364	0.00239364	0.0349454	0.0115086	205	23	182	0	86
RNF148	lof	0.0001	0.00239664	0.0826801	0.00135797	0.0254741	0.0146796	124	12	112	2	15
RNF148	lof	0.001	0.00239664	0.0826801	0.00135797	0.0254741	0.0146796	124	12	112	2	15
RNF148	lof	0.01	0.00239664	0.0826801	0.00135797	0.0254741	0.0146796	124	12	112	2	15
RNF148	missense;lof	0.0001	0.00239664	0.0826801	0.00135797	0.0254741	0.0146796	124	12	112	2	15
RNF148	missense;lof	0.001	0.00239664	0.0826801	0.00135797	0.0254741	0.0146796	124	12	112	2	15
RNF148	missense;lof	0.01	0.00239664	0.0826801	0.00135797	0.0254741	0.0146796	124	12	112	2	15
TM4SF19	lof	1e-05	0.00240478	0.00240478	0.00240478	0.0970401	0.0319729	21	5	16	0	10
CD9	lof	1e-05	0.00241219	0.00241219	0.00241219	0.144224	0.0475336	7	3	4	0	5
CD9	lof	0.0001	0.00241219	0.00241219	0.00241219	0.144224	0.0475336	7	3	4	0	5
CD9	lof	0.001	0.00241219	0.00241219	0.00241219	0.144224	0.0475336	7	3	4	0	5
CD9	lof	0.01	0.00241219	0.00241219	0.00241219	0.144224	0.0475336	7	3	4	0	5
SHE	lof	0.001	0.00241644	0.0021784	0.00594039	0.0321861	0.010502	243	27	216	1	14
SHE	lof	0.01	0.00241644	0.0021784	0.00594039	0.0321861	0.010502	243	27	216	1	14
IL31RA	lof	0.001	0.00243089	0.00881458	0.00206844	0.0185323	0.00707566	624	55	569	14	44
IL31RA	lof	0.01	0.00243089	0.00881458	0.00206844	0.0185323	0.00707566	624	55	569	14	44
ST3GAL6	missense;lof	1e-05	0.00244203	0.00244203	0.00244203	0.0459206	0.0151531	107	15	92	0	60
ZNF330	missense;lof	0.001	0.00247645	0.00120109	0.176887	-0.0204606	0.00631769	745	23	722	11	79
ZNF330	missense;lof	0.01	0.00247645	0.00120109	0.176887	-0.0204606	0.00631769	745	23	722	11	79
PLXDC1	missense;lof	0.0001	0.00247682	0.0188886	0.00166914	0.0176177	0.00750416	474	42	432	12	66
PLXDC1	missense;lof	0.001	0.00247682	0.0188886	0.00166914	0.0176177	0.00750416	474	42	432	12	66
PLXDC1	missense;lof	0.01	0.00247682	0.0188886	0.00166914	0.0176177	0.00750416	474	42	432	12	66
SCN9A	lof	0.0001	0.00248841	0.00414761	0.00276417	0.0233269	0.00813717	451	45	406	8	94
NMNAT2	lof	0.0001	0.00250982	0.00814609	0.00173952	0.0643995	0.0243389	39	7	32	1	13
NMNAT2	lof	0.001	0.00250982	0.00814609	0.00173952	0.0643995	0.0243389	39	7	32	1	13
NMNAT2	lof	0.01	0.00250982	0.00814609	0.00173952	0.0643995	0.0243389	39	7	32	1	13
SEBOX	lof	0.001	0.00251179	0.157764	0.00144827	0.0141683	0.0100297	254	22	232	4	17
SEBOX	missense;lof	0.001	0.00251179	0.157764	0.00144827	0.0141683	0.0100297	254	22	232	4	17
SLC17A1	missense;lof	0.001	0.00254907	0.00144102	0.0102492	0.0279205	0.00876264	350	36	314	7	40
UBXN11	missense;lof	0.001	0.00255069	0.00161112	0.121426	-0.015075	0.00477982	1346	54	1292	21	74
TATDN3	missense;lof	0.001	0.00255571	0.00134249	0.0461762	0.0150907	0.00470594	1313	108	1205	14	65
TATDN3	missense;lof	0.01	0.00255571	0.00134249	0.0461762	0.0150907	0.00470594	1313	108	1205	14	65
AQP7	lof	0.01	0.00258303	0.00230722	0.0243186	-0.011045	0.00362424	2365	110	2255	7	19
HTR2A	missense;lof	0.0001	0.00260995	0.00218486	0.00497507	0.0312308	0.0101932	265	28	237	5	75
HTR2A	missense;lof	0.001	0.00260995	0.00218486	0.00497507	0.0312308	0.0101932	265	28	237	5	75
HTR2A	missense;lof	0.01	0.00260995	0.00218486	0.00497507	0.0312308	0.0101932	265	28	237	5	75
CHCHD4	lof	0.0001	0.0026146	0.00362743	0.00219362	0.0806541	0.027727	26	6	20	1	6
CHCHD4	lof	0.001	0.0026146	0.00362743	0.00219362	0.0806541	0.027727	26	6	20	1	6
CHCHD4	lof	0.01	0.0026146	0.00362743	0.00219362	0.0806541	0.027727	26	6	20	1	6
PDP1	missense;lof	1e-05	0.00262229	0.00262229	0.00262229	0.0356619	0.0118523	188	22	166	0	103
NMNAT2	lof	1e-05	0.00262608	0.00262608	0.00262608	0.0842533	0.0280058	25	6	19	0	13
NCCRP1	missense;lof	0.001	0.00262958	0.00166022	0.0491244	0.0164454	0.00522887	1004	87	917	9	45
NCCRP1	missense;lof	0.01	0.00262958	0.00166022	0.0491244	0.0164454	0.00522887	1004	87	917	9	45
NAV2	lof	1e-05	0.00263801	0.00263801	0.00263801	0.063175	0.021009	54	9	45	0	44
CMA1	lof	1e-05	0.00263889	0.00263889	0.00263889	0.0958897	0.0318894	20	5	15	0	14
TBXA2R	lof	0.0001	0.00264949	0.00802338	0.00168466	0.0401539	0.0151462	107	14	93	3	21
PRMT2	missense;lof	1e-05	0.00266175	0.00266175	0.00266175	0.0377688	0.0125715	173	20	153	0	77
KNTC1	lof	0.001	0.00268149	0.00896584	0.00222323	0.0140059	0.00535936	960	80	880	20	136
KNTC1	lof	0.01	0.00268149	0.00896584	0.00222323	0.0140059	0.00535936	960	80	880	20	136
VAV2	missense;lof	1e-05	0.00268743	0.00268743	0.00268743	0.0268251	0.00893755	343	35	308	0	142
PDXP	lof	0.0001	0.00269591	0.00153692	0.0186028	0.0459556	0.0145079	124	16	108	2	16
PDXP	lof	0.001	0.00269591	0.00153692	0.0186028	0.0459556	0.0145079	124	16	108	2	16
PDXP	lof	0.01	0.00269591	0.00153692	0.0186028	0.0459556	0.0145079	124	16	108	2	16
PDXP	missense;lof	0.0001	0.00269591	0.00153692	0.0186028	0.0459556	0.0145079	124	16	108	2	16
PDXP	missense;lof	0.001	0.00269591	0.00153692	0.0186028	0.0459556	0.0145079	124	16	108	2	16
PDXP	missense;lof	0.01	0.00269591	0.00153692	0.0186028	0.0459556	0.0145079	124	16	108	2	16
CTHRC1	lof	1e-05	0.00270078	0.00270078	0.00270078	0.0834262	0.0278098	29	6	23	0	13
METTL24	lof	0.001	0.00271062	0.00374986	0.0025295	-0.0197264	0.00680578	596	20	576	3	18
METTL24	lof	0.01	0.00271062	0.00374986	0.0025295	-0.0197264	0.00680578	596	20	576	3	18
RAC3	lof	1e-05	0.00271428	0.00271428	0.00271428	0.0957632	0.0319384	18	5	13	0	10
RAC3	lof	0.0001	0.00271428	0.00271428	0.00271428	0.0957632	0.0319384	18	5	13	0	10
RAC3	lof	0.001	0.00271428	0.00271428	0.00271428	0.0957632	0.0319384	18	5	13	0	10
RAC3	lof	0.01	0.00271428	0.00271428	0.00271428	0.0957632	0.0319384	18	5	13	0	10
INSYN1	lof	1e-05	0.002715	0.002715	0.002715	0.0833705	0.027806	28	6	22	0	10
INSYN1	lof	0.0001	0.002715	0.002715	0.002715	0.0833705	0.027806	28	6	22	0	10
INSYN1	lof	0.001	0.002715	0.002715	0.002715	0.0833705	0.027806	28	6	22	0	10
INSYN1	lof	0.01	0.002715	0.002715	0.002715	0.0833705	0.027806	28	6	22	0	10
SIGLEC7	lof	0.001	0.00274926	0.00141572	0.0472769	0.0319962	0.0100257	275	29	246	6	23
SIGLEC7	lof	0.01	0.00274926	0.00141572	0.0472769	0.0319962	0.0100257	275	29	246	6	23
OTULIN	missense;lof	0.0001	0.00275951	0.00512697	0.00238476	0.0410639	0.0146712	126	15	111	2	39
OTULIN	missense;lof	0.001	0.00275951	0.00512697	0.00238476	0.0410639	0.0146712	126	15	111	2	39
OTULIN	missense;lof	0.01	0.00275951	0.00512697	0.00238476	0.0410639	0.0146712	126	15	111	2	39
FAM86B1	lof	0.0001	0.00277467	0.00215119	0.00640095	0.0769944	0.0250917	34	7	27	1	5
FAM86B1	lof	0.001	0.00277467	0.00215119	0.00640095	0.0769944	0.0250917	34	7	27	1	5
FAM86B1	lof	0.01	0.00277467	0.00215119	0.00640095	0.0769944	0.0250917	34	7	27	1	5
FAM86B1	missense;lof	0.0001	0.00277467	0.00215119	0.00640095	0.0769944	0.0250917	34	7	27	1	5
FAM86B1	missense;lof	0.001	0.00277467	0.00215119	0.00640095	0.0769944	0.0250917	34	7	27	1	5
FAM86B1	missense;lof	0.01	0.00277467	0.00215119	0.00640095	0.0769944	0.0250917	34	7	27	1	5
NAT9	missense;lof	0.01	0.002787	0.00243184	0.0105089	-0.00951709	0.0031392	3266	160	3106	9	70
RGPD4	lof	0.0001	0.0027877	0.00173531	0.0898049	-0.0258541	0.00825442	402	9	393	10	59
RGPD4	missense;lof	0.0001	0.0027877	0.00173531	0.0898049	-0.0258541	0.00825442	402	9	393	10	59
CLEC7A	lof	0.0001	0.00279628	0.00161346	0.00574851	0.0584762	0.0185435	67	11	56	2	10
CLEC7A	lof	0.001	0.00279628	0.00161346	0.00574851	0.0584762	0.0185435	67	11	56	2	10
CLEC7A	lof	0.01	0.00279628	0.00161346	0.00574851	0.0584762	0.0185435	67	11	56	2	10
EXOC6B	lof	0.01	0.00280869	0.00266188	0.00396597	0.00930635	0.00309767	3873	282	3591	2	30
RIC3	lof	0.001	0.00282039	0.00370337	0.00242418	0.0340055	0.0117164	199	22	177	3	22
RIC3	lof	0.01	0.00282039	0.00370337	0.00242418	0.0340055	0.0117164	199	22	177	3	22
GKN2	missense;lof	0.001	0.00282847	0.00213987	0.0231816	0.0196934	0.00641458	652	61	591	6	23
GKN2	missense;lof	0.01	0.00282847	0.00213987	0.0231816	0.0196934	0.00641458	652	61	591	6	23
LRP12	missense;lof	0.001	0.0028353	0.00155131	0.0838978	0.0148069	0.00467845	1257	105	1152	19	136
DNER	missense;lof	0.01	0.00285376	0.0113017	0.00213676	-0.00840566	0.00331816	2681	133	2548	17	98
EXOSC6	lof	0.0001	0.00286633	0.00216162	0.012148	0.0646355	0.021074	53	9	44	1	17
EXOSC6	lof	0.001	0.00286633	0.00216162	0.012148	0.0646355	0.021074	53	9	44	1	17
EXOSC6	lof	0.01	0.00286633	0.00216162	0.012148	0.0646355	0.021074	53	9	44	1	17
EXOSC6	missense;lof	0.0001	0.00286633	0.00216162	0.012148	0.0646355	0.021074	53	9	44	1	17
EXOSC6	missense;lof	0.001	0.00286633	0.00216162	0.012148	0.0646355	0.021074	53	9	44	1	17
EXOSC6	missense;lof	0.01	0.00286633	0.00216162	0.012148	0.0646355	0.021074	53	9	44	1	17
PPIL2	lof	0.001	0.00286844	0.00142691	0.0307603	0.0238286	0.00747176	490	47	443	10	48
PPIL2	lof	0.01	0.00286844	0.00142691	0.0307603	0.0238286	0.00747176	490	47	443	10	48
HNRNPUL1	lof	1e-05	0.00288551	0.00288551	0.00288551	0.074129	0.0248782	36	7	29	0	14
MEF2C	missense;lof	1e-05	0.00291909	0.00291909	0.00291909	0.0514641	0.0172923	89	12	77	0	59
KNTC1	missense;lof	0.0001	0.00292592	0.0329883	0.0017785	0.00765872	0.00359189	2199	160	2039	55	356
PAOX	missense;lof	0.001	0.00292657	0.00395327	0.00517606	0.0148428	0.00515041	1033	87	946	25	116
PAOX	missense;lof	0.01	0.00292657	0.00395327	0.00517606	0.0148428	0.00515041	1033	87	946	25	116
ZMYND10	lof	0.0001	0.00292676	0.133835	0.00198009	0.0201589	0.0134469	156	14	142	3	29
ZMYND10	lof	0.001	0.00292676	0.133835	0.00198009	0.0201589	0.0134469	156	14	142	3	29
ZMYND10	lof	0.01	0.00292676	0.133835	0.00198009	0.0201589	0.0134469	156	14	142	3	29
SPP1	lof	0.0001	0.0029277	0.00175597	0.00748963	0.0616504	0.019705	62	10	52	1	17
MAG	missense;lof	1e-05	0.00292881	0.00292881	0.00292881	0.0361933	0.0121653	184	21	163	0	98
H2BC18	lof	1e-05	0.00293678	0.00293678	0.00293678	0.111341	0.0374346	14	4	10	0	10
H2BC18	lof	0.0001	0.00293678	0.00293678	0.00293678	0.111341	0.0374346	14	4	10	0	10
H2BC18	lof	0.001	0.00293678	0.00293678	0.00293678	0.111341	0.0374346	14	4	10	0	10
H2BC18	lof	0.01	0.00293678	0.00293678	0.00293678	0.111341	0.0374346	14	4	10	0	10
H2BC18	missense;lof	1e-05	0.00293678	0.00293678	0.00293678	0.111341	0.0374346	14	4	10	0	10
H2BC18	missense;lof	0.0001	0.00293678	0.00293678	0.00293678	0.111341	0.0374346	14	4	10	0	10
H2BC18	missense;lof	0.001	0.00293678	0.00293678	0.00293678	0.111341	0.0374346	14	4	10	0	10
H2BC18	missense;lof	0.01	0.00293678	0.00293678	0.00293678	0.111341	0.0374346	14	4	10	0	10
JPH1	lof	1e-05	0.00296005	0.00296005	0.00296005	0.110948	0.0373329	14	4	10	0	13
JPH1	lof	0.0001	0.00296005	0.00296005	0.00296005	0.110948	0.0373329	14	4	10	0	13
JPH1	lof	0.001	0.00296005	0.00296005	0.00296005	0.110948	0.0373329	14	4	10	0	13
JPH1	lof	0.01	0.00296005	0.00296005	0.00296005	0.110948	0.0373329	14	4	10	0	13
ATG4C	lof	0.01	0.00296458	0.00291325	0.00441103	-0.0106526	0.00357861	2316	110	2206	9	33
VLDLR	lof	0.0001	0.00297384	0.00898119	0.00274641	0.0360758	0.0138075	140	16	124	1	63
VLDLR	lof	0.001	0.00297384	0.00898119	0.00274641	0.0360758	0.0138075	140	16	124	1	63
VLDLR	lof	0.01	0.00297384	0.00898119	0.00274641	0.0360758	0.0138075	140	16	124	1	63
SLC25A20	missense;lof	1e-05	0.0029766	0.0029766	0.0029766	-0.0349822	0.0117779	186	2	184	0	78
SETD6	missense;lof	0.001	0.00298391	0.0015757	0.0352542	0.0158163	0.00500457	1104	93	1011	18	119
PEX11A	lof	0.0001	0.0029919	0.00259365	0.00420604	0.0389429	0.0129284	154	19	135	4	13
PEX11A	lof	0.001	0.0029919	0.00259365	0.00420604	0.0389429	0.0129284	154	19	135	4	13
PEX11A	lof	0.01	0.0029919	0.00259365	0.00420604	0.0389429	0.0129284	154	19	135	4	13
NIPAL4	missense;lof	0.001	0.00300052	0.00162788	0.0228232	0.0181712	0.00576705	820	73	747	15	66
STAB2	missense;lof	0.0001	0.00300227	0.119642	0.00174084	0.0048878	0.0031407	2948	205	2743	73	404
LIN7C	lof	1e-05	0.00300516	0.00300516	0.00300516	0.073843	0.0248863	38	7	31	0	13
LIN7C	lof	0.0001	0.00300516	0.00300516	0.00300516	0.073843	0.0248863	38	7	31	0	13
LIN7C	lof	0.001	0.00300516	0.00300516	0.00300516	0.073843	0.0248863	38	7	31	0	13
LIN7C	lof	0.01	0.00300516	0.00300516	0.00300516	0.073843	0.0248863	38	7	31	0	13
UNC5B	lof	1e-05	0.00300803	0.00300803	0.00300803	0.0620618	0.020918	57	9	48	0	35
WDR59	missense;lof	0.0001	0.0030438	0.00194999	0.0724886	-0.014136	0.00456331	1330	55	1275	31	214
MEF2C	missense;lof	0.0001	0.00304566	0.0148179	0.00244284	0.0357102	0.0146545	126	14	112	2	59
MEF2C	missense;lof	0.001	0.00304566	0.0148179	0.00244284	0.0357102	0.0146545	126	14	112	2	59
MEF2C	missense;lof	0.01	0.00304566	0.0148179	0.00244284	0.0357102	0.0146545	126	14	112	2	59
ZNF260	lof	1e-05	0.00304688	0.00304688	0.00304688	0.0737383	0.0248866	36	7	29	0	19
ZNF260	missense;lof	1e-05	0.00304688	0.00304688	0.00304688	0.0737383	0.0248866	36	7	29	0	19
SUN3	lof	0.0001	0.00307718	0.00280362	0.00459633	0.0414229	0.0138608	134	17	117	4	20
FARS2	lof	0.001	0.00307789	0.00577223	0.00266414	0.026954	0.00976436	289	29	260	3	17
FARS2	lof	0.01	0.00307789	0.00577223	0.00266414	0.026954	0.00976436	289	29	260	3	17
SLC52A3	lof	0.0001	0.00309009	0.0954756	0.00155336	0.0175645	0.0105353	236	21	215	6	22
SLC52A3	lof	0.001	0.00309009	0.0954756	0.00155336	0.0175645	0.0105353	236	21	215	6	22
SLC52A3	lof	0.01	0.00309009	0.0954756	0.00155336	0.0175645	0.0105353	236	21	215	6	22
ACTR3	missense;lof	0.0001	0.00311807	0.00282603	0.00730003	0.0468436	0.0156874	107	14	93	1	49
ENSG00000259605	lof	0.0001	0.0031262	0.00282078	0.00367654	0.0948207	0.0317485	19	5	14	1	1
ENSG00000259605	missense;lof	0.0001	0.0031262	0.00282078	0.00367654	0.0948207	0.0317485	19	5	14	1	1
AK2	missense;lof	0.01	0.00312678	0.00222536	0.194818	0.0102629	0.00335567	2688	201	2487	15	62
OR2B2	lof	0.001	0.00312764	0.0673744	0.00243275	0.0120068	0.00656408	630	51	579	4	7
OR2B2	lof	0.01	0.00312764	0.0673744	0.00243275	0.0120068	0.00656408	630	51	579	4	7
OR2B2	missense;lof	0.001	0.00312764	0.0673744	0.00243275	0.0120068	0.00656408	630	51	579	4	7
OR2B2	missense;lof	0.01	0.00312764	0.0673744	0.00243275	0.0120068	0.00656408	630	51	579	4	7
HIBCH	missense;lof	1e-05	0.00313496	0.00313496	0.00313496	0.0425259	0.0143951	135	16	119	0	70
RPS9	missense;lof	0.0001	0.00313845	0.0228709	0.00220175	0.0396297	0.0174152	76	10	66	1	36
RPS9	missense;lof	0.001	0.00313845	0.0228709	0.00220175	0.0396297	0.0174152	76	10	66	1	36
RPS9	missense;lof	0.01	0.00313845	0.0228709	0.00220175	0.0396297	0.0174152	76	10	66	1	36
PRF1	missense;lof	1e-05	0.00313923	0.00313923	0.00313923	0.0358991	0.0121537	182	21	161	0	75
SFTPD	lof	1e-05	0.0031432	0.0031432	0.0031432	0.0734882	0.0248828	34	7	27	0	18
SFTPD	lof	0.0001	0.0031432	0.0031432	0.0031432	0.0734882	0.0248828	34	7	27	0	18
SFTPD	lof	0.001	0.0031432	0.0031432	0.0031432	0.0734882	0.0248828	34	7	27	0	18
SFTPD	lof	0.01	0.0031432	0.0031432	0.0031432	0.0734882	0.0248828	34	7	27	0	18
ZMYND11	lof	1e-05	0.00315221	0.00315221	0.00315221	0.136605	0.0462677	10	3	7	0	9
ZMYND11	lof	0.0001	0.00315221	0.00315221	0.00315221	0.136605	0.0462677	10	3	7	0	9
ZMYND11	lof	0.001	0.00315221	0.00315221	0.00315221	0.136605	0.0462677	10	3	7	0	9
ZMYND11	lof	0.01	0.00315221	0.00315221	0.00315221	0.136605	0.0462677	10	3	7	0	9
ZMYND11	missense;lof	1e-05	0.00315221	0.00315221	0.00315221	0.136605	0.0462677	10	3	7	0	9
ZMYND11	missense;lof	0.0001	0.00315221	0.00315221	0.00315221	0.136605	0.0462677	10	3	7	0	9
ZMYND11	missense;lof	0.001	0.00315221	0.00315221	0.00315221	0.136605	0.0462677	10	3	7	0	9
ZMYND11	missense;lof	0.01	0.00315221	0.00315221	0.00315221	0.136605	0.0462677	10	3	7	0	9
ACTR3	missense;lof	1e-05	0.00315436	0.00315436	0.00315436	0.0540305	0.0183013	76	11	65	0	47
DNAJC11	missense;lof	0.0001	0.00315838	0.00202083	0.0210586	0.0197814	0.00640765	663	61	602	18	100
SLC29A4	lof	1e-05	0.00316715	0.00316715	0.00316715	0.0615672	0.0208629	58	9	49	0	27
TULP2	missense;lof	0.0001	0.00317485	0.0595084	0.0019835	0.0119804	0.0063576	685	54	631	15	88
PDP1	lof	1e-05	0.00319092	0.00319092	0.00319092	0.0670317	0.0227325	40	8	32	0	19
PKIG	missense;lof	0.0001	0.00320355	0.00320355	0.00320355	0.0815926	0.027682	30	6	24	0	13
PKIG	missense;lof	0.001	0.00320355	0.00320355	0.00320355	0.0815926	0.027682	30	6	24	0	13
PKIG	missense;lof	0.01	0.00320355	0.00320355	0.00320355	0.0815926	0.027682	30	6	24	0	13
KCNJ4	missense;lof	0.0001	0.00323353	0.264136	0.00211217	0.0167588	0.0150078	114	10	104	1	41
PSME2	lof	1e-05	0.00324205	0.00324205	0.00324205	0.0931375	0.0316385	20	5	15	0	16
PDP1	lof	0.0001	0.00328492	0.00426669	0.00299431	0.0550362	0.0192586	59	10	49	1	20
PDP1	lof	0.001	0.00328492	0.00426669	0.00299431	0.0550362	0.0192586	59	10	49	1	20
PDP1	lof	0.01	0.00328492	0.00426669	0.00299431	0.0550362	0.0192586	59	10	49	1	20
COL12A1	missense;lof	0.0001	0.00329626	0.00199973	0.0178464	0.0101535	0.00328564	2667	201	2466	61	497
ARID3C	lof	1e-05	0.00329744	0.00329744	0.00329744	0.0571485	0.0194478	66	10	56	0	30
EIF5A2	lof	0.0001	0.00331221	0.0238552	0.00240672	0.0417516	0.0184786	86	10	76	1	11
HIBCH	lof	1e-05	0.00331934	0.00331934	0.00331934	0.0726004	0.0247234	43	7	36	0	25
C17orf58	missense;lof	1e-05	0.00332727	0.00332727	0.00332727	0.0923152	0.031445	21	5	16	0	15
TPH2	missense;lof	0.001	0.00333345	0.00625876	0.00307865	0.0202169	0.00739489	510	46	464	12	90
TPH2	missense;lof	0.01	0.00333345	0.00625876	0.00307865	0.0202169	0.00739489	510	46	464	12	90
SLCO2B1	lof	1e-05	0.00333506	0.00333506	0.00333506	0.0570866	0.01945	66	10	56	0	31
SLCO2B1	missense;lof	1e-05	0.00333506	0.00333506	0.00333506	0.0570866	0.01945	66	10	56	0	31
IL31RA	missense;lof	0.001	0.00334202	0.0306022	0.00185373	0.0136933	0.00633301	756	62	694	16	61
IL31RA	missense;lof	0.01	0.00334202	0.0306022	0.00185373	0.0136933	0.00633301	756	62	694	16	61
GOLT1A	missense;lof	0.001	0.00334476	0.00251813	0.108467	0.0185799	0.00614993	730	66	664	9	14
PRPF4B	missense;lof	1e-05	0.00335267	0.00335267	0.00335267	0.0345961	0.0117938	197	22	175	0	117
GOLT1A	lof	0.0001	0.00336449	0.372421	0.00179657	0.0228626	0.0256323	42	4	38	3	1
GOLT1A	lof	0.001	0.00336449	0.372421	0.00179657	0.0228626	0.0256323	42	4	38	3	1
GOLT1A	lof	0.01	0.00336449	0.372421	0.00179657	0.0228626	0.0256323	42	4	38	3	1
ENSG00000285655	lof	1e-05	0.0033658	0.0033658	0.0033658	0.137107	0.0467594	7	3	4	0	3
ENSG00000285655	missense;lof	1e-05	0.0033658	0.0033658	0.0033658	0.137107	0.0467594	7	3	4	0	3
LRP6	missense;lof	0.001	0.00339076	0.00235542	0.0144018	-0.0128133	0.00421309	1576	68	1508	25	238
LRP6	missense;lof	0.01	0.00339076	0.00235542	0.0144018	-0.0128133	0.00421309	1576	68	1508	25	238
SIGLEC7	missense;lof	0.001	0.00340712	0.00174098	0.0534789	0.031301	0.0099965	279	29	250	6	24
SIGLEC7	missense;lof	0.01	0.00340712	0.00174098	0.0534789	0.031301	0.0099965	279	29	250	6	24
ZNF330	missense;lof	0.0001	0.00341298	0.00193808	0.0982393	-0.0258357	0.00833529	452	10	442	9	79
BCHE	missense;lof	0.001	0.00341383	0.0601629	0.00197108	0.00701273	0.00373098	2069	147	1922	24	121
BCHE	missense;lof	0.01	0.00341383	0.0601629	0.00197108	0.00701273	0.00373098	2069	147	1922	24	121
ZEB1	lof	0.0001	0.00342415	0.00279746	0.00532038	0.0547334	0.0183106	75	11	64	2	23
ZEB1	lof	0.001	0.00342415	0.00279746	0.00532038	0.0547334	0.0183106	75	11	64	2	23
ZEB1	lof	0.01	0.00342415	0.00279746	0.00532038	0.0547334	0.0183106	75	11	64	2	23
SECISBP2	lof	0.0001	0.00343193	0.00334454	0.00556081	0.0273373	0.00931691	322	32	290	8	80
SECISBP2	lof	0.001	0.00343193	0.00334454	0.00556081	0.0273373	0.00931691	322	32	290	8	80
SECISBP2	lof	0.01	0.00343193	0.00334454	0.00556081	0.0273373	0.00931691	322	32	290	8	80
LIN28B	missense;lof	1e-05	0.00343492	0.00343492	0.00343492	0.0662226	0.0226335	44	8	36	0	22
LEP	lof	1e-05	0.0034585	0.0034585	0.0034585	0.10892	0.0372535	13	4	9	0	6
LEP	lof	0.0001	0.0034585	0.0034585	0.0034585	0.10892	0.0372535	13	4	9	0	6
LEP	lof	0.001	0.0034585	0.0034585	0.0034585	0.10892	0.0372535	13	4	9	0	6
LEP	lof	0.01	0.0034585	0.0034585	0.0034585	0.10892	0.0372535	13	4	9	0	6
HSD17B6	missense;lof	0.0001	0.00345998	0.00219812	0.0565027	-0.0344867	0.0112625	204	2	202	5	41
ACTR3	lof	1e-05	0.00347338	0.00347338	0.00347338	0.10869	0.0371918	15	4	11	0	9
ACTR3	lof	0.0001	0.00347338	0.00347338	0.00347338	0.10869	0.0371918	15	4	11	0	9
ACTR3	lof	0.001	0.00347338	0.00347338	0.00347338	0.10869	0.0371918	15	4	11	0	9
ACTR3	lof	0.01	0.00347338	0.00347338	0.00347338	0.10869	0.0371918	15	4	11	0	9
CELA3A	lof	0.001	0.00348178	0.00246906	0.0164486	0.0319361	0.01055	239	26	213	3	14
CELA3A	lof	0.01	0.00348178	0.00246906	0.0164486	0.0319361	0.01055	239	26	213	3	14
CELA3A	missense;lof	0.001	0.00348178	0.00246906	0.0164486	0.0319361	0.01055	239	26	213	3	14
CELA3A	missense;lof	0.01	0.00348178	0.00246906	0.0164486	0.0319361	0.01055	239	26	213	3	14
ETFRF1	lof	0.0001	0.00348334	0.0523255	0.00224138	0.0255051	0.0131439	140	15	125	4	15
ETFRF1	lof	0.001	0.00348334	0.0523255	0.00224138	0.0255051	0.0131439	140	15	125	4	15
ETFRF1	lof	0.01	0.00348334	0.0523255	0.00224138	0.0255051	0.0131439	140	15	125	4	15
NOC2L	lof	0.0001	0.00348596	0.223482	0.00215988	0.00913053	0.00750051	492	37	455	12	66
RADIL	lof	0.001	0.00349868	0.0260239	0.00182174	0.0150948	0.00678156	584	49	535	11	61
RADIL	lof	0.01	0.00349868	0.0260239	0.00182174	0.0150948	0.00678156	584	49	535	11	61
PRAC1	lof	0.0001	0.00350784	0.00350784	0.00350784	0.108682	0.0372285	14	4	10	0	6
PRAC1	lof	0.001	0.00350784	0.00350784	0.00350784	0.108682	0.0372285	14	4	10	0	6
PRAC1	lof	0.01	0.00350784	0.00350784	0.00350784	0.108682	0.0372285	14	4	10	0	6
PRAC1	missense;lof	0.0001	0.00350784	0.00350784	0.00350784	0.108682	0.0372285	14	4	10	0	6
PRAC1	missense;lof	0.001	0.00350784	0.00350784	0.00350784	0.108682	0.0372285	14	4	10	0	6
PRAC1	missense;lof	0.01	0.00350784	0.00350784	0.00350784	0.108682	0.0372285	14	4	10	0	6
NOTCH3	lof	1e-05	0.00351957	0.00351957	0.00351957	0.0479522	0.0164316	92	13	79	0	51
NOTCH3	missense;lof	1e-05	0.00351957	0.00351957	0.00351957	0.0479522	0.0164316	92	13	79	0	51
ENSG00000269026	lof	0.0001	0.00352832	0.00465756	0.00265257	0.0628062	0.0221945	46	8	38	1	9
ENSG00000269026	lof	0.001	0.00352832	0.00465756	0.00265257	0.0628062	0.0221945	46	8	38	1	9
ENSG00000269026	lof	0.01	0.00352832	0.00465756	0.00265257	0.0628062	0.0221945	46	8	38	1	9
ENSG00000269026	missense;lof	0.0001	0.00352832	0.00465756	0.00265257	0.0628062	0.0221945	46	8	38	1	9
ENSG00000269026	missense;lof	0.001	0.00352832	0.00465756	0.00265257	0.0628062	0.0221945	46	8	38	1	9
ENSG00000269026	missense;lof	0.01	0.00352832	0.00465756	0.00265257	0.0628062	0.0221945	46	8	38	1	9
C15orf61	lof	0.0001	0.00355819	0.00476224	0.00300565	0.0763478	0.0270479	32	6	26	1	8
C15orf61	lof	0.001	0.00355819	0.00476224	0.00300565	0.0763478	0.0270479	32	6	26	1	8
C15orf61	lof	0.01	0.00355819	0.00476224	0.00300565	0.0763478	0.0270479	32	6	26	1	8
REG1A	missense;lof	1e-05	0.00356256	0.00356256	0.00356256	0.0803832	0.0275804	29	6	23	0	17
GAREM2	lof	0.001	0.00356314	0.00316173	0.00321719	0.0347208	0.0117635	190	22	168	3	29
GAREM2	lof	0.01	0.00356314	0.00316173	0.00321719	0.0347208	0.0117635	190	22	168	3	29
BRPF1	missense;lof	0.0001	0.00358532	0.00221228	0.0865401	0.0147765	0.00482869	1222	100	1122	32	203
BRPF1	missense;lof	0.001	0.00358532	0.00221228	0.0865401	0.0147765	0.00482869	1222	100	1122	32	203
BRPF1	missense;lof	0.01	0.00358532	0.00221228	0.0865401	0.0147765	0.00482869	1222	100	1122	32	203
IP6K2	missense;lof	0.001	0.00359025	0.0237831	0.00197764	0.0179599	0.00794468	459	39	420	7	76
IP6K2	missense;lof	0.01	0.00359025	0.0237831	0.00197764	0.0179599	0.00794468	459	39	420	7	76
STX2	missense;lof	0.001	0.0036041	0.00190197	0.0524822	-0.0204654	0.00659083	647	20	627	12	71
STX2	missense;lof	0.01	0.0036041	0.00190197	0.0524822	-0.0204654	0.00659083	647	20	627	12	71
TAS1R2	lof	0.001	0.00360494	0.131159	0.00190574	0.0152059	0.0100731	284	23	261	5	34
TAS1R2	lof	0.01	0.00360494	0.131159	0.00190574	0.0152059	0.0100731	284	23	261	5	34
CALHM6	lof	1e-05	0.00360715	0.00360715	0.00360715	0.0913504	0.0313852	21	5	16	0	8
YPEL4	missense;lof	0.0001	0.00364847	0.0030583	0.00470131	0.0576502	0.0194645	65	10	55	1	22
YPEL4	missense;lof	0.001	0.00364847	0.0030583	0.00470131	0.0576502	0.0194645	65	10	55	1	22
YPEL4	missense;lof	0.01	0.00364847	0.0030583	0.00470131	0.0576502	0.0194645	65	10	55	1	22
SMC5	missense;lof	0.0001	0.00365616	0.0290964	0.00235125	0.0112264	0.0051446	1069	82	987	27	195
GNL1	lof	0.0001	0.00366301	0.00259543	0.0109169	0.0686381	0.0227883	44	8	36	1	16
GNL1	lof	0.001	0.00366301	0.00259543	0.0109169	0.0686381	0.0227883	44	8	36	1	16
GNL1	lof	0.01	0.00366301	0.00259543	0.0109169	0.0686381	0.0227883	44	8	36	1	16
PLXNC1	lof	0.0001	0.00367075	0.00726516	0.00280028	0.0345108	0.0128559	154	18	136	3	59
PLXNC1	lof	0.001	0.00367075	0.00726516	0.00280028	0.0345108	0.0128559	154	18	136	3	59
PLXNC1	lof	0.01	0.00367075	0.00726516	0.00280028	0.0345108	0.0128559	154	18	136	3	59
GBE1	missense;lof	0.001	0.00367862	0.00401397	0.00691121	-0.0110548	0.0038424	1933	88	1845	30	156
SLC1A1	lof	1e-05	0.0036867	0.0036867	0.0036867	0.0656933	0.0226232	43	8	35	0	23
SLC1A1	lof	0.0001	0.0036867	0.0036867	0.0036867	0.0656933	0.0226232	43	8	35	0	23
SLC1A1	lof	0.001	0.0036867	0.0036867	0.0036867	0.0656933	0.0226232	43	8	35	0	23
SLC1A1	lof	0.01	0.0036867	0.0036867	0.0036867	0.0656933	0.0226232	43	8	35	0	23
NPAT	lof	1e-05	0.00370152	0.00370152	0.00370152	0.052981	0.0182533	75	11	64	0	51
NPAT	lof	0.0001	0.00370152	0.00370152	0.00370152	0.052981	0.0182533	75	11	64	0	51
NEURL1	lof	1e-05	0.00370287	0.00370287	0.00370287	0.0718265	0.0247471	36	7	29	0	23
TRAF7	missense;lof	1e-05	0.00371491	0.00371491	0.00371491	0.0331705	0.0114326	208	23	185	0	119
ENSG00000259368	lof	0.0001	0.00372119	0.00555653	0.00350714	0.0529576	0.0190985	64	10	54	1	2
ENSG00000259368	lof	0.001	0.00372119	0.00555653	0.00350714	0.0529576	0.0190985	64	10	54	1	2
ENSG00000259368	lof	0.01	0.00372119	0.00555653	0.00350714	0.0529576	0.0190985	64	10	54	1	2
ENSG00000259368	missense;lof	0.0001	0.00372119	0.00555653	0.00350714	0.0529576	0.0190985	64	10	54	1	2
ENSG00000259368	missense;lof	0.001	0.00372119	0.00555653	0.00350714	0.0529576	0.0190985	64	10	54	1	2
ENSG00000259368	missense;lof	0.01	0.00372119	0.00555653	0.00350714	0.0529576	0.0190985	64	10	54	1	2
PLD1	missense;lof	0.01	0.00372268	0.169929	0.00202462	0.00275957	0.00201071	7817	513	7304	42	214
GIGYF1	missense;lof	0.0001	0.0037283	0.00232999	0.0823367	-0.0148914	0.00489111	1182	47	1135	28	218
ABCB1	missense;lof	0.0001	0.00373053	0.00262984	0.0113044	0.0158562	0.00527136	1027	86	941	21	222
DTHD1	lof	0.001	0.00373869	0.00218126	0.0189229	0.0238407	0.00777994	436	44	392	7	46
DTHD1	lof	0.01	0.00373869	0.00218126	0.0189229	0.0238407	0.00777994	436	44	392	7	46
NF1	missense;lof	1e-05	0.0037435	0.0037435	0.0037435	-0.0185082	0.00638432	727	25	702	0	449
KNTC1	lof	0.0001	0.0037999	0.0399762	0.00266197	0.0125694	0.00611949	735	60	675	18	136
ABHD12	missense;lof	1e-05	0.00382076	0.00382076	0.00382076	0.0330956	0.0114415	220	23	197	0	112
OR2T1	lof	1e-05	0.00382815	0.00382815	0.00382815	0.0657493	0.022735	40	8	32	0	19
OR2T1	missense;lof	1e-05	0.00382815	0.00382815	0.00382815	0.0657493	0.022735	40	8	32	0	19
PDHA2	missense;lof	0.0001	0.0038348	0.0448276	0.00230213	0.0131705	0.00656465	619	51	568	20	85
CLEC7A	missense;lof	0.0001	0.00384101	0.00246993	0.00884401	0.0475734	0.0157164	99	14	85	2	29
CLEC7A	missense;lof	0.001	0.00384101	0.00246993	0.00884401	0.0475734	0.0157164	99	14	85	2	29
METTL24	missense;lof	0.001	0.00387147	0.0103873	0.00296892	-0.0142572	0.00556344	895	37	858	7	59
METTL24	missense;lof	0.01	0.00387147	0.0103873	0.00296892	-0.0142572	0.00556344	895	37	858	7	59
DHX58	lof	0.0001	0.003876	0.0163425	0.0028215	0.0264953	0.0110343	223	22	201	5	44
PLXDC1	lof	1e-05	0.00387768	0.00387768	0.00387768	0.0561516	0.0194434	63	10	53	0	26
C11orf54	lof	0.0001	0.00388493	0.00332868	0.00714987	0.0536433	0.0182732	74	11	63	1	18
IKZF3	lof	1e-05	0.00389018	0.00389018	0.00389018	0.106492	0.0368875	14	4	10	0	9
IKZF3	lof	0.0001	0.00389018	0.00389018	0.00389018	0.106492	0.0368875	14	4	10	0	9
IKZF3	lof	0.001	0.00389018	0.00389018	0.00389018	0.106492	0.0368875	14	4	10	0	9
IKZF3	lof	0.01	0.00389018	0.00389018	0.00389018	0.106492	0.0368875	14	4	10	0	9
RAB3IL1	missense;lof	0.001	0.00390407	0.00214432	0.0393638	0.0176548	0.00575173	829	73	756	14	95
RAB3IL1	missense;lof	0.01	0.00390407	0.00214432	0.0393638	0.0176548	0.00575173	829	73	756	14	95
ANKHD1-EIF4EBP3	lof	0.0001	0.00391066	0.0577479	0.00236998	0.0385344	0.0203068	52	7	45	1	18
ANKHD1-EIF4EBP3	missense;lof	0.0001	0.00391066	0.0577479	0.00236998	0.0385344	0.0203068	52	7	45	1	18
ZP3	lof	1e-05	0.00391183	0.00391183	0.00391183	0.0650159	0.0225344	45	8	37	0	22
G6PC	missense;lof	0.001	0.00392433	0.00613722	0.00385567	0.0177003	0.0064591	648	58	590	11	57
G6PC	missense;lof	0.01	0.00392433	0.00613722	0.00385567	0.0177003	0.0064591	648	58	590	11	57
PRDM13	lof	0.0001	0.00393613	0.00246381	0.0262371	0.0555923	0.0183609	72	11	61	2	16
PRDM13	lof	0.001	0.00393613	0.00246381	0.0262371	0.0555923	0.0183609	72	11	61	2	16
PRDM13	lof	0.01	0.00393613	0.00246381	0.0262371	0.0555923	0.0183609	72	11	61	2	16
NOTCH3	lof	0.0001	0.00394188	0.0123613	0.00359373	0.0390005	0.0155899	105	13	92	1	51
NOTCH3	lof	0.001	0.00394188	0.0123613	0.00359373	0.0390005	0.0155899	105	13	92	1	51
NOTCH3	lof	0.01	0.00394188	0.0123613	0.00359373	0.0390005	0.0155899	105	13	92	1	51
NOTCH3	missense;lof	0.0001	0.00394188	0.0123613	0.00359373	0.0390005	0.0155899	105	13	92	1	51
NOTCH3	missense;lof	0.001	0.00394188	0.0123613	0.00359373	0.0390005	0.0155899	105	13	92	1	51
NOTCH3	missense;lof	0.01	0.00394188	0.0123613	0.00359373	0.0390005	0.0155899	105	13	92	1	51
TXNDC17	lof	0.0001	0.00394189	0.00394189	0.00394189	0.0649063	0.0225152	46	8	38	0	13
TXNDC17	lof	0.001	0.00394189	0.00394189	0.00394189	0.0649063	0.0225152	46	8	38	0	13
TXNDC17	lof	0.01	0.00394189	0.00394189	0.00394189	0.0649063	0.0225152	46	8	38	0	13
ATG2A	lof	0.0001	0.00395008	0.0120311	0.00355174	0.0300422	0.0119631	191	20	171	2	82
ATG2A	lof	0.001	0.00395008	0.0120311	0.00355174	0.0300422	0.0119631	191	20	171	2	82
ATG2A	lof	0.01	0.00395008	0.0120311	0.00355174	0.0300422	0.0119631	191	20	171	2	82
TGFBR1	missense;lof	0.0001	0.0039522	0.0271765	0.003126	0.0223422	0.0101143	270	25	245	4	93
KAT5	lof	1e-05	0.00395505	0.00395505	0.00395505	0.0710054	0.0246399	38	7	31	0	28
UAP1L1	missense;lof	0.01	0.00397242	0.00481019	0.00464988	0.0105113	0.00372812	2066	158	1908	17	93
CSRNP3	lof	1e-05	0.00397245	0.00397245	0.00397245	0.105728	0.0367067	17	4	13	0	12
FBXO2	missense;lof	1e-05	0.00398606	0.00398606	0.00398606	0.0432745	0.0150297	116	15	101	0	59
C17orf58	lof	1e-05	0.00399473	0.00399473	0.00399473	0.131906	0.0458233	9	3	6	0	7
C17orf58	lof	0.0001	0.00399473	0.00399473	0.00399473	0.131906	0.0458233	9	3	6	0	7
C17orf58	lof	0.001	0.00399473	0.00399473	0.00399473	0.131906	0.0458233	9	3	6	0	7
PDSS2	missense;lof	0.001	0.00399798	0.252841	0.00232076	0.00879705	0.00769326	441	34	407	9	65
PDSS2	missense;lof	0.01	0.00399798	0.252841	0.00232076	0.00879705	0.00769326	441	34	407	9	65
EXOC4	missense;lof	1e-05	0.00400712	0.00400712	0.00400712	0.0298312	0.0103667	263	27	236	0	138
KANK4	lof	0.01	0.00402575	0.00383842	0.0058751	0.00730211	0.00252568	6998	491	6507	2	38
WDR7	lof	0.0001	0.00403057	0.00403057	0.00403057	0.0647269	0.0225078	49	8	41	0	28
ASB7	missense;lof	0.0001	0.00403134	0.00403134	0.00403134	0.0559882	0.0194694	64	10	54	0	31
ASB7	missense;lof	0.001	0.00403134	0.00403134	0.00403134	0.0559882	0.0194694	64	10	54	0	31
ASB7	missense;lof	0.01	0.00403134	0.00403134	0.00403134	0.0559882	0.0194694	64	10	54	0	31
MATN4	lof	0.0001	0.0040367	0.00402277	0.00486143	0.0292894	0.0101827	252	27	225	4	22
MATN4	lof	0.001	0.0040367	0.00402277	0.00486143	0.0292894	0.0101827	252	27	225	4	22
C11orf54	missense;lof	0.0001	0.00405099	0.00403049	0.00615998	0.0283458	0.00985678	276	29	247	8	41
IMP4	missense;lof	0.0001	0.00406433	0.00237308	0.0829672	-0.0201794	0.00664	625	20	605	14	66
OSBPL9	missense;lof	1e-05	0.00407358	0.00407358	0.00407358	0.0338868	0.0117974	204	22	182	0	127
RBM43	lof	0.01	0.00408516	0.00381912	0.00674608	0.009832	0.00339887	2887	214	2673	3	32
YPEL4	missense;lof	1e-05	0.00408584	0.00408584	0.00408584	0.0645351	0.0224747	48	8	40	0	22
PTPRB	missense;lof	0.01	0.00408657	0.0964536	0.00199284	0.00417107	0.00250922	4504	306	4198	42	372
SLC39A5	lof	1e-05	0.00409872	0.00409872	0.00409872	0.0525087	0.0182928	67	11	56	0	27
ANXA13	missense;lof	0.0001	0.00410307	0.00472529	0.00686743	0.0208215	0.00736997	505	46	459	12	76
EDEM1	missense;lof	0.0001	0.00410689	0.016894	0.00296247	0.0159397	0.00667212	640	54	586	13	153
RBM17	missense;lof	0.0001	0.00412538	0.00315144	0.00571428	0.0539186	0.0182616	76	11	65	3	20
RBM17	missense;lof	0.001	0.00412538	0.00315144	0.00571428	0.0539186	0.0182616	76	11	65	3	20
RBM17	missense;lof	0.01	0.00412538	0.00315144	0.00571428	0.0539186	0.0182616	76	11	65	3	20
NPR3	missense;lof	0.001	0.00413764	0.0535266	0.00217224	0.0151713	0.00785814	559	47	512	10	89
FMNL3	missense;lof	1e-05	0.00414905	0.00414905	0.00414905	-0.0217019	0.00757059	482	15	467	0	211
RHOU	missense;lof	0.001	0.00415413	0.00495168	0.00385357	0.0251895	0.00896374	358	34	324	3	36
RHOU	missense;lof	0.01	0.00415413	0.00495168	0.00385357	0.0251895	0.00896374	358	34	324	3	36
DYNC2LI1	missense;lof	0.01	0.0041583	0.00293405	0.0259015	0.00964995	0.00324416	2804	210	2594	20	97
C6orf136	missense;lof	1e-05	0.00415909	0.00415909	0.00415909	0.0448324	0.0156437	103	14	89	0	60
PSME2	lof	0.001	0.0041778	0.00317402	0.0192837	0.0443088	0.0150181	111	15	96	2	16
PSME2	lof	0.01	0.0041778	0.00317402	0.0192837	0.0443088	0.0150181	111	15	96	2	16
AMOTL2	missense;lof	0.01	0.00418014	0.00240434	0.0237557	-0.0107126	0.00352954	2267	107	2160	30	149
TEX264	missense;lof	0.0001	0.00418156	0.553413	0.00242596	0.00480515	0.00810786	432	29	403	9	54
ZMYND10	lof	1e-05	0.00420193	0.00420193	0.00420193	0.0556044	0.0194245	69	10	59	0	27
PRPF8	lof	1e-05	0.00420904	0.00420904	0.00420904	0.0493977	0.0172595	82	12	70	0	58
GALNT2	lof	1e-05	0.00422346	0.00422346	0.00422346	0.0785805	0.0274664	31	6	25	0	22
VLDLR	missense;lof	0.01	0.00423368	0.00412058	0.00540713	0.00896088	0.00312358	3035	227	2808	21	219
IL2RB	missense;lof	1e-05	0.004256	0.004256	0.004256	0.0641075	0.0224267	52	8	44	0	33
REG1A	missense;lof	0.0001	0.00426247	0.00453688	0.00406462	0.0695336	0.0244992	40	7	33	1	17
REG1A	missense;lof	0.001	0.00426247	0.00453688	0.00406462	0.0695336	0.0244992	40	7	33	1	17
REG1A	missense;lof	0.01	0.00426247	0.00453688	0.00406462	0.0695336	0.0244992	40	7	33	1	17
KNTC1	missense;lof	0.001	0.00426375	0.0617871	0.00228022	0.00490525	0.00262619	4073	280	3793	65	356
KANK4	missense;lof	0.01	0.00429641	0.00407356	0.00590907	0.00722613	0.0025157	7033	493	6540	2	52
SLC1A6	missense;lof	0.001	0.00429709	0.543282	0.00232038	0.00394308	0.00648684	632	43	589	7	107
SLC1A6	missense;lof	0.01	0.00429709	0.543282	0.00232038	0.00394308	0.00648684	632	43	589	7	107
FAIM2	lof	1e-05	0.00429866	0.00429866	0.00429866	0.0701366	0.024563	41	7	34	0	25
FAIM2	lof	0.0001	0.00429866	0.00429866	0.00429866	0.0701366	0.024563	41	7	34	0	25
FAIM2	lof	0.001	0.00429866	0.00429866	0.00429866	0.0701366	0.024563	41	7	34	0	25
FAIM2	lof	0.01	0.00429866	0.00429866	0.00429866	0.0701366	0.024563	41	7	34	0	25
FAM71B	lof	0.0001	0.00429958	0.0344039	0.00320133	0.0345247	0.0163214	92	11	81	3	24
FAM71B	lof	0.001	0.00429958	0.0344039	0.00320133	0.0345247	0.0163214	92	11	81	3	24
FAM71B	lof	0.01	0.00429958	0.0344039	0.00320133	0.0345247	0.0163214	92	11	81	3	24
AOC3	missense;lof	0.001	0.00430578	0.0038483	0.0127176	0.0115184	0.00398514	1752	138	1614	31	138
AOC3	missense;lof	0.01	0.00430578	0.0038483	0.0127176	0.0115184	0.00398514	1752	138	1614	31	138
NEK6	missense;lof	0.0001	0.00431553	0.00341861	0.0179814	-0.0323162	0.0110394	229	3	226	5	76
NDUFS5	missense;lof	1e-05	0.00431673	0.00431673	0.00431673	0.0788101	0.0276135	25	6	19	0	15
PACSIN3	lof	1e-05	0.0043215	0.0043215	0.0043215	0.0783062	0.0274403	29	6	23	0	19
CDKN2A	lof	1e-05	0.00432913	0.00432913	0.00432913	0.0890307	0.0312046	22	5	17	0	14
CDKN2A	missense;lof	1e-05	0.00432913	0.00432913	0.00432913	0.0890307	0.0312046	22	5	17	0	14
AKR1C3	lof	0.01	0.00433243	0.00426054	0.0045801	0.010485	0.00366841	2108	164	1944	11	27
CD36	missense;lof	0.001	0.00434993	0.00222021	0.236921	-0.0103464	0.0033822	2429	113	2316	45	138
CD36	missense;lof	0.01	0.00434993	0.00222021	0.236921	-0.0103464	0.0033822	2429	113	2316	45	138
OR8K5	missense;lof	0.0001	0.00435007	0.00254157	0.0136261	0.0359802	0.0119205	203	24	179	7	22
FCHSD2	missense;lof	0.001	0.00435257	0.189182	0.00223689	-0.0087477	0.00666236	630	30	600	12	94
FCHSD2	missense;lof	0.01	0.00435257	0.189182	0.00223689	-0.0087477	0.00666236	630	30	600	12	94
PIGM	lof	0.001	0.00435495	0.00313699	0.00630283	0.0348566	0.0117999	197	22	175	2	25
PIGM	lof	0.01	0.00435495	0.00313699	0.00630283	0.0348566	0.0117999	197	22	175	2	25
C6orf136	missense;lof	0.0001	0.00435714	0.00630834	0.00409604	0.0351281	0.0128613	165	19	146	4	60
C6orf136	missense;lof	0.001	0.00435714	0.00630834	0.00409604	0.0351281	0.0128613	165	19	146	4	60
PELI1	missense;lof	0.0001	0.00438012	0.0037467	0.00763158	0.0322469	0.0111245	214	24	190	3	73
PELI1	missense;lof	0.001	0.00438012	0.0037467	0.00763158	0.0322469	0.0111245	214	24	190	3	73
PELI1	missense;lof	0.01	0.00438012	0.0037467	0.00763158	0.0322469	0.0111245	214	24	190	3	73
GOLT1A	missense;lof	0.0001	0.00438278	0.0026098	0.0156417	0.0366551	0.0121765	178	21	157	7	14
APCS	missense;lof	0.0001	0.00441465	0.585472	0.00235004	0.00494166	0.00906046	346	24	322	10	33
IRX4	lof	1e-05	0.00442216	0.00442216	0.00442216	0.0887456	0.0311786	23	5	18	0	16
IRX4	lof	0.0001	0.00442216	0.00442216	0.00442216	0.0887456	0.0311786	23	5	18	0	16
IRX4	lof	0.001	0.00442216	0.00442216	0.00442216	0.0887456	0.0311786	23	5	18	0	16
IRX4	lof	0.01	0.00442216	0.00442216	0.00442216	0.0887456	0.0311786	23	5	18	0	16
TXNDC17	lof	1e-05	0.00443309	0.00443309	0.00443309	0.0778414	0.0273552	30	6	24	0	11
ZNF644	missense;lof	0.01	0.00443691	0.00602262	0.00444114	0.00681505	0.00248131	5243	375	4868	19	150
ANKRD16	lof	0.0001	0.00443847	0.100529	0.00209326	0.0160919	0.00979845	286	24	262	7	30
ANKRD16	lof	0.001	0.00443847	0.100529	0.00209326	0.0160919	0.00979845	286	24	262	7	30
ANKRD16	lof	0.01	0.00443847	0.100529	0.00209326	0.0160919	0.00979845	286	24	262	7	30
LRRN4	lof	0.0001	0.00443884	0.00220954	0.0502748	0.0333497	0.0108967	230	25	205	7	24
PSMC4	lof	1e-05	0.00444231	0.00444231	0.00444231	0.0699787	0.0245978	38	7	31	0	16
PSMC4	lof	0.0001	0.00444231	0.00444231	0.00444231	0.0699787	0.0245978	38	7	31	0	16
PSMC4	lof	0.001	0.00444231	0.00444231	0.00444231	0.0699787	0.0245978	38	7	31	0	16
PSMC4	lof	0.01	0.00444231	0.00444231	0.00444231	0.0699787	0.0245978	38	7	31	0	16
LRWD1	missense;lof	0.001	0.00444759	0.333938	0.00266874	-0.00532232	0.00550843	895	49	846	28	134
NEURL1	missense;lof	0.0001	0.00444976	0.00298117	0.0184585	0.0214747	0.00723135	529	49	480	13	111
CC2D1B	missense;lof	0.001	0.00446462	0.00228354	0.0614058	0.00967791	0.00317242	2822	212	2610	43	186
GALNT17	missense;lof	1e-05	0.00446631	0.00446631	0.00446631	0.0308521	0.0108512	237	25	212	0	113
DVL1	lof	1e-05	0.004467	0.004467	0.004467	0.0592583	0.0208425	58	9	49	0	32
PNLIPRP3	missense;lof	1e-05	0.00447097	0.00447097	0.00447097	0.0489638	0.0172234	86	12	74	0	46
EYA1	missense;lof	0.0001	0.0044763	0.00516695	0.00715906	-0.018154	0.00649183	662	23	639	19	107
SEC14L4	lof	1e-05	0.00448163	0.00448163	0.00448163	0.0640365	0.0225313	44	8	36	0	23
ACADS	missense;lof	0.001	0.00448499	0.0625212	0.00233789	0.00709705	0.00381033	1894	136	1758	39	105
ACADS	missense;lof	0.01	0.00448499	0.0625212	0.00233789	0.00709705	0.00381033	1894	136	1758	39	105
PDE3B	missense;lof	0.0001	0.00450547	0.00278787	0.127743	0.0188189	0.00629351	693	62	631	22	105
SLC66A3	lof	0.001	0.00451262	0.0090376	0.00368604	0.0360297	0.0138012	144	16	128	1	15
SLC66A3	lof	0.01	0.00451262	0.0090376	0.00368604	0.0360297	0.0138012	144	16	128	1	15
SLC66A3	missense;lof	0.001	0.00451262	0.0090376	0.00368604	0.0360297	0.0138012	144	16	128	1	15
SLC66A3	missense;lof	0.01	0.00451262	0.0090376	0.00368604	0.0360297	0.0138012	144	16	128	1	15
DPP3	lof	0.0001	0.0045153	0.0651037	0.00268872	0.0167863	0.00910051	324	28	296	8	50
TNFRSF18	lof	1e-05	0.00452163	0.00452163	0.00452163	0.0700759	0.0246809	40	7	33	0	20
ITGB3	missense;lof	1e-05	0.00454757	0.00454757	0.00454757	-0.0269435	0.00949568	303	7	296	0	151
CDH5	lof	0.0001	0.00456537	0.00772587	0.00313256	0.0370607	0.0139126	138	16	122	2	35
CDH5	missense;lof	0.0001	0.00456537	0.00772587	0.00313256	0.0370607	0.0139126	138	16	122	2	35
CXCR5	lof	1e-05	0.0045682	0.0045682	0.0045682	0.104252	0.0367602	14	4	10	0	10
CXCR5	lof	0.0001	0.0045682	0.0045682	0.0045682	0.104252	0.0367602	14	4	10	0	10
CXCR5	lof	0.001	0.0045682	0.0045682	0.0045682	0.104252	0.0367602	14	4	10	0	10
CXCR5	lof	0.01	0.0045682	0.0045682	0.0045682	0.104252	0.0367602	14	4	10	0	10
SLC17A7	lof	1e-05	0.00459376	0.00459376	0.00459376	0.0881993	0.0311194	23	5	18	0	15
EDEM1	missense;lof	1e-05	0.0046089	0.0046089	0.0046089	0.028118	0.00992459	283	29	254	0	145
SLC30A7	lof	1e-05	0.00461445	0.00461445	0.00461445	0.0590725	0.0208532	54	9	45	0	28
SLC38A7	lof	1e-05	0.00465009	0.00465009	0.00465009	0.0771919	0.0272732	34	6	28	0	22
BICC1	missense;lof	0.001	0.00466287	0.00263146	0.0270542	0.0156524	0.00520393	1048	86	962	19	144
KDSR	missense;lof	0.001	0.00468692	0.0251797	0.00269938	0.0137918	0.00616079	734	59	675	9	64
KDSR	missense;lof	0.01	0.00468692	0.0251797	0.00269938	0.0137918	0.00616079	734	59	675	9	64
RAPGEF4	lof	1e-05	0.00471319	0.00471319	0.00471319	0.0546398	0.0193346	69	10	59	0	49
BICC1	missense;lof	0.0001	0.00471907	0.00335383	0.0164581	0.0180427	0.00615101	743	64	679	17	144
R3HDML	lof	0.01	0.00473739	0.00666992	0.00451265	-0.0107208	0.00395181	2016	95	1921	3	12
FOXC2	lof	1e-05	0.00473825	0.00473825	0.00473825	0.10394	0.036802	13	4	9	0	12
FOXC2	lof	0.0001	0.00473825	0.00473825	0.00473825	0.10394	0.036802	13	4	9	0	12
FOXC2	lof	0.001	0.00473825	0.00473825	0.00473825	0.10394	0.036802	13	4	9	0	12
FOXC2	lof	0.01	0.00473825	0.00473825	0.00473825	0.10394	0.036802	13	4	9	0	12
FOXC2	missense;lof	1e-05	0.00473825	0.00473825	0.00473825	0.10394	0.036802	13	4	9	0	12
FOXC2	missense;lof	0.0001	0.00473825	0.00473825	0.00473825	0.10394	0.036802	13	4	9	0	12
FOXC2	missense;lof	0.001	0.00473825	0.00473825	0.00473825	0.10394	0.036802	13	4	9	0	12
FOXC2	missense;lof	0.01	0.00473825	0.00473825	0.00473825	0.10394	0.036802	13	4	9	0	12
PRPF8	lof	0.0001	0.00473947	0.0143503	0.00431003	0.0400432	0.016355	93	12	81	1	58
PRPF8	lof	0.001	0.00473947	0.0143503	0.00431003	0.0400432	0.016355	93	12	81	1	58
PRPF8	lof	0.01	0.00473947	0.0143503	0.00431003	0.0400432	0.016355	93	12	81	1	58
PCDH17	missense;lof	0.001	0.00474008	0.00328265	0.0131299	-0.0142279	0.00483951	1217	49	1168	17	219
SCN9A	lof	0.001	0.00475605	0.00945849	0.00385242	0.0189781	0.00731326	550	51	499	9	94
SCN9A	lof	0.01	0.00475605	0.00945849	0.00385242	0.0189781	0.00731326	550	51	499	9	94
ENSG00000285304	lof	0.0001	0.00475608	0.00366773	0.00827866	0.0416479	0.0143346	135	16	119	3	26
ENSG00000285304	lof	0.001	0.00475608	0.00366773	0.00827866	0.0416479	0.0143346	135	16	119	3	26
ENSG00000285304	lof	0.01	0.00475608	0.00366773	0.00827866	0.0416479	0.0143346	135	16	119	3	26
ENSG00000285304	missense;lof	0.0001	0.00475608	0.00366773	0.00827866	0.0416479	0.0143346	135	16	119	3	26
ENSG00000285304	missense;lof	0.001	0.00475608	0.00366773	0.00827866	0.0416479	0.0143346	135	16	119	3	26
ENSG00000285304	missense;lof	0.01	0.00475608	0.00366773	0.00827866	0.0416479	0.0143346	135	16	119	3	26
LMTK3	missense;lof	1e-05	0.0047802	0.0047802	0.0047802	0.0770134	0.0272953	31	6	25	0	26
FBXO38	lof	1e-05	0.00479227	0.00479227	0.00479227	0.0633431	0.0224567	46	8	38	0	37
FBXO38	lof	0.0001	0.00479227	0.00479227	0.00479227	0.0633431	0.0224567	46	8	38	0	37
FBXO38	lof	0.001	0.00479227	0.00479227	0.00479227	0.0633431	0.0224567	46	8	38	0	37
FBXO38	lof	0.01	0.00479227	0.00479227	0.00479227	0.0633431	0.0224567	46	8	38	0	37
TET1	missense;lof	0.0001	0.00479443	0.0052422	0.00653069	0.0228103	0.00817058	415	39	376	10	84
TET1	missense;lof	0.001	0.00479443	0.0052422	0.00653069	0.0228103	0.00817058	415	39	376	10	84
TET1	missense;lof	0.01	0.00479443	0.0052422	0.00653069	0.0228103	0.00817058	415	39	376	10	84
DDX4	lof	1e-05	0.00479742	0.00479742	0.00479742	0.087961	0.0311882	21	5	16	0	10
HTRA4	lof	0.01	0.00480694	0.00435399	0.0234394	0.0109618	0.00384448	2085	160	1925	4	19
CDH23	lof	0.0001	0.00481378	0.00481066	0.00558952	0.0216624	0.0076832	459	44	415	7	136
CDH23	lof	0.001	0.00481378	0.00481066	0.00558952	0.0216624	0.0076832	459	44	415	7	136
CDH23	lof	0.01	0.00481378	0.00481066	0.00558952	0.0216624	0.0076832	459	44	415	7	136
TP53INP2	missense;lof	1e-05	0.00482348	0.00482348	0.00482348	0.0512574	0.0181855	76	11	65	0	39
NOC2L	lof	0.001	0.00483324	0.602465	0.00276133	0.00345259	0.00662865	642	42	600	14	66
NOC2L	lof	0.01	0.00483324	0.602465	0.00276133	0.00345259	0.00662865	642	42	600	14	66
CYP26C1	missense;lof	1e-05	0.00483342	0.00483342	0.00483342	0.0305021	0.0108243	242	25	217	0	110
PNPLA3	missense;lof	0.01	0.00485046	0.00387001	0.00857976	-0.0110431	0.00382302	1981	89	1892	24	70
DYNLT2B	lof	1e-05	0.00486828	0.00486828	0.00486828	0.103502	0.0367598	14	4	10	0	7
DYNLT2B	missense;lof	1e-05	0.00486828	0.00486828	0.00486828	0.103502	0.0367598	14	4	10	0	7
UBE2Q2	missense;lof	0.001	0.00487444	0.00296713	0.102699	0.017438	0.00586917	804	70	734	9	62
UBE2Q2	missense;lof	0.01	0.00487444	0.00296713	0.102699	0.017438	0.00586917	804	70	734	9	62
AFAP1L1	missense;lof	1e-05	0.00488162	0.00488162	0.00488162	0.0257644	0.00915338	339	33	306	0	156
ADM2	lof	0.001	0.00488748	0.0041937	0.00723872	-0.0306833	0.0107164	234	4	230	1	20
ADM2	lof	0.01	0.00488748	0.0041937	0.00723872	-0.0306833	0.0107164	234	4	230	1	20
ADM2	missense;lof	0.001	0.00488748	0.0041937	0.00723872	-0.0306833	0.0107164	234	4	230	1	20
ADM2	missense;lof	0.01	0.00488748	0.0041937	0.00723872	-0.0306833	0.0107164	234	4	230	1	20
DPP3	lof	1e-05	0.00489793	0.00489793	0.00489793	0.0459095	0.0163166	105	13	92	0	49
SPEF1	lof	0.0001	0.00490706	0.00261817	0.0226033	0.0434233	0.0144295	121	16	105	3	16
SPEF1	lof	0.001	0.00490706	0.00261817	0.0226033	0.0434233	0.0144295	121	16	105	3	16
SPEF1	lof	0.01	0.00490706	0.00261817	0.0226033	0.0434233	0.0144295	121	16	105	3	16
B4GALT5	lof	1e-05	0.00493181	0.00493181	0.00493181	0.129093	0.0459167	7	3	4	0	7
B4GALT5	lof	0.0001	0.00493181	0.00493181	0.00493181	0.129093	0.0459167	7	3	4	0	7
B4GALT5	lof	0.001	0.00493181	0.00493181	0.00493181	0.129093	0.0459167	7	3	4	0	7
B4GALT5	lof	0.01	0.00493181	0.00493181	0.00493181	0.129093	0.0459167	7	3	4	0	7
ELP1	lof	1e-05	0.00493227	0.00493227	0.00493227	0.037304	0.0132687	161	18	143	0	69
SLC35A5	lof	1e-05	0.00500223	0.00500223	0.00500223	0.0543289	0.0193555	72	10	62	0	30
HPCAL4	lof	1e-05	0.00500443	0.00500443	0.00500443	0.102588	0.0365504	15	4	11	0	7
DOCK5	missense;lof	0.001	0.00501004	0.0686293	0.0028314	0.0057628	0.00316489	2764	196	2568	53	325
GGACT	lof	0.0001	0.00503143	0.0269405	0.00337757	0.0412912	0.0186637	73	9	64	2	17
GGACT	lof	0.001	0.00503143	0.0269405	0.00337757	0.0412912	0.0186637	73	9	64	2	17
GGACT	lof	0.01	0.00503143	0.0269405	0.00337757	0.0412912	0.0186637	73	9	64	2	17
MS4A5	lof	0.0001	0.00504247	0.00375156	0.00835731	0.0499634	0.0172387	84	12	72	4	11
STAP2	lof	1e-05	0.00504404	0.00504404	0.00504404	0.0627378	0.0223727	50	8	42	0	26
STAP2	missense;lof	1e-05	0.00504404	0.00504404	0.00504404	0.0627378	0.0223727	50	8	42	0	26
ASB8	missense;lof	1e-05	0.00508044	0.00508044	0.00508044	0.0435946	0.015559	114	14	100	0	54
ABL1	missense;lof	0.01	0.00510626	0.0119076	0.00431035	0.00613283	0.00243863	6280	438	5842	21	151
FES	missense;lof	1e-05	0.0051259	0.0051259	0.0051259	-0.0235845	0.008426	407	11	396	0	185
METTL21A	lof	0.001	0.00512622	0.00394287	0.0337445	0.0167417	0.00580765	831	71	760	4	20
METTL21A	lof	0.01	0.00512622	0.00394287	0.0337445	0.0167417	0.00580765	831	71	760	4	20
OSBPL5	lof	1e-05	0.00512645	0.00512645	0.00512645	0.0508148	0.0181548	80	11	69	0	42
PRPF4B	lof	1e-05	0.00513578	0.00513578	0.00513578	0.0868757	0.0310449	22	5	17	0	15
PIK3CB	lof	0.0001	0.0051448	0.0040143	0.0223331	0.0598994	0.0208198	56	9	47	1	25
PIK3CB	lof	0.001	0.0051448	0.0040143	0.0223331	0.0598994	0.0208198	56	9	47	1	25
PIK3CB	lof	0.01	0.0051448	0.0040143	0.0223331	0.0598994	0.0208198	56	9	47	1	25
SERTAD2	missense;lof	0.0001	0.00517535	0.0181259	0.00371326	0.036057	0.0152587	107	13	94	2	30
ENPEP	lof	0.0001	0.00517886	0.00305751	0.0262716	0.0261196	0.00881854	348	35	313	7	42
AGAP1	missense;lof	1e-05	0.00518743	0.00518743	0.00518743	0.0242889	0.00868965	367	36	331	0	178
CTDNEP1	missense;lof	0.0001	0.00520125	0.00520125	0.00520125	0.0538016	0.0192541	75	10	65	0	33
GPR158	missense;lof	0.001	0.00523167	0.427996	0.00309037	0.0031104	0.00392417	1868	121	1747	19	139
GPR158	missense;lof	0.01	0.00523167	0.427996	0.00309037	0.0031104	0.00392417	1868	121	1747	19	139
NKIRAS1	lof	1e-05	0.00523684	0.00523684	0.00523684	0.0762243	0.0273001	29	6	23	0	12
NKIRAS1	lof	0.0001	0.00523684	0.00523684	0.00523684	0.0762243	0.0273001	29	6	23	0	12
ENSG00000273269	lof	1e-05	0.00526343	0.00526343	0.00526343	0.171105	0.061318	3	2	1	0	2
ENSG00000273269	missense;lof	1e-05	0.00526343	0.00526343	0.00526343	0.171105	0.061318	3	2	1	0	2
ZNF267	lof	0.0001	0.00529024	0.0231213	0.00330418	0.023132	0.0101839	258	25	233	4	42
ZNF267	missense;lof	0.0001	0.00529024	0.0231213	0.00330418	0.023132	0.0101839	258	25	233	4	42
PLEKHA4	missense;lof	0.001	0.00529996	0.00833372	0.00512447	-0.0108293	0.00410474	1650	76	1574	18	97
PLEKHA4	missense;lof	0.01	0.00529996	0.00833372	0.00512447	-0.0108293	0.00410474	1650	76	1574	18	97
DOCK5	missense;lof	0.0001	0.0053193	0.0136879	0.00397399	0.00944005	0.00382909	1907	145	1762	46	325
BAG6	missense;lof	0.0001	0.00532127	0.0281262	0.00385914	0.0136546	0.00621929	731	59	672	12	169
PRAMEF4	lof	1e-05	0.00534797	0.00534797	0.00534797	0.0651588	0.0233939	37	7	30	0	18
PRAMEF4	missense;lof	1e-05	0.00534797	0.00534797	0.00534797	0.0651588	0.0233939	37	7	30	0	18
MRRF	lof	1e-05	0.00535121	0.00535121	0.00535121	0.0757997	0.0272162	30	6	24	0	17
CST6	lof	1e-05	0.00536014	0.00536014	0.00536014	0.0865206	0.0310716	21	5	16	0	10
CST6	lof	0.0001	0.00536014	0.00536014	0.00536014	0.0865206	0.0310716	21	5	16	0	10
CST6	lof	0.001	0.00536014	0.00536014	0.00536014	0.0865206	0.0310716	21	5	16	0	10
CST6	lof	0.01	0.00536014	0.00536014	0.00536014	0.0865206	0.0310716	21	5	16	0	10
CHST5	missense;lof	0.0001	0.00536972	0.180048	0.00343389	0.00895192	0.0066775	605	46	559	14	93
DCDC2	missense;lof	0.0001	0.0053788	0.00344797	0.0415359	-0.0244814	0.00837058	397	10	387	11	72
DCDC2	missense;lof	0.001	0.0053788	0.00344797	0.0415359	-0.0244814	0.00837058	397	10	387	11	72
DCDC2	missense;lof	0.01	0.0053788	0.00344797	0.0415359	-0.0244814	0.00837058	397	10	387	11	72
CCND1	missense;lof	0.0001	0.00539519	0.0197515	0.00441159	0.0325464	0.0139622	135	15	120	3	42
CCND1	missense;lof	0.001	0.00539519	0.0197515	0.00441159	0.0325464	0.0139622	135	15	120	3	42
CCND1	missense;lof	0.01	0.00539519	0.0197515	0.00441159	0.0325464	0.0139622	135	15	120	3	42
COA8	lof	1e-05	0.00540726	0.00540726	0.00540726	0.0760007	0.0273215	29	6	23	0	15
COA8	missense;lof	1e-05	0.00540726	0.00540726	0.00540726	0.0760007	0.0273215	29	6	23	0	15
NDRG3	missense;lof	1e-05	0.00541121	0.00541121	0.00541121	0.0412784	0.0148405	131	15	116	0	73
ERBB3	missense;lof	0.001	0.00542458	0.11098	0.00318635	0.00629965	0.00395259	1788	128	1660	32	245
ERBB3	missense;lof	0.01	0.00542458	0.11098	0.00318635	0.00629965	0.00395259	1788	128	1660	32	245
SLC16A9	lof	1e-05	0.00543241	0.00543241	0.00543241	0.0623003	0.0224085	46	8	38	0	15
HGH1	missense;lof	0.0001	0.00543783	0.252381	0.00309829	0.00787084	0.00687658	576	42	534	15	63
HHIPL2	lof	1e-05	0.00544608	0.00544608	0.00544608	0.0478255	0.0172072	89	12	77	0	35
AATK	lof	0.001	0.00544662	0.872874	0.00312965	-0.00139828	0.00873878	300	18	282	4	67
PRSS3	missense;lof	0.0001	0.00545683	0.039699	0.00307934	0.0172683	0.00839544	380	33	347	11	36
LRWD1	missense;lof	0.0001	0.00546952	0.112557	0.00336567	-0.00927012	0.00584201	798	39	759	27	134
ZNF391	lof	0.0001	0.00547317	0.00437978	0.00764737	0.0422609	0.0148314	121	15	106	4	15
ZNF391	missense;lof	0.0001	0.00547317	0.00437978	0.00764737	0.0422609	0.0148314	121	15	106	4	15
RPAIN	missense;lof	0.001	0.00547816	0.00390409	0.0133505	0.0182208	0.00631393	679	61	618	9	41
RPAIN	missense;lof	0.01	0.00547816	0.00390409	0.0133505	0.0182208	0.00631393	679	61	618	9	41
COASY	missense;lof	1e-05	0.00549498	0.00549498	0.00549498	0.0299755	0.0107962	238	25	213	0	107
A2M	missense;lof	0.01	0.00551105	0.0240334	0.00347306	0.00702477	0.003113	2936	212	2724	28	184
FCAR	lof	1e-05	0.00551273	0.00551273	0.00551273	0.0757128	0.0272796	29	6	23	0	17
FCAR	missense;lof	1e-05	0.00551273	0.00551273	0.00551273	0.0757128	0.0272796	29	6	23	0	17
ZNF286A	lof	1e-05	0.00551883	0.00551883	0.00551883	0.0535133	0.0192835	67	10	57	0	29
PNPLA7	missense;lof	1e-05	0.00552738	0.00552738	0.00552738	0.017469	0.0062961	733	63	670	0	307
ADRA1D	missense;lof	0.01	0.00554214	0.00364404	0.0837958	-0.0121428	0.00417646	1643	72	1571	19	86
EPSTI1	missense;lof	1e-05	0.00555695	0.00555695	0.00555695	0.0475845	0.0171609	90	12	78	0	43
MBTPS1	missense;lof	0.0001	0.00556029	0.0105698	0.0048967	0.0104754	0.00409738	1725	130	1595	44	314
SLC7A6OS	missense;lof	1e-05	0.00556887	0.00556887	0.00556887	0.0410877	0.0148217	125	15	110	0	61
SECISBP2L	lof	1e-05	0.00556897	0.00556897	0.00556897	0.062063	0.0223882	46	8	38	0	31
MOB4	lof	1e-05	0.00559002	0.00559002	0.00559002	0.101017	0.0364563	16	4	12	0	7
MOB4	lof	0.0001	0.00559002	0.00559002	0.00559002	0.101017	0.0364563	16	4	12	0	7
MOB4	lof	0.001	0.00559002	0.00559002	0.00559002	0.101017	0.0364563	16	4	12	0	7
MOB4	lof	0.01	0.00559002	0.00559002	0.00559002	0.101017	0.0364563	16	4	12	0	7
AK9	missense;lof	0.0001	0.0056006	0.00332943	0.149773	0.0129814	0.0044221	1425	115	1310	37	206
FAM107B	missense;lof	0.001	0.00561889	0.00380713	0.0136243	0.0188865	0.00652672	652	58	594	5	50
FAM107B	missense;lof	0.01	0.00561889	0.00380713	0.0136243	0.0188865	0.00652672	652	58	594	5	50
ESS2	lof	0.0001	0.00562017	0.0335591	0.00445415	0.0370008	0.0174094	85	10	75	2	26
ESS2	lof	0.001	0.00562017	0.0335591	0.00445415	0.0370008	0.0174094	85	10	75	2	26
AKR1C3	missense;lof	0.01	0.00562678	0.0136727	0.0037798	0.00822454	0.00333552	2541	189	2352	21	70
CCL13	lof	0.0001	0.00564438	0.00392013	0.0105051	0.0793161	0.0274972	30	6	24	1	7
CCL13	lof	0.001	0.00564438	0.00392013	0.0105051	0.0793161	0.0274972	30	6	24	1	7
CCL13	lof	0.01	0.00564438	0.00392013	0.0105051	0.0793161	0.0274972	30	6	24	1	7
CCL13	missense;lof	0.0001	0.00564438	0.00392013	0.0105051	0.0793161	0.0274972	30	6	24	1	7
CCL13	missense;lof	0.001	0.00564438	0.00392013	0.0105051	0.0793161	0.0274972	30	6	24	1	7
CCL13	missense;lof	0.01	0.00564438	0.00392013	0.0105051	0.0793161	0.0274972	30	6	24	1	7
VPS18	lof	1e-05	0.00564652	0.00564652	0.00564652	0.0753919	0.0272406	30	6	24	0	22
VPS18	lof	0.0001	0.00564652	0.00564652	0.00564652	0.0753919	0.0272406	30	6	24	0	22
VPS18	lof	0.001	0.00564652	0.00564652	0.00564652	0.0753919	0.0272406	30	6	24	0	22
VPS18	lof	0.01	0.00564652	0.00564652	0.00564652	0.0753919	0.0272406	30	6	24	0	22
MRPS18B	missense;lof	1e-05	0.00569721	0.00569721	0.00569721	-0.0410019	0.0148304	129	0	129	0	53
EXOSC9	lof	0.0001	0.00570361	0.0305609	0.00314161	0.0259682	0.0120071	191	18	173	4	32
TET1	missense;lof	1e-05	0.0057173	0.0057173	0.0057173	0.0378953	0.0137125	146	17	129	0	83
SLC35A5	missense;lof	0.001	0.00572579	0.00311688	0.042934	0.0150742	0.00509958	1092	90	1002	13	95
UHMK1	missense;lof	0.01	0.0057358	0.00500026	0.0138142	-0.00821875	0.00292793	4039	205	3834	10	90
LZTS1	lof	1e-05	0.00574119	0.00574119	0.00574119	0.0676154	0.0244787	39	7	32	0	22
CTHRC1	lof	0.0001	0.00576059	0.00369718	0.00789372	0.0528306	0.0181992	79	11	68	2	13
CTHRC1	lof	0.001	0.00576059	0.00369718	0.00789372	0.0528306	0.0181992	79	11	68	2	13
CTHRC1	lof	0.01	0.00576059	0.00369718	0.00789372	0.0528306	0.0181992	79	11	68	2	13
TINAGL1	missense;lof	0.001	0.00576217	0.00295533	0.0506061	0.0163176	0.00548981	912	79	833	18	83
TINAGL1	missense;lof	0.01	0.00576217	0.00295533	0.0506061	0.0163176	0.00548981	912	79	833	18	83
ADAMTS6	missense;lof	0.0001	0.00576971	0.133019	0.0037856	0.00936571	0.00623424	722	54	668	16	143
WNT10A	missense;lof	0.01	0.00577558	0.578032	0.00347341	-0.0016044	0.00288425	3503	205	3298	31	100
WDR54	missense;lof	0.0001	0.0057895	0.358268	0.00359203	0.00728851	0.00793375	430	31	399	12	60
THYN1	missense;lof	1e-05	0.00580178	0.00580178	0.00580178	0.0448439	0.016255	110	13	97	0	50
DOCK5	missense;lof	1e-05	0.0058022	0.0058022	0.0058022	0.0183839	0.00666383	648	57	591	0	314
PSME2	lof	0.0001	0.00580316	0.00877414	0.00443492	0.069157	0.0263885	31	6	25	1	16
ENO2	lof	1e-05	0.00580815	0.00580815	0.00580815	0.074687	0.027076	34	6	28	0	21
ENO2	lof	0.0001	0.00580815	0.00580815	0.00580815	0.074687	0.027076	34	6	28	0	21
ENO2	lof	0.001	0.00580815	0.00580815	0.00580815	0.074687	0.027076	34	6	28	0	21
ENO2	lof	0.01	0.00580815	0.00580815	0.00580815	0.074687	0.027076	34	6	28	0	21
SECISBP2	lof	1e-05	0.00580927	0.00580927	0.00580927	0.036492	0.0132296	158	18	140	0	77
UNC13C	lof	1e-05	0.00581645	0.00581645	0.00581645	0.0341783	0.0123926	180	20	160	0	101
TRIO	lof	1e-05	0.00582039	0.00582039	0.00582039	0.0569242	0.0206417	58	9	49	0	37
EDEM1	missense;lof	0.001	0.00583164	0.0474051	0.003718	0.0120189	0.00606199	771	61	710	14	153
EDEM1	missense;lof	0.01	0.00583164	0.0474051	0.003718	0.0120189	0.00606199	771	61	710	14	153
MBD4	missense;lof	0.0001	0.00584809	0.262509	0.00361516	0.00788412	0.00703637	558	41	517	16	89
FEZ2	missense;lof	1e-05	0.00585999	0.00585999	0.00585999	0.030449	0.0110502	235	24	211	0	109
HECTD3	missense;lof	0.001	0.00586471	0.00318419	0.041243	-0.0140064	0.00474895	1256	52	1204	15	173
HECTD3	missense;lof	0.01	0.00586471	0.00318419	0.041243	-0.0140064	0.00474895	1256	52	1204	15	173
TMPRSS4	missense;lof	0.01	0.00586924	0.00475724	0.012135	-0.00808237	0.00286301	3974	202	3772	19	72
TRIM64B	lof	1e-05	0.00587475	0.00587475	0.00587475	0.0672452	0.0244111	41	7	34	0	13
TRIM64B	missense;lof	1e-05	0.00587475	0.00587475	0.00587475	0.0672452	0.0244111	41	7	34	0	13
GMDS	missense;lof	0.0001	0.0058991	0.0216954	0.00420254	0.0196525	0.00856072	380	34	346	8	98
NPL	lof	0.0001	0.00591935	0.00664124	0.00662448	0.0265896	0.00979606	286	29	257	6	32
TMEM126A	missense;lof	0.01	0.00591935	0.0273452	0.00532308	-0.00642899	0.00291358	4161	218	3943	7	30
LOXL2	missense;lof	0.0001	0.00594055	0.00746252	0.00784027	0.0127647	0.00477101	1237	100	1137	30	188
EXOC6B	missense;lof	0.01	0.00595049	0.0116822	0.0043858	0.00572235	0.00226933	6575	453	6122	12	97
HTR2A	missense;lof	1e-05	0.00596127	0.00596127	0.00596127	0.0407577	0.0148215	132	15	117	0	70
OPRD1	lof	0.0001	0.00597178	0.0768166	0.00346753	0.0349445	0.0197486	74	8	66	2	12
OPRD1	lof	0.001	0.00597178	0.0768166	0.00346753	0.0349445	0.0197486	74	8	66	2	12
OPRD1	lof	0.01	0.00597178	0.0768166	0.00346753	0.0349445	0.0197486	74	8	66	2	12
PFN3	missense;lof	0.0001	0.00598348	0.046324	0.00496747	0.0323615	0.0162422	104	11	93	1	29
PFN3	missense;lof	0.001	0.00598348	0.046324	0.00496747	0.0323615	0.0162422	104	11	93	1	29
PFN3	missense;lof	0.01	0.00598348	0.046324	0.00496747	0.0323615	0.0162422	104	11	93	1	29
FST	lof	1e-05	0.00598617	0.00598617	0.00598617	0.123738	0.0450197	10	3	7	0	7
FST	lof	0.0001	0.00598617	0.00598617	0.00598617	0.123738	0.0450197	10	3	7	0	7
FST	lof	0.001	0.00598617	0.00598617	0.00598617	0.123738	0.0450197	10	3	7	0	7
FST	lof	0.01	0.00598617	0.00598617	0.00598617	0.123738	0.0450197	10	3	7	0	7
SLC30A7	lof	0.0001	0.00598742	0.0487923	0.00411402	0.0309876	0.0157265	115	12	103	4	28
SLC30A7	lof	0.001	0.00598742	0.0487923	0.00411402	0.0309876	0.0157265	115	12	103	4	28
SLC30A7	lof	0.01	0.00598742	0.0487923	0.00411402	0.0309876	0.0157265	115	12	103	4	28
LRRFIP1	missense;lof	1e-05	0.00599733	0.00599733	0.00599733	0.0329731	0.0119993	196	21	175	0	97
SHD	missense;lof	0.001	0.00600336	0.00338186	0.156224	0.0179396	0.00612124	703	64	639	15	75
SHD	missense;lof	0.01	0.00600336	0.00338186	0.156224	0.0179396	0.00612124	703	64	639	15	75
CDH5	lof	1e-05	0.00600794	0.00600794	0.00600794	0.0566109	0.0206057	60	9	51	0	34
CDH5	missense;lof	1e-05	0.00600794	0.00600794	0.00600794	0.0566109	0.0206057	60	9	51	0	34
DVL1	lof	0.0001	0.00600904	0.0279745	0.00391834	0.0357481	0.0162665	111	12	99	3	32
DVL1	lof	0.001	0.00600904	0.0279745	0.00391834	0.0357481	0.0162665	111	12	99	3	32
DVL1	lof	0.01	0.00600904	0.0279745	0.00391834	0.0357481	0.0162665	111	12	99	3	32
MEIOC	missense;lof	1e-05	0.00601525	0.00601525	0.00601525	0.0470642	0.0171333	90	12	78	0	51
NANS	lof	0.0001	0.00603454	0.00351646	0.0180962	0.0435835	0.0149332	123	15	108	2	24
NANS	lof	0.001	0.00603454	0.00351646	0.0180962	0.0435835	0.0149332	123	15	108	2	24
NANS	lof	0.01	0.00603454	0.00351646	0.0180962	0.0435835	0.0149332	123	15	108	2	24
SLC25A20	missense;lof	0.0001	0.00605951	0.514424	0.0041376	-0.00497808	0.00763551	460	26	434	10	83
PLXNC1	missense;lof	1e-05	0.00606509	0.00606509	0.00606509	0.0282193	0.0102831	262	27	235	0	155
CCR3	missense;lof	0.01	0.00607112	0.00483444	0.0114469	-0.0145095	0.0051491	1105	45	1060	5	46
XRRA1	missense;lof	0.0001	0.00607811	0.00395093	0.0495541	0.0218704	0.00758848	494	45	449	10	82
XRRA1	missense;lof	0.001	0.00607811	0.00395093	0.0495541	0.0218704	0.00758848	494	45	449	10	82
XRRA1	missense;lof	0.01	0.00607811	0.00395093	0.0495541	0.0218704	0.00758848	494	45	449	10	82
RAC1	missense;lof	0.0001	0.00608626	0.00406826	0.0103094	0.0595941	0.0207441	58	9	49	2	11
RAC1	missense;lof	0.001	0.00608626	0.00406826	0.0103094	0.0595941	0.0207441	58	9	49	2	11
RAC1	missense;lof	0.01	0.00608626	0.00406826	0.0103094	0.0595941	0.0207441	58	9	49	2	11
KRT71	missense;lof	0.0001	0.00612251	0.8589	0.00404029	-0.00125195	0.00704236	481	29	452	10	80
KRT71	missense;lof	0.001	0.00612251	0.8589	0.00404029	-0.00125195	0.00704236	481	29	452	10	80
KRT71	missense;lof	0.01	0.00612251	0.8589	0.00404029	-0.00125195	0.00704236	481	29	452	10	80
VAV2	missense;lof	0.0001	0.00612949	0.0139765	0.00484261	0.0119817	0.00487484	1158	92	1066	25	151
RIF1	missense;lof	1e-05	0.00612985	0.00612985	0.00612985	-0.0221457	0.00808014	435	13	422	0	227
ZNF536	lof	0.0001	0.00613395	0.00498043	0.0211929	0.0688097	0.0245023	41	7	34	1	8
ZNF536	lof	0.001	0.00613395	0.00498043	0.0211929	0.0688097	0.0245023	41	7	34	1	8
ZNF536	lof	0.01	0.00613395	0.00498043	0.0211929	0.0688097	0.0245023	41	7	34	1	8
SLC12A5	lof	1e-05	0.00614505	0.00614505	0.00614505	0.0994228	0.0362865	16	4	12	0	14
SLC35A5	missense;lof	1e-05	0.00614514	0.00614514	0.00614514	0.0329684	0.0120325	197	21	176	0	89
SPEF1	lof	1e-05	0.00616181	0.00616181	0.00616181	0.0741461	0.0270701	35	6	29	0	15
STX2	missense;lof	0.0001	0.00617832	0.00400547	0.114332	-0.0250843	0.00871671	364	9	355	10	71
INTS11	lof	0.001	0.00619595	0.611276	0.00308068	0.00283441	0.00557677	887	59	828	21	69
INTS11	lof	0.01	0.00619595	0.611276	0.00308068	0.00283441	0.00557677	887	59	828	21	69
OR5L2	lof	0.001	0.00620097	0.0701512	0.00369296	0.0215495	0.0118996	197	18	179	5	13
OR5L2	lof	0.01	0.00620097	0.0701512	0.00369296	0.0215495	0.0118996	197	18	179	5	13
WNT10A	lof	0.01	0.00621352	0.031812	0.00544573	-0.00887718	0.00413514	1784	87	1697	6	28
RRP9	missense;lof	0.0001	0.00621371	0.00710377	0.00618843	0.0205587	0.00763714	504	44	460	8	111
RRP9	missense;lof	0.001	0.00621371	0.00710377	0.00618843	0.0205587	0.00763714	504	44	460	8	111
AIM2	lof	0.0001	0.00621801	0.00847729	0.0053048	0.0386888	0.0146969	136	15	121	4	16
AIM2	missense;lof	0.0001	0.00621801	0.00847729	0.0053048	0.0386888	0.0146969	136	15	121	4	16
CR1	lof	0.0001	0.00624504	0.0223463	0.00428086	-0.0183475	0.00803153	422	15	407	10	64
CR1	missense;lof	0.0001	0.00624504	0.0223463	0.00428086	-0.0183475	0.00803153	422	15	407	10	64
FITM2	missense;lof	0.001	0.00624591	0.185604	0.00328874	0.0111891	0.00845291	371	29	342	10	31
FITM2	missense;lof	0.01	0.00624591	0.185604	0.00328874	0.0111891	0.00845291	371	29	342	10	31
COMMD8	missense;lof	0.001	0.00624599	0.0111382	0.00530882	0.0178303	0.00702442	550	49	501	10	29
AFMID	lof	0.01	0.00625274	0.0056432	0.0111681	-0.00947496	0.00342325	2708	134	2574	8	25
SLC22A3	lof	1e-05	0.00628423	0.00628423	0.00628423	0.0494591	0.0180999	80	11	69	0	31
NEK9	missense;lof	0.001	0.00628628	0.00350198	0.581511	-0.0148954	0.00510143	1070	43	1027	18	151
HNF1B	lof	1e-05	0.00629005	0.00629005	0.00629005	0.122414	0.0448029	10	3	7	0	7
HNF1B	lof	0.0001	0.00629005	0.00629005	0.00629005	0.122414	0.0448029	10	3	7	0	7
HNF1B	lof	0.001	0.00629005	0.00629005	0.00629005	0.122414	0.0448029	10	3	7	0	7
HNF1B	lof	0.01	0.00629005	0.00629005	0.00629005	0.122414	0.0448029	10	3	7	0	7
HNF1B	missense;lof	1e-05	0.00629005	0.00629005	0.00629005	0.122414	0.0448029	10	3	7	0	7
HNF1B	missense;lof	0.0001	0.00629005	0.00629005	0.00629005	0.122414	0.0448029	10	3	7	0	7
HNF1B	missense;lof	0.001	0.00629005	0.00629005	0.00629005	0.122414	0.0448029	10	3	7	0	7
HNF1B	missense;lof	0.01	0.00629005	0.00629005	0.00629005	0.122414	0.0448029	10	3	7	0	7
LGALS9	missense;lof	0.0001	0.00629593	0.00379006	0.0517451	-0.0237132	0.00819074	413	11	402	8	56
TBC1D2	missense;lof	0.01	0.00630179	0.00426801	0.164596	0.00827548	0.00289591	3984	293	3691	33	131
GYS2	missense;lof	0.01	0.00630384	0.00437583	0.0157584	0.00785558	0.00275662	3884	284	3600	36	177
SMIM1	lof	0.0001	0.00632081	0.00632081	0.00632081	0.0994243	0.0364104	15	4	11	0	6
SMIM1	lof	0.001	0.00632081	0.00632081	0.00632081	0.0994243	0.0364104	15	4	11	0	6
SMIM1	lof	0.01	0.00632081	0.00632081	0.00632081	0.0994243	0.0364104	15	4	11	0	6
SMIM1	missense;lof	0.0001	0.00632081	0.00632081	0.00632081	0.0994243	0.0364104	15	4	11	0	6
SMIM1	missense;lof	0.001	0.00632081	0.00632081	0.00632081	0.0994243	0.0364104	15	4	11	0	6
SMIM1	missense;lof	0.01	0.00632081	0.00632081	0.00632081	0.0994243	0.0364104	15	4	11	0	6
ACSL3	missense;lof	0.0001	0.00632474	0.00428523	0.082257	-0.0210041	0.00735346	510	16	494	10	121
TMEM126B	lof	0.0001	0.00633647	0.0274631	0.00425328	0.0314048	0.0142434	128	14	114	5	20
TMEM126B	lof	0.001	0.00633647	0.0274631	0.00425328	0.0314048	0.0142434	128	14	114	5	20
TMEM126B	lof	0.01	0.00633647	0.0274631	0.00425328	0.0314048	0.0142434	128	14	114	5	20
DDIT4L	missense;lof	0.0001	0.00635406	0.00426307	0.159132	0.0316195	0.0110635	221	24	197	7	43
DDIT4L	missense;lof	0.001	0.00635406	0.00426307	0.159132	0.0316195	0.0110635	221	24	197	7	43
DDIT4L	missense;lof	0.01	0.00635406	0.00426307	0.159132	0.0316195	0.0110635	221	24	197	7	43
DDAH1	lof	0.0001	0.00638307	0.0679751	0.00386619	0.0397527	0.0217803	55	7	48	2	12
DDAH1	lof	0.001	0.00638307	0.0679751	0.00386619	0.0397527	0.0217803	55	7	48	2	12
DDAH1	lof	0.01	0.00638307	0.0679751	0.00386619	0.0397527	0.0217803	55	7	48	2	12
ARRB1	lof	1e-05	0.00638451	0.00638451	0.00638451	0.084037	0.0308127	23	5	18	0	16
ASB8	lof	1e-05	0.0063862	0.0063862	0.0063862	0.0738115	0.0270643	34	6	28	0	15
NUAK1	lof	0.0001	0.00639134	0.00639134	0.00639134	0.0660745	0.0242297	48	7	41	0	19
NUAK1	lof	0.001	0.00639134	0.00639134	0.00639134	0.0660745	0.0242297	48	7	41	0	19
NUAK1	lof	0.01	0.00639134	0.00639134	0.00639134	0.0660745	0.0242297	48	7	41	0	19
AJAP1	missense;lof	0.0001	0.00639816	0.0039436	0.0361255	0.0294548	0.010218	302	31	271	10	57
CD47	missense;lof	0.0001	0.0064142	0.00491524	0.00695485	0.0440642	0.0156671	98	14	84	1	16
CD47	missense;lof	0.001	0.0064142	0.00491524	0.00695485	0.0440642	0.0156671	98	14	84	1	16
CD47	missense;lof	0.01	0.0064142	0.00491524	0.00695485	0.0440642	0.0156671	98	14	84	1	16
HABP2	lof	0.001	0.00643022	0.011178	0.00483668	0.0244184	0.00962458	302	29	273	7	36
DNAJB12	missense;lof	0.001	0.00646244	0.00391605	0.0330098	0.0215342	0.0074646	487	46	441	11	94
DNAJB12	missense;lof	0.01	0.00646244	0.00391605	0.0330098	0.0215342	0.0074646	487	46	441	11	94
GJA4	missense;lof	0.0001	0.00646376	0.0546116	0.0040585	0.0188098	0.00978684	290	26	264	9	48
WHRN	lof	1e-05	0.00646872	0.00646872	0.00646872	0.0605379	0.0222318	54	8	46	0	28
ETNK1	lof	1e-05	0.00647796	0.00647796	0.00647796	0.0980427	0.0360113	18	4	14	0	14
VSX2	lof	0.0001	0.0064916	0.61124	0.00417491	0.00895074	0.017609	84	6	78	1	23
VSX2	lof	0.001	0.0064916	0.61124	0.00417491	0.00895074	0.017609	84	6	78	1	23
VSX2	lof	0.01	0.0064916	0.61124	0.00417491	0.00895074	0.017609	84	6	78	1	23
DPP3	lof	0.001	0.00650133	0.0429686	0.0036458	0.0167427	0.008272	402	34	368	9	50
DPP3	lof	0.01	0.00650133	0.0429686	0.0036458	0.0167427	0.008272	402	34	368	9	50
DPY19L4	lof	0.0001	0.00651757	0.0348454	0.00390082	0.0168351	0.00797814	426	37	389	11	47
SCNN1G	lof	1e-05	0.00654271	0.00654271	0.00654271	0.0662868	0.0243767	39	7	32	0	27
LMTK3	missense;lof	0.0001	0.00654284	0.0391227	0.00422173	0.042976	0.0208328	77	9	68	3	27
LMTK3	missense;lof	0.001	0.00654284	0.0391227	0.00422173	0.042976	0.0208328	77	9	68	3	27
LMTK3	missense;lof	0.01	0.00654284	0.0391227	0.00422173	0.042976	0.0208328	77	9	68	3	27
ABCB1	missense;lof	0.001	0.00659835	0.00507979	0.0133879	0.0138683	0.00494956	1173	94	1079	22	222
NPL	lof	1e-05	0.00660031	0.00660031	0.00660031	0.0606928	0.0223434	51	8	43	0	28
ZNF235	lof	0.0001	0.00661176	0.00894944	0.00650299	0.0214711	0.00821393	372	37	335	7	48
ZNF235	lof	0.001	0.00661176	0.00894944	0.00650299	0.0214711	0.00821393	372	37	335	7	48
ZNF235	lof	0.01	0.00661176	0.00894944	0.00650299	0.0214711	0.00821393	372	37	335	7	48
LRWD1	missense;lof	1e-05	0.00662305	0.00662305	0.00662305	-0.0274865	0.0101231	269	6	263	0	128
SERPINA9	missense;lof	0.0001	0.0066332	0.0044322	0.0453913	-0.0304124	0.0106874	243	4	239	3	50
DMTF1	lof	1e-05	0.00663547	0.00663547	0.00663547	0.0663489	0.0244415	36	7	29	0	24
DMTF1	lof	0.0001	0.00663547	0.00663547	0.00663547	0.0663489	0.0244415	36	7	29	0	24
DMTF1	lof	0.001	0.00663547	0.00663547	0.00663547	0.0663489	0.0244415	36	7	29	0	24
DMTF1	lof	0.01	0.00663547	0.00663547	0.00663547	0.0663489	0.0244415	36	7	29	0	24
ALK	missense;lof	0.001	0.00664109	0.242142	0.00354326	0.00643978	0.00550573	920	64	856	9	163
ALK	missense;lof	0.01	0.00664109	0.242142	0.00354326	0.00643978	0.00550573	920	64	856	9	163
PCDH17	missense;lof	1e-05	0.0066821	0.0066821	0.0066821	-0.022566	0.00831991	414	12	402	0	212
WDR93	missense;lof	0.001	0.00670056	0.00368156	0.0657879	0.0178853	0.00615834	729	64	665	11	64
WDR93	missense;lof	0.01	0.00670056	0.00368156	0.0657879	0.0178853	0.00615834	729	64	665	11	64
SLC5A9	lof	0.0001	0.00670636	0.00378514	0.0582126	-0.0326072	0.0112612	211	3	208	5	32
FKBP8	lof	1e-05	0.00671487	0.00671487	0.00671487	0.122081	0.0450375	9	3	6	0	6
ITIH2	lof	0.001	0.00673383	0.247908	0.00417464	0.00648516	0.00561269	895	65	830	11	55
ITIH2	lof	0.01	0.00673383	0.247908	0.00417464	0.00648516	0.00561269	895	65	830	11	55
APOH	missense;lof	0.001	0.00673649	0.00345425	0.0467353	0.0186277	0.00637035	724	64	660	15	46
APOH	missense;lof	0.01	0.00673649	0.00345425	0.0467353	0.0186277	0.00637035	724	64	660	15	46
PDP2	missense;lof	1e-05	0.00676117	0.00676117	0.00676117	0.0344659	0.0127256	170	19	151	0	75
MYLK4	missense;lof	1e-05	0.00677217	0.00677217	0.00677217	0.0356485	0.0131649	165	18	147	0	69
HPCAL4	lof	0.0001	0.00678455	0.00944535	0.00469716	0.0787028	0.0303228	27	5	22	1	7
HPCAL4	lof	0.001	0.00678455	0.00944535	0.00469716	0.0787028	0.0303228	27	5	22	1	7
HPCAL4	lof	0.01	0.00678455	0.00944535	0.00469716	0.0787028	0.0303228	27	5	22	1	7
ZNF286A	lof	0.0001	0.00679048	0.0231192	0.00516192	0.0314627	0.0138513	136	15	121	4	31
PROCR	lof	1e-05	0.00680716	0.00680716	0.00680716	0.0729474	0.0269563	36	6	30	0	20
MED29	missense;lof	1e-05	0.00682573	0.00682573	0.00682573	0.0518736	0.0191753	78	10	68	0	39
PLXDC1	missense;lof	1e-05	0.00684064	0.00684064	0.00684064	0.0356674	0.0131881	155	18	137	0	62
MVP	lof	0.0001	0.00684065	0.00459665	0.0125173	0.0261439	0.00922504	324	32	292	6	48
NUP35	missense;lof	1e-05	0.00687094	0.00687094	0.00687094	0.0417425	0.0154428	116	14	102	0	70
VWA8	missense;lof	0.0001	0.00688731	0.0265328	0.00438297	0.00715544	0.00322561	2741	196	2545	64	407
ITGA6	missense;lof	0.001	0.00689721	0.00550077	0.0110301	-0.00987641	0.0035576	2231	106	2125	25	189
DYNLRB2	missense;lof	1e-05	0.00691239	0.00691239	0.00691239	0.0599363	0.0221901	49	8	41	0	25
KLC4	lof	1e-05	0.00691746	0.00691746	0.00691746	0.0554575	0.0205338	64	9	55	0	38
NMD3	missense;lof	0.001	0.00692517	0.507841	0.00364986	0.00354774	0.00535748	988	65	923	14	96
NMD3	missense;lof	0.01	0.00692517	0.507841	0.00364986	0.00354774	0.00535748	988	65	923	14	96
GALNT17	missense;lof	0.0001	0.00692928	0.0234191	0.00493162	0.0181791	0.00802068	428	38	390	8	115
GALNT17	missense;lof	0.001	0.00692928	0.0234191	0.00493162	0.0181791	0.00802068	428	38	390	8	115
GALNT17	missense;lof	0.01	0.00692928	0.0234191	0.00493162	0.0181791	0.00802068	428	38	390	8	115
PRPF4B	missense;lof	0.0001	0.00695129	0.120357	0.00427761	0.00984774	0.00633999	690	52	638	17	124
KMT2E	missense;lof	0.001	0.00696319	0.0040317	0.183987	-0.0123829	0.00430609	1512	66	1446	43	219
KMT2E	missense;lof	0.01	0.00696319	0.0040317	0.183987	-0.0123829	0.00430609	1512	66	1446	43	219
SLC17A7	lof	0.0001	0.00698676	0.0544369	0.0052313	0.0504888	0.0262506	34	5	29	1	15
SLC17A7	lof	0.001	0.00698676	0.0544369	0.0052313	0.0504888	0.0262506	34	5	29	1	15
SLC17A7	lof	0.01	0.00698676	0.0544369	0.0052313	0.0504888	0.0262506	34	5	29	1	15
ANAPC10	missense;lof	1e-05	0.00699264	0.00699264	0.00699264	0.0601347	0.0222953	46	8	38	0	28
MARCO	missense;lof	0.001	0.00700866	0.28397	0.00410328	-0.005464	0.00509967	1069	57	1012	21	71
MARCO	missense;lof	0.01	0.00700866	0.28397	0.00410328	-0.005464	0.00509967	1069	57	1012	21	71
GPR3	missense;lof	0.001	0.0070247	0.00540088	0.0120717	0.0210391	0.00756233	469	45	424	8	42
GPR3	missense;lof	0.01	0.0070247	0.00540088	0.0120717	0.0210391	0.00756233	469	45	424	8	42
ZKSCAN4	lof	0.0001	0.00703229	0.0108098	0.00570584	0.0376368	0.0147666	118	14	104	3	25
ZKSCAN4	missense;lof	0.0001	0.00703229	0.0108098	0.00570584	0.0376368	0.0147666	118	14	104	3	25
RBM43	missense;lof	0.01	0.00703327	0.00701085	0.00681652	0.00904961	0.00335627	2945	216	2729	5	40
PREX2	missense;lof	0.0001	0.00703498	0.00480887	0.0195592	-0.011752	0.004168	1653	73	1580	41	288
POLB	lof	0.0001	0.00703541	0.0246549	0.00616814	0.0402563	0.0179174	84	10	74	1	37
POLB	lof	0.001	0.00703541	0.0246549	0.00616814	0.0402563	0.0179174	84	10	74	1	37
POLB	lof	0.01	0.00703541	0.0246549	0.00616814	0.0402563	0.0179174	84	10	74	1	37
HELLS	lof	1e-05	0.00707844	0.00707844	0.00707844	0.0727011	0.026995	35	6	29	0	23
TFAP2E	missense;lof	1e-05	0.00708209	0.00708209	0.00708209	0.0356139	0.0132248	158	18	140	0	76
ACMSD	missense;lof	1e-05	0.00709678	0.00709678	0.00709678	-0.0341595	0.012688	176	2	174	0	73
GIPC3	missense;lof	0.001	0.00709686	0.00414877	0.0375345	0.0140734	0.00490942	1154	94	1060	23	116
GIPC3	missense;lof	0.01	0.00709686	0.00414877	0.0375345	0.0140734	0.00490942	1154	94	1060	23	116
NKIRAS1	missense;lof	1e-05	0.00710516	0.00710516	0.00710516	0.0487855	0.0181232	79	11	68	0	34
SLC35A4	missense;lof	1e-05	0.00712302	0.00712302	0.00712302	0.0438237	0.0162851	99	13	86	0	46
WDR27	lof	0.0001	0.00714427	0.00460906	0.0288469	0.0204389	0.00721417	515	48	467	14	53
AQP6	missense;lof	1e-05	0.00714966	0.00714966	0.00714966	0.0486713	0.0180948	77	11	66	0	38
FGF11	lof	1e-05	0.00715083	0.00715083	0.00715083	0.0597998	0.0222326	50	8	42	0	18
SNX15	missense;lof	0.0001	0.0071598	0.00451506	0.0678749	0.0236486	0.00832773	388	38	350	10	70
RCBTB1	missense;lof	0.0001	0.00716756	0.00954782	0.00897739	0.0159183	0.00614183	726	62	664	19	98
MOG	missense;lof	0.0001	0.00716804	0.359017	0.00460512	-0.00938697	0.0102339	255	12	243	7	47
TGFBR3	missense;lof	0.01	0.00717424	0.10023	0.00509094	-0.00639073	0.00388793	1952	102	1850	18	125
ATG4C	missense;lof	0.001	0.00717965	0.00348532	0.0947852	-0.0107757	0.00368862	2057	96	1961	27	104
PCDH17	missense;lof	0.0001	0.00719006	0.00651343	0.0095649	-0.0162937	0.00598869	789	30	759	14	219
PRPF4	lof	1e-05	0.00719124	0.00719124	0.00719124	0.1201	0.0446824	9	3	6	0	7
PRPF4	lof	0.0001	0.00719124	0.00719124	0.00719124	0.1201	0.0446824	9	3	6	0	7
PRPF4	lof	0.001	0.00719124	0.00719124	0.00719124	0.1201	0.0446824	9	3	6	0	7
PRPF4	lof	0.01	0.00719124	0.00719124	0.00719124	0.1201	0.0446824	9	3	6	0	7
RABEP1	lof	0.0001	0.00721288	0.00593983	0.0104087	0.049795	0.0181001	80	11	69	1	33
RABEP1	lof	0.001	0.00721288	0.00593983	0.0104087	0.049795	0.0181001	80	11	69	1	33
RABEP1	lof	0.01	0.00721288	0.00593983	0.0104087	0.049795	0.0181001	80	11	69	1	33
KLC4	missense;lof	1e-05	0.00722372	0.00722372	0.00722372	0.0281433	0.0104764	252	26	226	0	130
GMDS	missense;lof	0.001	0.00722708	0.0156296	0.00510631	0.018446	0.00763035	475	42	433	9	98
GMDS	missense;lof	0.01	0.00722708	0.0156296	0.00510631	0.018446	0.00763035	475	42	433	9	98
FOXM1	lof	1e-05	0.00722996	0.00722996	0.00722996	0.0652766	0.024302	41	7	34	0	25
ITGBL1	lof	1e-05	0.00723531	0.00723531	0.00723531	0.0597268	0.0222379	49	8	41	0	31
ANKMY2	missense;lof	1e-05	0.00723686	0.00723686	0.00723686	-0.0342363	0.0127474	169	2	167	0	82
CST6	missense;lof	1e-05	0.00725669	0.00725669	0.00725669	0.0825686	0.0307538	22	5	17	0	11
CST6	missense;lof	0.0001	0.00725669	0.00725669	0.00725669	0.0825686	0.0307538	22	5	17	0	11
PIGM	lof	1e-05	0.00725798	0.00725798	0.00725798	0.0598575	0.0222952	52	8	44	0	24
TBXA2R	lof	1e-05	0.00727138	0.00727138	0.00727138	0.0722091	0.026902	35	6	29	0	20
PIGX	lof	0.0001	0.00727242	0.0340307	0.0039248	0.0308305	0.0145447	139	14	125	4	15
HAPLN2	missense;lof	0.001	0.00727507	0.00820481	0.00746042	0.0163073	0.00616877	735	63	672	9	80
HAPLN2	missense;lof	0.01	0.00727507	0.00820481	0.00746042	0.0163073	0.00616877	735	63	672	9	80
MYL6	missense;lof	0.01	0.00727979	0.00723961	0.00739098	-0.00933653	0.0034765	2601	128	2473	12	57
MRGPRX1	missense;lof	0.001	0.00731026	0.00568721	0.0151892	-0.038436	0.0138994	125	0	125	1	13
MRGPRX1	missense;lof	0.01	0.00731026	0.00568721	0.0151892	-0.038436	0.0138994	125	0	125	1	13
TMEM91	lof	0.0001	0.0073115	0.00615369	0.00860292	0.0462642	0.016888	86	12	74	3	17
TMEM91	lof	0.001	0.0073115	0.00615369	0.00860292	0.0462642	0.016888	86	12	74	3	17
TMEM91	lof	0.01	0.0073115	0.00615369	0.00860292	0.0462642	0.016888	86	12	74	3	17
TMEM91	missense;lof	0.0001	0.0073115	0.00615369	0.00860292	0.0462642	0.016888	86	12	74	3	17
TMEM91	missense;lof	0.001	0.0073115	0.00615369	0.00860292	0.0462642	0.016888	86	12	74	3	17
TMEM91	missense;lof	0.01	0.0073115	0.00615369	0.00860292	0.0462642	0.016888	86	12	74	3	17
GNAS	lof	0.0001	0.00731734	0.0044209	0.0230718	0.028014	0.0098417	280	29	251	5	61
TOM1L1	lof	0.0001	0.00732132	0.00577509	0.0103288	0.0364028	0.0131881	152	18	134	2	42
SERPINA9	missense;lof	0.001	0.00732374	0.00422366	0.0714104	-0.0252177	0.00881443	366	9	357	4	50
SLC30A5	missense;lof	0.001	0.00732555	0.0288558	0.0040077	0.013222	0.00605002	745	61	684	11	95
SLC30A5	missense;lof	0.01	0.00732555	0.0288558	0.0040077	0.013222	0.00605002	745	61	684	11	95
APOBEC3B	lof	0.0001	0.00734125	0.0051897	0.0635846	0.0410854	0.0146995	102	14	88	3	19
APOBEC3B	lof	0.001	0.00734125	0.0051897	0.0635846	0.0410854	0.0146995	102	14	88	3	19
APOBEC3B	lof	0.01	0.00734125	0.0051897	0.0635846	0.0410854	0.0146995	102	14	88	3	19
APOBEC3B	missense;lof	0.0001	0.00734125	0.0051897	0.0635846	0.0410854	0.0146995	102	14	88	3	19
APOBEC3B	missense;lof	0.001	0.00734125	0.0051897	0.0635846	0.0410854	0.0146995	102	14	88	3	19
APOBEC3B	missense;lof	0.01	0.00734125	0.0051897	0.0635846	0.0410854	0.0146995	102	14	88	3	19
RAB11FIP1	missense;lof	0.001	0.00736373	0.02568	0.00503761	0.0115941	0.00519677	1043	81	962	23	130
NTN5	lof	1e-05	0.00736948	0.00736948	0.00736948	0.0515884	0.0192518	68	10	58	0	32
PF4V1	lof	1e-05	0.00737641	0.00737641	0.00737641	0.119116	0.0444571	10	3	7	0	6
CNOT6	lof	1e-05	0.00739217	0.00739217	0.00739217	0.120135	0.0448491	8	3	5	0	9
CNOT6	lof	0.0001	0.00739217	0.00739217	0.00739217	0.120135	0.0448491	8	3	5	0	9
CNOT6	lof	0.001	0.00739217	0.00739217	0.00739217	0.120135	0.0448491	8	3	5	0	9
CNOT6	lof	0.01	0.00739217	0.00739217	0.00739217	0.120135	0.0448491	8	3	5	0	9
IL17RA	lof	0.0001	0.00739616	0.0884112	0.00625521	-0.0247319	0.0145154	132	3	129	2	56
IL17RA	lof	0.001	0.00739616	0.0884112	0.00625521	-0.0247319	0.0145154	132	3	129	2	56
IL17RA	lof	0.01	0.00739616	0.0884112	0.00625521	-0.0247319	0.0145154	132	3	129	2	56
MROH8	lof	1e-05	0.00740691	0.00740691	0.00740691	0.037957	0.0141738	138	16	122	0	47
HOXB4	lof	0.0001	0.00743278	0.02394	0.00493594	0.0404227	0.0179013	79	10	69	2	10
HOXB4	lof	0.001	0.00743278	0.02394	0.00493594	0.0404227	0.0179013	79	10	69	2	10
HOXB4	lof	0.01	0.00743278	0.02394	0.00493594	0.0404227	0.0179013	79	10	69	2	10
CLEC7A	missense;lof	1e-05	0.0074421	0.0074421	0.0074421	0.0594331	0.0222065	50	8	42	0	29
C5orf52	lof	0.01	0.00744245	0.0220276	0.00453138	-0.00937101	0.00409234	1727	84	1643	5	11
C5orf52	missense;lof	0.01	0.00744245	0.0220276	0.00453138	-0.00937101	0.00409234	1727	84	1643	5	11
SLC19A2	missense;lof	1e-05	0.00745196	0.00745196	0.00745196	0.0397002	0.014836	127	15	112	0	71
MYL6	lof	0.01	0.00747587	0.00739111	0.0072616	-0.00983964	0.0036733	2361	115	2246	6	31
UGT1A9	lof	0.0001	0.00747766	0.00426989	0.0392882	0.0365972	0.0128074	162	19	143	5	17
UGT1A9	lof	0.001	0.00747766	0.00426989	0.0392882	0.0365972	0.0128074	162	19	143	5	17
UGT1A9	lof	0.01	0.00747766	0.00426989	0.0392882	0.0365972	0.0128074	162	19	143	5	17
UGT1A9	missense;lof	0.0001	0.00747766	0.00426989	0.0392882	0.0365972	0.0128074	162	19	143	5	17
UGT1A9	missense;lof	0.001	0.00747766	0.00426989	0.0392882	0.0365972	0.0128074	162	19	143	5	17
UGT1A9	missense;lof	0.01	0.00747766	0.00426989	0.0392882	0.0365972	0.0128074	162	19	143	5	17
C9orf24	lof	1e-05	0.00747785	0.00747785	0.00747785	0.0647429	0.0242049	44	7	37	0	20
C9orf24	missense;lof	1e-05	0.00747785	0.00747785	0.00747785	0.0647429	0.0242049	44	7	37	0	20
MRGPRX1	lof	0.001	0.00747911	0.00584124	0.0153161	-0.0384637	0.0139535	124	0	124	1	12
MRGPRX1	lof	0.01	0.00747911	0.00584124	0.0153161	-0.0384637	0.0139535	124	0	124	1	12
ARHGAP33	missense;lof	0.001	0.00748239	0.00421669	0.0248928	-0.00923374	0.00322691	2740	132	2608	24	196
ARHGAP33	missense;lof	0.01	0.00748239	0.00421669	0.0248928	-0.00923374	0.00322691	2740	132	2608	24	196
MAZ	missense;lof	0.001	0.00748551	0.00473469	0.0229231	-0.0241123	0.00853667	375	10	365	2	60
MAZ	missense;lof	0.01	0.00748551	0.00473469	0.0229231	-0.0241123	0.00853667	375	10	365	2	60
OR4D11	missense;lof	1e-05	0.0074896	0.0074896	0.0074896	0.0457488	0.0171071	89	12	77	0	43
TRADD	missense;lof	1e-05	0.0074907	0.0074907	0.0074907	0.0481673	0.0180118	85	11	74	0	46
TDRD3	missense;lof	0.0001	0.00749573	0.00489027	0.109138	0.0190695	0.00677623	612	54	558	11	109
AGL	lof	0.001	0.00749681	0.00424117	0.0283016	-0.0152825	0.00534419	989	39	950	18	98
AGL	lof	0.01	0.00749681	0.00424117	0.0283016	-0.0152825	0.00534419	989	39	950	18	98
APBB1	missense;lof	0.001	0.00754383	0.00791958	0.00989105	0.0177703	0.00669195	618	54	564	15	77
MYOZ2	lof	0.0001	0.00755527	0.00583587	0.00873397	0.047208	0.0171238	91	12	79	1	9
MYOZ2	lof	0.001	0.00755527	0.00583587	0.00873397	0.047208	0.0171238	91	12	79	1	9
MYOZ2	lof	0.01	0.00755527	0.00583587	0.00873397	0.047208	0.0171238	91	12	79	1	9
HNRNPH1	missense;lof	1e-05	0.00756894	0.00756894	0.00756894	0.0545961	0.0204425	69	9	60	0	46
WWTR1	lof	1e-05	0.00763528	0.00763528	0.00763528	0.118898	0.044568	10	3	7	0	4
WWTR1	lof	0.0001	0.00763528	0.00763528	0.00763528	0.118898	0.044568	10	3	7	0	4
WWTR1	lof	0.001	0.00763528	0.00763528	0.00763528	0.118898	0.044568	10	3	7	0	4
WWTR1	lof	0.01	0.00763528	0.00763528	0.00763528	0.118898	0.044568	10	3	7	0	4
PAOX	lof	1e-05	0.00764481	0.00764481	0.00764481	0.0547998	0.0205445	59	9	50	0	30
VNN2	missense;lof	0.0001	0.00765964	0.00478344	0.0278721	0.0235844	0.0083595	381	37	344	13	72
MBD4	missense;lof	0.001	0.00767203	0.329632	0.0045621	0.00645721	0.00662377	635	45	590	17	89
ADRA1B	missense;lof	0.0001	0.00767469	0.00558588	0.0276578	0.0250893	0.00905375	359	33	326	7	91
CFAP299	missense;lof	1e-05	0.00767958	0.00767958	0.00767958	0.0481131	0.018048	81	11	70	0	32
CD86	missense;lof	1e-05	0.00771071	0.00771071	0.00771071	0.0551317	0.0206913	55	9	46	0	28
FAM71B	missense;lof	0.0001	0.00771081	0.040929	0.00577604	0.0316801	0.0154972	105	12	93	3	32
FAM71B	missense;lof	0.001	0.00771081	0.040929	0.00577604	0.0316801	0.0154972	105	12	93	3	32
FAM71B	missense;lof	0.01	0.00771081	0.040929	0.00577604	0.0316801	0.0154972	105	12	93	3	32
SLC29A4	lof	0.0001	0.00774614	0.068162	0.00490345	0.0238133	0.013056	152	15	137	5	28
PRICKLE1	missense;lof	0.01	0.00776038	0.00488005	0.0717001	-0.0101262	0.00359744	2201	104	2097	23	120
HRC	lof	1e-05	0.00776969	0.00776969	0.00776969	0.0811111	0.0304709	27	5	22	0	16
HRC	missense;lof	1e-05	0.00776969	0.00776969	0.00776969	0.0811111	0.0304709	27	5	22	0	16
HHIPL2	lof	0.0001	0.0077795	0.0545433	0.0044045	0.017408	0.0090549	382	33	349	13	36
HHIPL2	lof	0.001	0.0077795	0.0545433	0.0044045	0.017408	0.0090549	382	33	349	13	36
C1orf112	lof	1e-05	0.00778674	0.00778674	0.00778674	0.0480956	0.018073	87	11	76	0	47
OR7C2	lof	0.001	0.00780394	0.00630435	0.0170909	0.0336875	0.0123329	177	20	157	3	7
OR7C2	lof	0.01	0.00780394	0.00630435	0.0170909	0.0336875	0.0123329	177	20	157	3	7
OR7C2	missense;lof	0.001	0.00780394	0.00630435	0.0170909	0.0336875	0.0123329	177	20	157	3	7
OR7C2	missense;lof	0.01	0.00780394	0.00630435	0.0170909	0.0336875	0.0123329	177	20	157	3	7
LIN28B	missense;lof	0.0001	0.00781504	0.0046126	0.0140045	0.0375608	0.0132587	143	18	125	3	23
LIN28B	missense;lof	0.001	0.00781504	0.0046126	0.0140045	0.0375608	0.0132587	143	18	125	3	23
LIN28B	missense;lof	0.01	0.00781504	0.0046126	0.0140045	0.0375608	0.0132587	143	18	125	3	23
RAB11FIP1	missense;lof	0.0001	0.00781696	0.0789339	0.00488706	0.0103178	0.00587273	828	62	766	21	130
OR2T1	lof	0.0001	0.00783455	0.0142547	0.00486598	0.0411514	0.0167911	97	12	85	2	19
OR2T1	lof	0.001	0.00783455	0.0142547	0.00486598	0.0411514	0.0167911	97	12	85	2	19
OR2T1	lof	0.01	0.00783455	0.0142547	0.00486598	0.0411514	0.0167911	97	12	85	2	19
OR2T1	missense;lof	0.0001	0.00783455	0.0142547	0.00486598	0.0411514	0.0167911	97	12	85	2	19
OR2T1	missense;lof	0.001	0.00783455	0.0142547	0.00486598	0.0411514	0.0167911	97	12	85	2	19
OR2T1	missense;lof	0.01	0.00783455	0.0142547	0.00486598	0.0411514	0.0167911	97	12	85	2	19
PLA2G4D	missense;lof	0.0001	0.00784378	0.612472	0.0046509	0.00311057	0.00614072	725	48	677	19	87
MUC3A	lof	0.0001	0.00785482	0.00431413	0.0380382	-0.0343425	0.0120321	181	2	179	3	24
MUC3A	lof	0.001	0.00785482	0.00431413	0.0380382	-0.0343425	0.0120321	181	2	179	3	24
MUC3A	lof	0.01	0.00785482	0.00431413	0.0380382	-0.0343425	0.0120321	181	2	179	3	24
MUC3A	missense;lof	0.0001	0.00785482	0.00431413	0.0380382	-0.0343425	0.0120321	181	2	179	3	24
MUC3A	missense;lof	0.001	0.00785482	0.00431413	0.0380382	-0.0343425	0.0120321	181	2	179	3	24
MUC3A	missense;lof	0.01	0.00785482	0.00431413	0.0380382	-0.0343425	0.0120321	181	2	179	3	24
SMCO1	lof	0.0001	0.00786602	0.00449279	0.0158374	0.049103	0.0172818	79	12	67	2	9
SMCO1	missense;lof	0.0001	0.00786602	0.00449279	0.0158374	0.049103	0.0172818	79	12	67	2	9
CCNE1	missense;lof	1e-05	0.00787524	0.00787524	0.00787524	0.0392221	0.0147597	123	15	108	0	61
TCERG1L	missense;lof	0.01	0.00787942	0.0069341	0.0416684	-0.0065596	0.00242949	6758	370	6388	10	71
HDGFL1	lof	1e-05	0.00788654	0.00788654	0.00788654	0.0953836	0.0359005	15	4	11	0	9
HDGFL1	lof	0.0001	0.00788654	0.00788654	0.00788654	0.0953836	0.0359005	15	4	11	0	9
HDGFL1	lof	0.001	0.00788654	0.00788654	0.00788654	0.0953836	0.0359005	15	4	11	0	9
HDGFL1	lof	0.01	0.00788654	0.00788654	0.00788654	0.0953836	0.0359005	15	4	11	0	9
PRAMEF4	lof	0.0001	0.0078918	0.114229	0.00599091	0.0289524	0.0183305	75	8	67	2	19
PRAMEF4	lof	0.001	0.0078918	0.114229	0.00599091	0.0289524	0.0183305	75	8	67	2	19
PRAMEF4	lof	0.01	0.0078918	0.114229	0.00599091	0.0289524	0.0183305	75	8	67	2	19
PRAMEF4	missense;lof	0.0001	0.0078918	0.114229	0.00599091	0.0289524	0.0183305	75	8	67	2	19
PRAMEF4	missense;lof	0.001	0.0078918	0.114229	0.00599091	0.0289524	0.0183305	75	8	67	2	19
PRAMEF4	missense;lof	0.01	0.0078918	0.114229	0.00599091	0.0289524	0.0183305	75	8	67	2	19
MT1M	lof	1e-05	0.00794088	0.00794088	0.00794088	0.0954606	0.0359608	16	4	12	0	9
MT1M	lof	0.0001	0.00794088	0.00794088	0.00794088	0.0954606	0.0359608	16	4	12	0	9
MT1M	lof	0.001	0.00794088	0.00794088	0.00794088	0.0954606	0.0359608	16	4	12	0	9
MT1M	lof	0.01	0.00794088	0.00794088	0.00794088	0.0954606	0.0359608	16	4	12	0	9
MT1M	missense;lof	1e-05	0.00794088	0.00794088	0.00794088	0.0954606	0.0359608	16	4	12	0	9
MT1M	missense;lof	0.0001	0.00794088	0.00794088	0.00794088	0.0954606	0.0359608	16	4	12	0	9
MT1M	missense;lof	0.001	0.00794088	0.00794088	0.00794088	0.0954606	0.0359608	16	4	12	0	9
MT1M	missense;lof	0.01	0.00794088	0.00794088	0.00794088	0.0954606	0.0359608	16	4	12	0	9
LGALS9B	lof	0.0001	0.00794211	0.0310759	0.00501825	0.0521829	0.0242025	41	6	35	1	7
LGALS9B	lof	0.001	0.00794211	0.0310759	0.00501825	0.0521829	0.0242025	41	6	35	1	7
LGALS9B	lof	0.01	0.00794211	0.0310759	0.00501825	0.0521829	0.0242025	41	6	35	1	7
MRRF	lof	0.0001	0.00795563	0.00569322	0.00927441	0.0472293	0.0170815	90	12	78	2	18
TJP1	lof	0.0001	0.00795726	0.00650042	0.00840043	0.038241	0.0140519	130	16	114	3	40
TJP1	lof	0.001	0.00795726	0.00650042	0.00840043	0.038241	0.0140519	130	16	114	3	40
TJP1	lof	0.01	0.00795726	0.00650042	0.00840043	0.038241	0.0140519	130	16	114	3	40
FAM241A	missense;lof	0.0001	0.00796123	0.0183781	0.00512081	0.038699	0.0164124	104	12	92	3	21
RCBTB1	missense;lof	0.001	0.00796155	0.00458681	0.0266882	0.0140054	0.00494068	1134	93	1041	21	98
RCBTB1	missense;lof	0.01	0.00796155	0.00458681	0.0266882	0.0140054	0.00494068	1134	93	1041	21	98
FBP1	missense;lof	0.001	0.00796741	0.0425268	0.00542061	0.0101789	0.00501839	1117	86	1031	13	64
FBP1	missense;lof	0.01	0.00796741	0.0425268	0.00542061	0.0101789	0.00501839	1117	86	1031	13	64
IQGAP2	lof	0.0001	0.00797222	0.0976103	0.00520175	0.0127971	0.00772514	456	37	419	10	96
WDR93	lof	0.001	0.00798704	0.00479869	0.0899394	0.0195481	0.00693134	576	52	524	6	45
WDR93	lof	0.01	0.00798704	0.00479869	0.0899394	0.0195481	0.00693134	576	52	524	6	45
ATRIP	lof	0.0001	0.00800036	0.0818594	0.00661919	0.0253118	0.014547	131	13	118	2	39
ATRIP	lof	0.001	0.00800036	0.0818594	0.00661919	0.0253118	0.014547	131	13	118	2	39
ATRIP	lof	0.01	0.00800036	0.0818594	0.00661919	0.0253118	0.014547	131	13	118	2	39
PSMB5	missense;lof	1e-05	0.0080357	0.0080357	0.0080357	0.0640815	0.0241765	45	7	38	0	24
MATN4	missense;lof	0.001	0.00805404	0.0414229	0.0046547	0.00917428	0.0044988	1510	114	1396	18	90
MRRF	lof	0.001	0.0080592	0.00552389	0.0489994	0.0313119	0.0112845	210	23	187	3	18
MRRF	lof	0.01	0.0080592	0.00552389	0.0489994	0.0313119	0.0112845	210	23	187	3	18
SNAP47	lof	0.0001	0.00808903	0.059471	0.00567663	0.0309499	0.0164217	104	11	93	3	30
VAV2	missense;lof	0.001	0.00809164	0.01686	0.00653717	0.0106278	0.00444723	1385	108	1277	27	151
VAV2	missense;lof	0.01	0.00809164	0.01686	0.00653717	0.0106278	0.00444723	1385	108	1277	27	151
FCGR3A	lof	1e-05	0.00810549	0.00810549	0.00810549	0.0778476	0.0294026	21	5	16	0	12
UBE2Q2	missense;lof	0.0001	0.00810637	0.00499005	0.0508577	0.0264932	0.009436	295	31	264	6	62
ST3GAL1	lof	1e-05	0.0081085	0.0081085	0.0081085	0.0948158	0.0358131	17	4	13	0	11
MRPL50	missense;lof	1e-05	0.00811237	0.00811237	0.00811237	0.0711236	0.0268659	34	6	28	0	18
PLA2G10	missense;lof	1e-05	0.0081204	0.0081204	0.0081204	0.0809103	0.0305665	23	5	18	0	6
LRRC38	missense;lof	0.0001	0.00812791	0.0328135	0.00623427	0.0275829	0.0129233	162	17	145	2	41
C9orf43	lof	0.0001	0.00815338	0.0346905	0.0052203	0.0256938	0.0121659	171	18	153	5	31
BCAR1	missense;lof	0.01	0.00815747	0.00484716	0.126568	0.00941487	0.00334214	2748	206	2542	33	171
YOD1	lof	0.0001	0.00816223	0.00816223	0.00816223	0.0642442	0.0242863	43	7	36	0	19
YOD1	lof	0.001	0.00816223	0.00816223	0.00816223	0.0642442	0.0242863	43	7	36	0	19
YOD1	lof	0.01	0.00816223	0.00816223	0.00816223	0.0642442	0.0242863	43	7	36	0	19
TPSB2	lof	1e-05	0.00816663	0.00816663	0.00816663	0.0942578	0.0356348	19	4	15	0	6
TPSB2	missense;lof	1e-05	0.00816663	0.00816663	0.00816663	0.0942578	0.0356348	19	4	15	0	6
ZFYVE1	missense;lof	0.0001	0.00817467	0.0252578	0.00607916	0.0164394	0.00734744	521	44	477	8	152
UFM1	lof	0.0001	0.00818069	0.00818069	0.00818069	0.0713107	0.0269654	30	6	24	0	14
UFM1	lof	0.001	0.00818069	0.00818069	0.00818069	0.0713107	0.0269654	30	6	24	0	14
UFM1	lof	0.01	0.00818069	0.00818069	0.00818069	0.0713107	0.0269654	30	6	24	0	14
REG1A	lof	1e-05	0.00819386	0.00819386	0.00819386	0.0806902	0.0305185	25	5	20	0	14
LNX1	lof	0.001	0.00820748	0.00444883	0.0608724	0.0211729	0.00744357	492	46	446	8	41
LNX1	lof	0.01	0.00820748	0.00444883	0.0608724	0.0211729	0.00744357	492	46	446	8	41
PRPF31	missense;lof	1e-05	0.00821738	0.00821738	0.00821738	0.0347038	0.0131304	159	18	141	0	85
TRERF1	missense;lof	0.01	0.00822046	0.00531764	0.0482749	0.00695015	0.00249366	4819	345	4474	28	177
TNFRSF4	missense;lof	1e-05	0.00824697	0.00824697	0.00824697	0.0643504	0.0243587	39	7	32	0	22
NAT9	missense;lof	1e-05	0.00825541	0.00825541	0.00825541	-0.0373397	0.0141361	138	1	137	0	69
AP1M2	lof	0.001	0.00828816	0.0887084	0.00671487	0.00983387	0.00577698	868	65	803	5	28
AP1M2	lof	0.01	0.00828816	0.0887084	0.00671487	0.00983387	0.00577698	868	65	803	5	28
RAB11FIP1	lof	1e-05	0.00829405	0.00829405	0.00829405	0.0505774	0.0191591	72	10	62	0	37
YEATS2	missense;lof	0.001	0.0082973	0.0724738	0.00433314	0.00721218	0.0040154	1760	127	1633	23	203
YEATS2	missense;lof	0.01	0.0082973	0.0724738	0.00433314	0.00721218	0.0040154	1760	127	1633	23	203
VWCE	missense;lof	0.0001	0.00832627	0.00572577	0.0183383	-0.0197719	0.00715572	538	18	520	16	117
CDC34	lof	0.001	0.00833165	0.00557261	0.017079	0.0331992	0.011977	189	21	168	2	16
CDC34	lof	0.01	0.00833165	0.00557261	0.017079	0.0331992	0.011977	189	21	168	2	16
CEMIP	lof	0.0001	0.00834677	0.0248099	0.00707197	-0.0319055	0.0142159	134	2	132	2	63
CEMIP	lof	0.001	0.00834677	0.0248099	0.00707197	-0.0319055	0.0142159	134	2	132	2	63
CEMIP	lof	0.01	0.00834677	0.0248099	0.00707197	-0.0319055	0.0142159	134	2	132	2	63
ACAT2	lof	1e-05	0.00834743	0.00834743	0.00834743	0.0637617	0.0241734	43	7	36	0	24
VSTM5	lof	0.0001	0.00836917	0.00816128	0.00802677	0.0547158	0.020684	107	16	91	2	10
VSTM5	missense;lof	0.0001	0.00836917	0.00816128	0.00802677	0.0547158	0.020684	107	16	91	2	10
C9orf24	lof	0.0001	0.00838723	0.0098991	0.00723737	0.051799	0.0200823	64	9	55	1	21
C9orf24	lof	0.001	0.00838723	0.0098991	0.00723737	0.051799	0.0200823	64	9	55	1	21
C9orf24	lof	0.01	0.00838723	0.0098991	0.00723737	0.051799	0.0200823	64	9	55	1	21
C9orf24	missense;lof	0.0001	0.00838723	0.0098991	0.00723737	0.051799	0.0200823	64	9	55	1	21
C9orf24	missense;lof	0.001	0.00838723	0.0098991	0.00723737	0.051799	0.0200823	64	9	55	1	21
C9orf24	missense;lof	0.01	0.00838723	0.0098991	0.00723737	0.051799	0.0200823	64	9	55	1	21
PDGFD	missense;lof	0.001	0.00839071	0.755752	0.00485708	0.0017146	0.00551205	884	57	827	12	69
PDGFD	missense;lof	0.01	0.00839071	0.755752	0.00485708	0.0017146	0.00551205	884	57	827	12	69
RNPEP	lof	1e-05	0.00839564	0.00839564	0.00839564	0.0506678	0.0192234	73	10	63	0	37
DLX5	missense;lof	0.001	0.00840307	0.642593	0.0046084	0.00309369	0.00666634	745	49	696	9	49
DLX5	missense;lof	0.01	0.00840307	0.642593	0.0046084	0.00309369	0.00666634	745	49	696	9	49
DPYD	missense;lof	0.0001	0.00843281	0.00480924	0.313443	0.0117477	0.00416653	1649	127	1522	48	233
BCCIP	missense;lof	0.001	0.00843532	0.00738064	0.00991735	-0.0169578	0.00632951	701	26	675	6	57
BCCIP	missense;lof	0.01	0.00843532	0.00738064	0.00991735	-0.0169578	0.00632951	701	26	675	6	57
ZNF497	lof	0.0001	0.00844574	0.00939461	0.00804902	0.041657	0.0160383	108	13	95	3	28
ZNF497	missense;lof	0.0001	0.00844574	0.00939461	0.00804902	0.041657	0.0160383	108	13	95	3	28
LTBP3	missense;lof	0.0001	0.00844785	0.0082843	0.00944411	0.0139955	0.00530081	1000	82	918	16	243
ALX4	missense;lof	0.0001	0.00846039	0.0305923	0.00563541	0.0168968	0.00781416	460	39	421	10	72
ADAM15	missense;lof	0.001	0.00846088	0.00486188	0.136783	0.0119915	0.00425828	1677	128	1549	25	115
ADAM15	missense;lof	0.01	0.00846088	0.00486188	0.136783	0.0119915	0.00425828	1677	128	1549	25	115
PIK3AP1	missense;lof	0.001	0.00847616	0.00576988	0.0146549	0.0132275	0.00479156	1251	99	1152	10	125
PIK3AP1	missense;lof	0.01	0.00847616	0.00576988	0.0146549	0.0132275	0.00479156	1251	99	1152	10	125
CR1	lof	1e-05	0.00848196	0.00848196	0.00848196	-0.0375856	0.0142788	137	1	136	0	59
CR1	missense;lof	1e-05	0.00848196	0.00848196	0.00848196	-0.0375856	0.0142788	137	1	136	0	59
PPOX	lof	1e-05	0.00850822	0.00850822	0.00850822	0.050628	0.0192413	69	10	59	0	36
LCE1B	lof	0.0001	0.00852481	0.00638892	0.0245921	0.0741205	0.027179	30	6	24	1	4
LCE1B	lof	0.001	0.00852481	0.00638892	0.0245921	0.0741205	0.027179	30	6	24	1	4
LCE1B	lof	0.01	0.00852481	0.00638892	0.0245921	0.0741205	0.027179	30	6	24	1	4
LCE1B	missense;lof	0.0001	0.00852481	0.00638892	0.0245921	0.0741205	0.027179	30	6	24	1	4
LCE1B	missense;lof	0.001	0.00852481	0.00638892	0.0245921	0.0741205	0.027179	30	6	24	1	4
LCE1B	missense;lof	0.01	0.00852481	0.00638892	0.0245921	0.0741205	0.027179	30	6	24	1	4
PNLIPRP3	lof	1e-05	0.00852743	0.00852743	0.00852743	0.063539	0.0241553	45	7	38	0	27
APCS	lof	1e-05	0.00853329	0.00853329	0.00853329	0.0712274	0.0270805	30	6	24	0	11
LOXL2	missense;lof	1e-05	0.00855255	0.00855255	0.00855255	0.0226106	0.00859901	385	36	349	0	178
HOXA9	lof	1e-05	0.00855298	0.00855298	0.00855298	0.0800282	0.0304357	26	5	21	0	14
EGF	lof	0.0001	0.00857636	0.0108398	0.00758335	0.0254879	0.0100038	252	26	226	6	47
EGF	lof	0.001	0.00857636	0.0108398	0.00758335	0.0254879	0.0100038	252	26	226	6	47
EGF	lof	0.01	0.00857636	0.0108398	0.00758335	0.0254879	0.0100038	252	26	226	6	47
MT2A	lof	1e-05	0.00857837	0.00857837	0.00857837	0.116898	0.0444748	9	3	6	0	5
MT2A	missense;lof	1e-05	0.00857837	0.00857837	0.00857837	0.116898	0.0444748	9	3	6	0	5
LIN37	missense;lof	0.01	0.0085845	0.00589107	0.0302417	-0.00787015	0.00285794	3772	196	3576	14	47
ANK2	missense;lof	1e-05	0.00859585	0.00859585	0.00859585	-0.0165666	0.00630453	744	28	716	0	392
NFYA	lof	1e-05	0.00860058	0.00860058	0.00860058	0.0936232	0.0356316	19	4	15	0	10
MMP2	missense;lof	0.0001	0.00861295	0.00536666	0.304934	-0.0164327	0.00590221	804	30	774	18	147
CLRN2	missense;lof	1e-05	0.00863112	0.00863112	0.00863112	-0.0418165	0.015922	112	0	112	0	50
CCDC174	missense;lof	0.001	0.00865683	0.00488546	0.0785259	0.0150322	0.00534101	992	82	910	15	93
CCDC174	missense;lof	0.01	0.00865683	0.00488546	0.0785259	0.0150322	0.00534101	992	82	910	15	93
RRN3	lof	0.0001	0.00866921	0.00866921	0.00866921	0.0473145	0.0180257	79	11	68	0	36
RRN3	lof	0.001	0.00866921	0.00866921	0.00866921	0.0473145	0.0180257	79	11	68	0	36
RRN3	lof	0.01	0.00866921	0.00866921	0.00866921	0.0473145	0.0180257	79	11	68	0	36
COL14A1	lof	0.0001	0.00867555	0.00635635	0.0159296	0.024238	0.00888226	358	34	324	6	83
COL14A1	lof	0.001	0.00867555	0.00635635	0.0159296	0.024238	0.00888226	358	34	324	6	83
COL14A1	lof	0.01	0.00867555	0.00635635	0.0159296	0.024238	0.00888226	358	34	324	6	83
APBB1	missense;lof	0.0001	0.00867974	0.0126121	0.00826467	0.0183717	0.00736475	507	45	462	14	77
LARP1	missense;lof	0.001	0.00868458	0.00709335	0.0143587	0.0111339	0.00413525	1646	129	1517	25	160
LARP1	missense;lof	0.01	0.00868458	0.00709335	0.0143587	0.0111339	0.00413525	1646	129	1517	25	160
LRRC38	missense;lof	1e-05	0.00872259	0.00872259	0.00872259	0.0449084	0.0171227	93	12	81	0	39
SLC38A7	lof	0.0001	0.00873087	0.0299285	0.00508922	0.0247658	0.0114073	198	20	178	5	23
SLC38A7	lof	0.001	0.00873087	0.0299285	0.00508922	0.0247658	0.0114073	198	20	178	5	23
SLC38A7	lof	0.01	0.00873087	0.0299285	0.00508922	0.0247658	0.0114073	198	20	178	5	23
TRPM2	missense;lof	0.0001	0.00873678	0.00613681	0.0233971	-0.0096029	0.00350422	2347	110	2237	64	234
TIMM17A	lof	0.0001	0.00876015	0.116075	0.00552083	0.0327371	0.0208322	63	7	56	1	13
TIMM17A	lof	0.001	0.00876015	0.116075	0.00552083	0.0327371	0.0208322	63	7	56	1	13
TIMM17A	lof	0.01	0.00876015	0.116075	0.00552083	0.0327371	0.0208322	63	7	56	1	13
ADRB2	missense;lof	0.0001	0.00877687	0.210297	0.00537279	0.0113611	0.00906891	331	26	305	8	59
RNPEP	lof	0.0001	0.00877919	0.0399727	0.00520344	0.0205163	0.00998831	283	26	257	8	39
H2BC4	lof	1e-05	0.00880828	0.00880828	0.00880828	0.0799616	0.0305266	23	5	18	0	9
H2BC4	missense;lof	1e-05	0.00880828	0.00880828	0.00880828	0.0799616	0.0305266	23	5	18	0	9
ZNF34	lof	1e-05	0.0088147	0.0088147	0.0088147	0.0634303	0.0242178	41	7	34	0	20
ZNF34	missense;lof	1e-05	0.0088147	0.0088147	0.0088147	0.0634303	0.0242178	41	7	34	0	20
OR5L2	missense;lof	0.001	0.00882391	0.0233027	0.00558006	0.0226951	0.0100047	283	26	257	7	37
OR5L2	missense;lof	0.01	0.00882391	0.0233027	0.00558006	0.0226951	0.0100047	283	26	257	7	37
GPAM	lof	0.0001	0.00884481	0.00759013	0.0228352	0.037775	0.0141491	133	16	117	1	41
GPAM	lof	0.001	0.00884481	0.00759013	0.0228352	0.037775	0.0141491	133	16	117	1	41
GPAM	lof	0.01	0.00884481	0.00759013	0.0228352	0.037775	0.0141491	133	16	117	1	41
POMC	missense;lof	1e-05	0.00884669	0.00884669	0.00884669	0.0471797	0.0180218	84	11	73	0	46
ZNF785	lof	0.0001	0.00884881	0.00449149	0.213785	-0.0303342	0.0106758	229	4	225	7	17
ZNF785	missense;lof	0.0001	0.00884881	0.00449149	0.213785	-0.0303342	0.0106758	229	4	225	7	17
NUAK1	lof	1e-05	0.00885156	0.00885156	0.00885156	0.0698838	0.0266963	40	6	34	0	18
IQGAP2	lof	1e-05	0.00885959	0.00885959	0.00885959	0.0321115	0.0122683	179	20	159	0	93
SLC35F3	lof	0.0001	0.00886726	0.00886726	0.00886726	0.0704098	0.0269035	34	6	28	0	16
SLC35F3	lof	0.001	0.00886726	0.00886726	0.00886726	0.0704098	0.0269035	34	6	28	0	16
SLC35F3	lof	0.01	0.00886726	0.00886726	0.00886726	0.0704098	0.0269035	34	6	28	0	16
DACT2	missense;lof	0.0001	0.00887436	0.953133	0.0055425	0.000174692	0.00297229	434	27	407	12	70
SMC4	missense;lof	0.001	0.00888052	0.00522213	0.094822	-0.0115016	0.00411801	1715	76	1639	40	292
SMC4	missense;lof	0.01	0.00888052	0.00522213	0.094822	-0.0115016	0.00411801	1715	76	1639	40	292
CHRNB3	missense;lof	0.001	0.00889202	0.00468759	0.188955	-0.0143647	0.00507988	1083	44	1039	25	92
PENK	missense;lof	0.0001	0.00889316	0.0163186	0.0083288	0.0166487	0.006932	605	51	554	19	55
GCNT3	lof	1e-05	0.00889925	0.00889925	0.00889925	0.0578377	0.02211	55	8	47	0	29
TM4SF19-DYNLT2B	lof	1e-05	0.00891615	0.00891615	0.00891615	0.158688	0.0606778	6	2	4	0	3
TM4SF19-DYNLT2B	lof	0.0001	0.00891615	0.00891615	0.00891615	0.158688	0.0606778	6	2	4	0	3
TM4SF19-DYNLT2B	lof	0.001	0.00891615	0.00891615	0.00891615	0.158688	0.0606778	6	2	4	0	3
TM4SF19-DYNLT2B	lof	0.01	0.00891615	0.00891615	0.00891615	0.158688	0.0606778	6	2	4	0	3
TM4SF19-DYNLT2B	missense;lof	1e-05	0.00891615	0.00891615	0.00891615	0.158688	0.0606778	6	2	4	0	3
TM4SF19-DYNLT2B	missense;lof	0.0001	0.00891615	0.00891615	0.00891615	0.158688	0.0606778	6	2	4	0	3
TM4SF19-DYNLT2B	missense;lof	0.001	0.00891615	0.00891615	0.00891615	0.158688	0.0606778	6	2	4	0	3
TM4SF19-DYNLT2B	missense;lof	0.01	0.00891615	0.00891615	0.00891615	0.158688	0.0606778	6	2	4	0	3
EFCAB3	lof	0.001	0.00891788	0.00572518	0.0566179	0.0191091	0.00691578	586	52	534	6	23
PLD1	missense;lof	0.001	0.00893337	0.925867	0.00474415	-0.000275914	0.00296535	2618	160	2458	40	214
JPH2	missense;lof	0.01	0.00896283	0.00553728	0.0158611	-0.0109602	0.00395106	1844	85	1759	13	82
CLK2	missense;lof	1e-05	0.00897298	0.00897298	0.00897298	-0.0375477	0.0143691	139	1	138	0	65
SMC5	missense;lof	0.001	0.00897358	0.0584597	0.00490711	0.00809331	0.00427712	1537	112	1425	29	195
SMC5	missense;lof	0.01	0.00897358	0.0584597	0.00490711	0.00809331	0.00427712	1537	112	1425	29	195
RNF175	lof	0.0001	0.00898505	0.82322	0.00496279	-0.00255878	0.0114535	187	11	176	4	25
KDELC1	missense;lof	0.001	0.00899819	0.00528115	0.126431	-0.0202415	0.00725667	527	17	510	12	69
KDELC1	missense;lof	0.01	0.00899819	0.00528115	0.126431	-0.0202415	0.00725667	527	17	510	12	69
HLA-G	lof	0.001	0.00900591	0.00502865	0.0274702	0.0245124	0.00873823	362	35	327	4	21
HLA-G	lof	0.01	0.00900591	0.00502865	0.0274702	0.0245124	0.00873823	362	35	327	4	21
HLA-G	missense;lof	0.001	0.00900591	0.00502865	0.0274702	0.0245124	0.00873823	362	35	327	4	21
HLA-G	missense;lof	0.01	0.00900591	0.00502865	0.0274702	0.0245124	0.00873823	362	35	327	4	21
SNRPB	missense;lof	0.0001	0.00901189	0.0139928	0.0070786	0.0352609	0.0143486	132	15	117	3	41
SNRPB	missense;lof	0.001	0.00901189	0.0139928	0.0070786	0.0352609	0.0143486	132	15	117	3	41
PLCE1	lof	1e-05	0.00901206	0.00901206	0.00901206	0.0320088	0.0122564	186	20	166	0	90
DOK3	missense;lof	0.001	0.00902091	0.00511369	0.0348166	-0.0173222	0.00618699	781	28	753	13	61
DOK3	missense;lof	0.01	0.00902091	0.00511369	0.0348166	-0.0173222	0.00618699	781	28	753	13	61
TGFB3	missense;lof	0.0001	0.00903313	0.00578816	0.0590287	0.0257455	0.00932962	305	31	274	9	62
TGFB3	missense;lof	0.001	0.00903313	0.00578816	0.0590287	0.0257455	0.00932962	305	31	274	9	62
TGFB3	missense;lof	0.01	0.00903313	0.00578816	0.0590287	0.0257455	0.00932962	305	31	274	9	62
FUT10	missense;lof	0.0001	0.00903488	0.00514708	0.0933373	-0.017426	0.00622872	711	26	685	19	74
BAG6	missense;lof	1e-05	0.00903591	0.00903591	0.00903591	0.0235744	0.00902996	354	33	321	0	158
MTMR11	lof	0.01	0.00906963	0.00873744	0.00910949	0.00799639	0.00304954	3646	267	3379	7	54
ASB8	missense;lof	0.0001	0.0091173	0.00857535	0.0120637	0.0217208	0.00826347	470	44	426	10	62
MYO1C	missense;lof	0.001	0.00913791	0.00496558	0.952137	-0.00735118	0.00261677	4042	209	3833	60	309
RNF121	lof	0.0001	0.0091472	0.0139899	0.00614141	0.0425495	0.017314	86	11	75	2	16
RNF121	lof	0.001	0.0091472	0.0139899	0.00614141	0.0425495	0.017314	86	11	75	2	16
RNF121	lof	0.01	0.0091472	0.0139899	0.00614141	0.0425495	0.017314	86	11	75	2	16
TRIM64B	lof	0.0001	0.00919771	0.00695106	0.011248	0.0432672	0.0160298	103	13	90	3	13
TRIM64B	missense;lof	0.0001	0.00919771	0.00695106	0.011248	0.0432672	0.0160298	103	13	90	3	13
PDP1	missense;lof	0.0001	0.00920957	0.0244102	0.00667835	0.0203049	0.00902194	338	31	307	4	107
PDP1	missense;lof	0.001	0.00920957	0.0244102	0.00667835	0.0203049	0.00902194	338	31	307	4	107
PDP1	missense;lof	0.01	0.00920957	0.0244102	0.00667835	0.0203049	0.00902194	338	31	307	4	107
SLC27A4	missense;lof	0.001	0.00922893	0.00490989	0.660901	-0.0109676	0.00389906	1853	84	1769	39	152
SLC27A4	missense;lof	0.01	0.00922893	0.00490989	0.660901	-0.0109676	0.00389906	1853	84	1769	39	152
CEACAM1	lof	0.0001	0.00922918	0.00579568	0.0220319	0.0428217	0.01552	112	14	98	1	28
CEACAM1	lof	0.001	0.00922918	0.00579568	0.0220319	0.0428217	0.01552	112	14	98	1	28
CEACAM1	missense;lof	0.0001	0.00922918	0.00579568	0.0220319	0.0428217	0.01552	112	14	98	1	28
CEACAM1	missense;lof	0.001	0.00922918	0.00579568	0.0220319	0.0428217	0.01552	112	14	98	1	28
GPR137B	lof	1e-05	0.0092338	0.0092338	0.0092338	0.0500355	0.0192202	71	10	61	0	37
CHSY3	lof	1e-05	0.00923507	0.00923507	0.00923507	0.0789829	0.0303404	27	5	22	0	21
TTK	missense;lof	1e-05	0.00923796	0.00923796	0.00923796	0.026521	0.0101882	264	27	237	0	123
DHRS9	lof	1e-05	0.00924351	0.00924351	0.00924351	0.0627782	0.0241184	48	7	41	0	22
TULP2	missense;lof	0.001	0.00926091	0.208126	0.00463409	0.00571655	0.0045415	1347	94	1253	19	88
TULP2	missense;lof	0.01	0.00926091	0.208126	0.00463409	0.00571655	0.0045415	1347	94	1253	19	88
CWC27	missense;lof	1e-05	0.009265	0.009265	0.009265	0.0353293	0.0135771	150	17	133	0	72
PNLIPRP3	missense;lof	0.001	0.00928379	0.0967368	0.0052985	0.0158452	0.00954019	298	25	273	3	50
PNLIPRP3	missense;lof	0.01	0.00928379	0.0967368	0.0052985	0.0158452	0.00954019	298	25	273	3	50
PTP4A2	missense;lof	1e-05	0.00931398	0.00931398	0.00931398	0.114298	0.0439554	13	3	10	0	9
HTRA1	missense;lof	0.0001	0.00932325	0.00606304	0.171432	-0.023772	0.00866217	363	10	353	11	88
MOB4	missense;lof	0.0001	0.00932565	0.00932565	0.00932565	0.0699199	0.0268935	32	6	26	0	13
MOB4	missense;lof	0.001	0.00932565	0.00932565	0.00932565	0.0699199	0.0268935	32	6	26	0	13
MOB4	missense;lof	0.01	0.00932565	0.00932565	0.00932565	0.0699199	0.0268935	32	6	26	0	13
C10orf88	lof	1e-05	0.00932934	0.00932934	0.00932934	0.0628282	0.0241671	44	7	37	0	17
C10orf88	missense;lof	1e-05	0.00932934	0.00932934	0.00932934	0.0628282	0.0241671	44	7	37	0	17
UTP20	missense;lof	0.0001	0.00933298	0.00582766	0.0753738	0.0105746	0.0038351	1942	149	1793	42	394
DESI2	missense;lof	0.0001	0.00935175	0.00616433	0.0229304	0.0528411	0.0192928	69	10	59	1	27
DESI2	missense;lof	0.001	0.00935175	0.00616433	0.0229304	0.0528411	0.0192928	69	10	59	1	27
DESI2	missense;lof	0.01	0.00935175	0.00616433	0.0229304	0.0528411	0.0192928	69	10	59	1	27
CWC27	missense;lof	0.0001	0.00936059	0.152105	0.00559027	0.00979047	0.00683627	606	45	561	13	76
SLC25A41	missense;lof	1e-05	0.00936304	0.00936304	0.00936304	0.0496445	0.019105	77	10	67	0	28
FSD1	lof	1e-05	0.00937798	0.00937798	0.00937798	0.0929696	0.0357856	16	4	12	0	13
FSD1	lof	0.0001	0.00937798	0.00937798	0.00937798	0.0929696	0.0357856	16	4	12	0	13
FSD1	lof	0.001	0.00937798	0.00937798	0.00937798	0.0929696	0.0357856	16	4	12	0	13
FSD1	lof	0.01	0.00937798	0.00937798	0.00937798	0.0929696	0.0357856	16	4	12	0	13
TACSTD2	lof	0.0001	0.00937882	0.290311	0.00522846	0.0220301	0.0208334	63	6	57	2	14
TACSTD2	lof	0.001	0.00937882	0.290311	0.00522846	0.0220301	0.0208334	63	6	57	2	14
TACSTD2	lof	0.01	0.00937882	0.290311	0.00522846	0.0220301	0.0208334	63	6	57	2	14
ABHD18	lof	0.0001	0.00937997	0.00561453	0.0191386	-0.0302672	0.0109288	225	4	221	4	38
TTC22	missense;lof	1e-05	0.00939086	0.00939086	0.00939086	0.027177	0.0104628	256	26	230	0	103
CENPV	missense;lof	0.0001	0.00939938	0.00580235	0.0135433	0.0472027	0.0171102	90	12	78	1	30
LARS1	lof	1e-05	0.00940337	0.00940337	0.00940337	0.0352146	0.0135596	150	17	133	0	77
LARS1	missense;lof	1e-05	0.00940337	0.00940337	0.00940337	0.0352146	0.0135596	150	17	133	0	77
SORCS2	missense;lof	0.001	0.00941781	0.0673903	0.00563153	0.00884902	0.00483801	1206	88	1118	26	175
SORCS2	missense;lof	0.01	0.00941781	0.0673903	0.00563153	0.00884902	0.00483801	1206	88	1118	26	175
ELP1	missense;lof	1e-05	0.00942799	0.00942799	0.00942799	0.0184563	0.00710917	565	50	515	0	259
SLC10A2	missense;lof	1e-05	0.00943136	0.00943136	0.00943136	0.0328034	0.0126361	182	19	163	0	66
ZACN	lof	0.0001	0.00943258	0.024106	0.0064919	0.0219638	0.00973815	299	27	272	8	36
SLC35E4	missense;lof	0.001	0.00946396	0.00821238	0.0126791	0.0160666	0.00607845	757	64	693	11	53
SLC35E4	missense;lof	0.01	0.00946396	0.00821238	0.0126791	0.0160666	0.00607845	757	64	693	11	53
UBXN11	lof	0.0001	0.00947444	0.0055928	0.178213	-0.0256399	0.0092538	322	8	314	10	39
GATD1	lof	0.0001	0.00950079	0.00532481	0.0306729	0.0324479	0.0116438	198	22	176	4	29
FAM163A	missense;lof	0.0001	0.00950965	0.0093348	0.00931039	0.0420911	0.0161917	97	13	84	2	30
FAM163A	missense;lof	0.001	0.00950965	0.0093348	0.00931039	0.0420911	0.0161917	97	13	84	2	30
FAM163A	missense;lof	0.01	0.00950965	0.0093348	0.00931039	0.0420911	0.0161917	97	13	84	2	30
MATN4	lof	1e-05	0.00951424	0.00951424	0.00951424	0.0627302	0.0241921	43	7	36	0	21
RPUSD3	missense;lof	1e-05	0.00953751	0.00953751	0.00953751	0.039839	0.015369	127	14	113	0	63
SORCS2	missense;lof	0.0001	0.0095634	0.124666	0.00582212	0.00781171	0.00508747	1094	78	1016	25	175
SLC29A4	missense;lof	0.001	0.00959256	0.682181	0.0053022	0.00171845	0.00419657	1578	100	1478	25	134
ALAD	lof	0.0001	0.00960578	0.130167	0.00718957	0.0246127	0.0162627	100	10	90	1	15
ALAD	lof	0.001	0.00960578	0.130167	0.00718957	0.0246127	0.0162627	100	10	90	1	15
ALAD	lof	0.01	0.00960578	0.130167	0.00718957	0.0246127	0.0162627	100	10	90	1	15
ZYG11B	missense;lof	0.0001	0.00960786	0.00896382	0.0103868	0.0286877	0.010977	239	24	215	1	102
ZYG11B	missense;lof	0.001	0.00960786	0.00896382	0.0103868	0.0286877	0.010977	239	24	215	1	102
ZYG11B	missense;lof	0.01	0.00960786	0.00896382	0.0103868	0.0286877	0.010977	239	24	215	1	102
CARD8	lof	0.001	0.00962257	0.00639221	0.0494762	0.0190415	0.00698269	557	51	506	9	23
CARD8	lof	0.01	0.00962257	0.00639221	0.0494762	0.0190415	0.00698269	557	51	506	9	23
CARD8	missense;lof	0.001	0.00962257	0.00639221	0.0494762	0.0190415	0.00698269	557	51	506	9	23
CARD8	missense;lof	0.01	0.00962257	0.00639221	0.0494762	0.0190415	0.00698269	557	51	506	9	23
GPAM	lof	1e-05	0.00963167	0.00963167	0.00963167	0.0440619	0.0170203	95	12	83	0	39
BCS1L	lof	0.0001	0.00968875	0.615816	0.00582509	0.00581372	0.011586	187	14	173	4	31
SFXN5	missense;lof	0.001	0.00968925	0.0183817	0.00824265	0.0114554	0.00485842	1170	92	1078	25	93
SFXN5	missense;lof	0.01	0.00968925	0.0183817	0.00824265	0.0114554	0.00485842	1170	92	1078	25	93
SNX21	missense;lof	0.0001	0.00971408	0.00538719	0.429466	0.0173932	0.00624998	708	62	646	16	69
EPHA7	lof	1e-05	0.00971724	0.00971724	0.00971724	0.0691797	0.0267544	34	6	28	0	22
EPHA7	lof	0.0001	0.00971724	0.00971724	0.00971724	0.0691797	0.0267544	34	6	28	0	22
EPHA7	lof	0.001	0.00971724	0.00971724	0.00971724	0.0691797	0.0267544	34	6	28	0	22
EPHA7	lof	0.01	0.00971724	0.00971724	0.00971724	0.0691797	0.0267544	34	6	28	0	22
CAPN10	lof	1e-05	0.00973559	0.00973559	0.00973559	0.0440655	0.0170461	92	12	80	0	50
ABHD12	lof	1e-05	0.00973955	0.00973955	0.00973955	0.0493753	0.0191011	75	10	65	0	41
NDUFA6	lof	0.001	0.00974186	0.345942	0.00555453	0.0100843	0.0106996	235	18	217	5	12
NDUFA6	lof	0.01	0.00974186	0.345942	0.00555453	0.0100843	0.0106996	235	18	217	5	12
NDUFA6	missense;lof	0.001	0.00974186	0.345942	0.00555453	0.0100843	0.0106996	235	18	217	5	12
NDUFA6	missense;lof	0.01	0.00974186	0.345942	0.00555453	0.0100843	0.0106996	235	18	217	5	12
EAF1-AS1	lof	0.0001	0.00974939	0.00724949	0.0118978	0.0651276	0.0242546	46	7	39	2	2
EAF1-AS1	lof	0.001	0.00974939	0.00724949	0.0118978	0.0651276	0.0242546	46	7	39	2	2
EAF1-AS1	lof	0.01	0.00974939	0.00724949	0.0118978	0.0651276	0.0242546	46	7	39	2	2
EAF1-AS1	missense;lof	0.0001	0.00974939	0.00724949	0.0118978	0.0651276	0.0242546	46	7	39	2	2
EAF1-AS1	missense;lof	0.001	0.00974939	0.00724949	0.0118978	0.0651276	0.0242546	46	7	39	2	2
EAF1-AS1	missense;lof	0.01	0.00974939	0.00724949	0.0118978	0.0651276	0.0242546	46	7	39	2	2
SLCO4C1	missense;lof	1e-05	0.00975205	0.00975205	0.00975205	0.0326602	0.012637	168	19	149	0	89
RLN2	lof	0.0001	0.00976348	0.017901	0.00737302	0.0364091	0.0153777	114	13	101	3	22
RLN2	lof	0.001	0.00976348	0.017901	0.00737302	0.0364091	0.0153777	114	13	101	3	22
RLN2	lof	0.01	0.00976348	0.017901	0.00737302	0.0364091	0.0153777	114	13	101	3	22
TMEM204	missense;lof	1e-05	0.0097663	0.0097663	0.0097663	0.0395755	0.0153156	116	14	102	0	61
PROCR	missense;lof	1e-05	0.00976671	0.00976671	0.00976671	0.0493584	0.0191017	77	10	67	0	41
NPC1	missense;lof	0.001	0.00976738	0.015097	0.00936626	0.00961555	0.00395694	1791	135	1656	37	242
NPC1	missense;lof	0.01	0.00976738	0.015097	0.00936626	0.00961555	0.00395694	1791	135	1656	37	242
ENSG00000228703	lof	0.0001	0.00978688	0.0100176	0.00951637	0.056999	0.0221336	54	8	46	1	1
ENSG00000228703	lof	0.001	0.00978688	0.0100176	0.00951637	0.056999	0.0221336	54	8	46	1	1
ENSG00000228703	lof	0.01	0.00978688	0.0100176	0.00951637	0.056999	0.0221336	54	8	46	1	1
ENSG00000228703	missense;lof	0.0001	0.00978688	0.0100176	0.00951637	0.056999	0.0221336	54	8	46	1	1
ENSG00000228703	missense;lof	0.001	0.00978688	0.0100176	0.00951637	0.056999	0.0221336	54	8	46	1	1
ENSG00000228703	missense;lof	0.01	0.00978688	0.0100176	0.00951637	0.056999	0.0221336	54	8	46	1	1
MMP27	missense;lof	0.001	0.00981005	0.00533784	0.0842356	-0.0171591	0.00615926	744	27	717	16	85
MMP27	missense;lof	0.01	0.00981005	0.00533784	0.0842356	-0.0171591	0.00615926	744	27	717	16	85
KIAA1109	missense;lof	0.0001	0.00982921	0.138925	0.0072368	0.00682608	0.00461282	1358	97	1261	20	465
KRTAP12-3	lof	1e-05	0.00984579	0.00984579	0.00984579	0.0920234	0.0356514	17	4	13	0	8
KRTAP12-3	lof	0.0001	0.00984579	0.00984579	0.00984579	0.0920234	0.0356514	17	4	13	0	8
KRTAP12-3	lof	0.001	0.00984579	0.00984579	0.00984579	0.0920234	0.0356514	17	4	13	0	8
KRTAP12-3	lof	0.01	0.00984579	0.00984579	0.00984579	0.0920234	0.0356514	17	4	13	0	8
KRTAP12-3	missense;lof	1e-05	0.00984579	0.00984579	0.00984579	0.0920234	0.0356514	17	4	13	0	8
KRTAP12-3	missense;lof	0.0001	0.00984579	0.00984579	0.00984579	0.0920234	0.0356514	17	4	13	0	8
KRTAP12-3	missense;lof	0.001	0.00984579	0.00984579	0.00984579	0.0920234	0.0356514	17	4	13	0	8
KRTAP12-3	missense;lof	0.01	0.00984579	0.00984579	0.00984579	0.0920234	0.0356514	17	4	13	0	8
IFNAR2	lof	0.0001	0.00988546	0.0053651	0.0404902	0.0263127	0.00945054	301	31	270	9	21
IFNAR2	lof	0.001	0.00988546	0.0053651	0.0404902	0.0263127	0.00945054	301	31	270	9	21
IFNAR2	lof	0.01	0.00988546	0.0053651	0.0404902	0.0263127	0.00945054	301	31	270	9	21
SYNPO2	lof	1e-05	0.00988553	0.00988553	0.00988553	0.0492797	0.0191021	74	10	64	0	43
H4C8	lof	0.001	0.00988888	0.00637974	0.0243327	0.0271376	0.00994926	275	28	247	6	12
H4C8	lof	0.01	0.00988888	0.00637974	0.0243327	0.0271376	0.00994926	275	28	247	6	12
H4C8	missense;lof	0.001	0.00988888	0.00637974	0.0243327	0.0271376	0.00994926	275	28	247	6	12
H4C8	missense;lof	0.01	0.00988888	0.00637974	0.0243327	0.0271376	0.00994926	275	28	247	6	12
CHMP2B	missense;lof	0.001	0.00989145	0.00557387	0.132892	0.0261658	0.00943983	316	31	285	5	50
CHMP2B	missense;lof	0.01	0.00989145	0.00557387	0.132892	0.0261658	0.00943983	316	31	285	5	50
DLG5	lof	1e-05	0.00989528	0.00989528	0.00989528	0.0688478	0.0266907	37	6	31	0	31
FBLN7	missense;lof	0.001	0.00990363	0.00525221	0.280956	0.0110043	0.00394259	1820	141	1679	26	109
TTLL2	lof	1e-05	0.00991502	0.00991502	0.00991502	0.0570612	0.0221272	50	8	42	0	22
OR6K3	lof	1e-05	0.00992045	0.00992045	0.00992045	0.0783463	0.0303834	29	5	24	0	15
OR6K3	missense;lof	1e-05	0.00992045	0.00992045	0.00992045	0.0783463	0.0303834	29	5	24	0	15
TBC1D32	lof	0.0001	0.00994108	0.00654745	0.0272657	0.0191449	0.00704107	550	50	500	12	88
CYBRD1	missense;lof	0.01	0.00995014	0.0415931	0.00852239	0.00488758	0.00239873	6854	470	6384	8	58
WDR4	lof	0.01	0.00996006	0.0403245	0.00779275	-0.0103857	0.00506521	1149	53	1096	7	37
DNAJC15	lof	0.0001	0.0099601	0.00669121	0.0486995	0.0486558	0.017942	80	11	69	2	19
TMEM87B	missense;lof	0.001	0.0099786	0.504264	0.00534487	0.00335151	0.00501876	1092	74	1018	20	111
TMEM87B	missense;lof	0.01	0.0099786	0.504264	0.00534487	0.00335151	0.00501876	1092	74	1018	20	111
PTPRG-AS1	lof	1e-05	0.00998609	0.00998609	0.00998609	0.152088	0.0590332	3	2	1	0	1
PTPRG-AS1	lof	0.0001	0.00998609	0.00998609	0.00998609	0.152088	0.0590332	3	2	1	0	1
PTPRG-AS1	lof	0.001	0.00998609	0.00998609	0.00998609	0.152088	0.0590332	3	2	1	0	1
PTPRG-AS1	lof	0.01	0.00998609	0.00998609	0.00998609	0.152088	0.0590332	3	2	1	0	1
PTPRG-AS1	missense;lof	1e-05	0.00998609	0.00998609	0.00998609	0.152088	0.0590332	3	2	1	0	1
PTPRG-AS1	missense;lof	0.0001	0.00998609	0.00998609	0.00998609	0.152088	0.0590332	3	2	1	0	1
PTPRG-AS1	missense;lof	0.001	0.00998609	0.00998609	0.00998609	0.152088	0.0590332	3	2	1	0	1
PTPRG-AS1	missense;lof	0.01	0.00998609	0.00998609	0.00998609	0.152088	0.0590332	3	2	1	0	1
FUT10	missense;lof	1e-05	0.00999244	0.00999244	0.00999244	-0.0374867	0.0145518	126	1	125	0	68
GPR83	lof	1e-05	0.0099951	0.0099951	0.0099951	0.077899	0.0302403	29	5	24	0	14
ATXN1	lof	0.0001	0.010019	0.007643	0.0129122	0.0476603	0.0178674	82	11	71	3	12
SLC7A6OS	missense;lof	0.0001	0.0100198	0.108799	0.00580704	0.0122529	0.00764079	468	37	431	11	63
SLC7A6OS	missense;lof	0.001	0.0100198	0.108799	0.00580704	0.0122529	0.00764079	468	37	431	11	63
SLC7A6OS	missense;lof	0.01	0.0100198	0.108799	0.00580704	0.0122529	0.00764079	468	37	431	11	63
AREG	lof	0.0001	0.0100371	0.153204	0.00651799	0.033187	0.0232352	60	7	53	2	13
AREG	lof	0.001	0.0100371	0.153204	0.00651799	0.033187	0.0232352	60	7	53	2	13
AREG	lof	0.01	0.0100371	0.153204	0.00651799	0.033187	0.0232352	60	7	53	2	13
STAP2	lof	0.0001	0.0100441	0.0270617	0.00592496	0.0279094	0.0126251	159	17	142	3	27
STAP2	lof	0.001	0.0100441	0.0270617	0.00592496	0.0279094	0.0126251	159	17	142	3	27
STAP2	lof	0.01	0.0100441	0.0270617	0.00592496	0.0279094	0.0126251	159	17	142	3	27
STAP2	missense;lof	0.0001	0.0100441	0.0270617	0.00592496	0.0279094	0.0126251	159	17	142	3	27
STAP2	missense;lof	0.001	0.0100441	0.0270617	0.00592496	0.0279094	0.0126251	159	17	142	3	27
STAP2	missense;lof	0.01	0.0100441	0.0270617	0.00592496	0.0279094	0.0126251	159	17	142	3	27
MYOG	lof	1e-05	0.0100458	0.0100458	0.0100458	0.154646	0.0600741	5	2	3	0	4
MYOG	lof	0.0001	0.0100458	0.0100458	0.0100458	0.154646	0.0600741	5	2	3	0	4
MYOG	lof	0.001	0.0100458	0.0100458	0.0100458	0.154646	0.0600741	5	2	3	0	4
MYOG	lof	0.01	0.0100458	0.0100458	0.0100458	0.154646	0.0600741	5	2	3	0	4
FMN2	missense;lof	0.01	0.0100534	0.0230105	0.00856449	-0.00618856	0.00272233	4895	262	4633	13	159
FCAR	lof	0.0001	0.0100887	0.260529	0.00657286	0.0192615	0.0171192	90	8	82	3	18
VRK1	lof	1e-05	0.01009	0.01009	0.01009	0.0525007	0.0204066	67	9	58	0	35
OR3A2	missense;lof	0.001	0.0100914	0.00670766	0.0257007	0.0342155	0.0126209	178	19	159	4	13
OR3A2	missense;lof	0.01	0.0100914	0.00670766	0.0257007	0.0342155	0.0126209	178	19	159	4	13
CHRM2	missense;lof	0.0001	0.0101042	0.00856085	0.0131371	0.0342977	0.0130453	165	18	147	4	56
CHRM2	missense;lof	0.001	0.0101042	0.00856085	0.0131371	0.0342977	0.0130453	165	18	147	4	56
CHRM2	missense;lof	0.01	0.0101042	0.00856085	0.0131371	0.0342977	0.0130453	165	18	147	4	56
MS4A5	missense;lof	0.0001	0.0101137	0.00693701	0.0157858	0.0457027	0.0169279	89	12	77	4	14
CCDC88A	lof	0.01	0.0101149	0.015062	0.00925405	0.0139484	0.00573799	895	72	823	2	34
CCDC88A	missense;lof	0.01	0.0101149	0.015062	0.00925405	0.0139484	0.00573799	895	72	823	2	34
NOMO3	missense;lof	1e-05	0.0101338	0.0101338	0.0101338	0.0429038	0.0166861	81	11	70	0	33
ZNRF3	missense;lof	0.0001	0.0101427	0.00664784	0.0441501	0.022169	0.00816842	470	44	426	8	126
ZNRF3	missense;lof	0.001	0.0101427	0.00664784	0.0441501	0.022169	0.00816842	470	44	426	8	126
DOCK9	missense;lof	0.001	0.0101529	0.00660363	0.0306645	-0.0102846	0.00378639	1975	92	1883	43	322
AGTPBP1	lof	0.0001	0.0101749	0.00876916	0.0208472	0.0443362	0.0169162	104	12	92	1	49
AGTPBP1	lof	0.001	0.0101749	0.00876916	0.0208472	0.0443362	0.0169162	104	12	92	1	49
AGTPBP1	lof	0.01	0.0101749	0.00876916	0.0208472	0.0443362	0.0169162	104	12	92	1	49
C9orf43	lof	0.001	0.0101915	0.00956214	0.0114697	0.023378	0.00902184	329	32	297	7	31
C9orf43	lof	0.01	0.0101915	0.00956214	0.0114697	0.023378	0.00902184	329	32	297	7	31
GTF2A2	missense;lof	0.0001	0.0101955	0.00663107	0.0136995	0.0657616	0.0242231	40	7	33	1	14
GTF2A2	missense;lof	0.001	0.0101955	0.00663107	0.0136995	0.0657616	0.0242231	40	7	33	1	14
GTF2A2	missense;lof	0.01	0.0101955	0.00663107	0.0136995	0.0657616	0.0242231	40	7	33	1	14
SIGLEC7	lof	0.0001	0.0101995	0.00567889	0.0704799	0.0331619	0.0119901	197	21	176	5	23
HOXA6	lof	1e-05	0.0102195	0.0102195	0.0102195	0.0686602	0.0267336	34	6	28	0	16
ENSG00000279686	lof	0.0001	0.010222	0.00710829	0.0177207	0.0726069	0.0269741	33	6	27	2	1
ENSG00000279686	lof	0.001	0.010222	0.00710829	0.0177207	0.0726069	0.0269741	33	6	27	2	1
ENSG00000279686	lof	0.01	0.010222	0.00710829	0.0177207	0.0726069	0.0269741	33	6	27	2	1
ENSG00000279686	missense;lof	0.0001	0.010222	0.00710829	0.0177207	0.0726069	0.0269741	33	6	27	2	1
ENSG00000279686	missense;lof	0.001	0.010222	0.00710829	0.0177207	0.0726069	0.0269741	33	6	27	2	1
ENSG00000279686	missense;lof	0.01	0.010222	0.00710829	0.0177207	0.0726069	0.0269741	33	6	27	2	1
ADGRA1	missense;lof	0.001	0.0102284	0.0060413	0.0738152	0.0160519	0.00584657	827	69	758	14	55
ADGRA1	missense;lof	0.01	0.0102284	0.0060413	0.0738152	0.0160519	0.00584657	827	69	758	14	55
ZNF317	missense;lof	1e-05	0.0102303	0.0102303	0.0102303	0.0324036	0.0126185	171	19	152	0	77
DACT1	missense;lof	0.0001	0.0102604	0.382773	0.00653607	0.00547794	0.00627629	703	49	654	16	119
ZSCAN1	lof	0.0001	0.0102671	0.899657	0.00556493	0.00138912	0.0110165	174	11	163	3	26
ZSCAN1	missense;lof	0.0001	0.0102671	0.899657	0.00556493	0.00138912	0.0110165	174	11	163	3	26
ARF5	lof	1e-05	0.010273	0.010273	0.010273	0.153784	0.0599198	5	2	3	0	4
ARF5	lof	0.0001	0.010273	0.010273	0.010273	0.153784	0.0599198	5	2	3	0	4
ARF5	lof	0.001	0.010273	0.010273	0.010273	0.153784	0.0599198	5	2	3	0	4
ARF5	lof	0.01	0.010273	0.010273	0.010273	0.153784	0.0599198	5	2	3	0	4
FYB2	lof	0.01	0.0102738	0.0137478	0.00843595	0.00905433	0.00367496	2261	169	2092	16	37
ZFYVE1	missense;lof	1e-05	0.010274	0.010274	0.010274	0.0249074	0.00970494	296	29	267	0	147
NRL	lof	1e-05	0.0102759	0.0102759	0.0102759	0.0777345	0.0302893	25	5	20	0	14
RGS9BP	lof	0.001	0.010308	0.0141962	0.00772875	-0.0198855	0.00810904	425	14	411	5	16
RGS9BP	lof	0.01	0.010308	0.0141962	0.00772875	-0.0198855	0.00810904	425	14	411	5	16
BRICD5	missense;lof	1e-05	0.0103636	0.0103636	0.0103636	0.032272	0.0125893	170	19	151	0	66
TNFRSF18	missense;lof	1e-05	0.0103747	0.0103747	0.0103747	0.0619498	0.02417	47	7	40	0	25
SPAG9	lof	0.001	0.0103772	0.0113063	0.00940577	0.0159933	0.00631374	727	61	666	1	37
SPAG9	lof	0.01	0.0103772	0.0113063	0.00940577	0.0159933	0.00631374	727	61	666	1	37
RRN3	lof	1e-05	0.0103783	0.0103783	0.0103783	0.0523317	0.0204184	63	9	54	0	34
PDHX	missense;lof	0.001	0.0103821	0.377575	0.00566219	0.00461284	0.00522776	995	68	927	16	109
PDHX	missense;lof	0.01	0.0103821	0.377575	0.00566219	0.00461284	0.00522776	995	68	927	16	109
HLF	missense;lof	1e-05	0.0104082	0.0104082	0.0104082	0.0460197	0.0179627	87	11	76	0	43
PPP6R2	lof	1e-05	0.0104152	0.0104152	0.0104152	0.0434621	0.0169659	102	12	90	0	61
ZNF654	missense;lof	1e-05	0.0104157	0.0104157	0.0104157	0.0910509	0.035543	18	4	14	0	16
RBPMS	missense;lof	0.001	0.0104232	0.00879757	0.0116869	0.0275816	0.010528	250	25	225	5	43
RBPMS	missense;lof	0.01	0.0104232	0.00879757	0.0116869	0.0275816	0.010528	250	25	225	5	43
NEIL1	lof	0.0001	0.0104237	0.0099355	0.011846	0.0271335	0.0105247	252	25	227	6	28
CALHM6	lof	0.001	0.0104326	0.0058607	0.257084	0.01957	0.00710224	529	49	480	8	8
CALHM6	lof	0.01	0.0104326	0.0058607	0.257084	0.01957	0.00710224	529	49	480	8	8
ENSG00000282034	lof	1e-05	0.0104444	0.0104444	0.0104444	0.152239	0.0594507	7	2	5	0	4
ENSG00000282034	lof	0.0001	0.0104444	0.0104444	0.0104444	0.152239	0.0594507	7	2	5	0	4
ENSG00000282034	lof	0.001	0.0104444	0.0104444	0.0104444	0.152239	0.0594507	7	2	5	0	4
ENSG00000282034	lof	0.01	0.0104444	0.0104444	0.0104444	0.152239	0.0594507	7	2	5	0	4
ENSG00000282034	missense;lof	1e-05	0.0104444	0.0104444	0.0104444	0.152239	0.0594507	7	2	5	0	4
ENSG00000282034	missense;lof	0.0001	0.0104444	0.0104444	0.0104444	0.152239	0.0594507	7	2	5	0	4
ENSG00000282034	missense;lof	0.001	0.0104444	0.0104444	0.0104444	0.152239	0.0594507	7	2	5	0	4
ENSG00000282034	missense;lof	0.01	0.0104444	0.0104444	0.0104444	0.152239	0.0594507	7	2	5	0	4
ALPK1	lof	0.0001	0.0104504	0.00873039	0.013776	0.0248975	0.00949404	312	30	282	7	67
RLN1	missense;lof	1e-05	0.0104528	0.0104528	0.0104528	0.0775766	0.0302977	25	5	20	0	12
AGTPBP1	missense;lof	0.0001	0.0104642	0.00717806	0.0736111	0.0173825	0.00646557	671	58	613	14	197
RGS9BP	missense;lof	0.001	0.0104941	0.0128536	0.00890862	-0.0191584	0.00770093	471	16	455	6	30
RGS9BP	missense;lof	0.01	0.0104941	0.0128536	0.00890862	-0.0191584	0.00770093	471	16	455	6	30
ELP1	missense;lof	0.0001	0.0105036	0.00872921	0.0143899	0.0119528	0.00455783	1357	107	1250	31	273
OR3A2	lof	0.001	0.0105207	0.0075136	0.0299926	0.0360399	0.013482	153	17	136	3	8
OR3A2	lof	0.01	0.0105207	0.0075136	0.0299926	0.0360399	0.013482	153	17	136	3	8
PCDHGA7	lof	0.0001	0.0105338	0.0062088	0.0776777	0.031746	0.0116007	195	22	173	5	30
PCDHGA7	missense;lof	0.0001	0.0105338	0.0062088	0.0776777	0.031746	0.0116007	195	22	173	5	30
PPIG	missense;lof	0.001	0.0105403	0.100188	0.00570149	0.0105815	0.00643664	675	51	624	10	98
PPIG	missense;lof	0.01	0.0105403	0.100188	0.00570149	0.0105815	0.00643664	675	51	624	10	98
TBX3	lof	1e-05	0.010559	0.010559	0.010559	0.0907789	0.0355026	18	4	14	0	9
TBX3	lof	0.0001	0.010559	0.010559	0.010559	0.0907789	0.0355026	18	4	14	0	9
TBX3	lof	0.001	0.010559	0.010559	0.010559	0.0907789	0.0355026	18	4	14	0	9
TBX3	lof	0.01	0.010559	0.010559	0.010559	0.0907789	0.0355026	18	4	14	0	9
ETV7	missense;lof	0.01	0.010583	0.0090257	0.0178374	-0.00742513	0.0028437	4223	221	4002	13	48
AQP5	missense;lof	0.001	0.0105885	0.00571817	0.195002	-0.0245119	0.0088698	364	9	355	7	37
AQP5	missense;lof	0.01	0.0105885	0.00571817	0.195002	-0.0245119	0.0088698	364	9	355	7	37
PROCR	lof	0.0001	0.0105988	0.00739157	0.0393368	0.0513745	0.0191791	71	10	61	2	21
PROCR	lof	0.001	0.0105988	0.00739157	0.0393368	0.0513745	0.0191791	71	10	61	2	21
PROCR	lof	0.01	0.0105988	0.00739157	0.0393368	0.0513745	0.0191791	71	10	61	2	21
GAS1	lof	1e-05	0.0106585	0.0106585	0.0106585	0.0902791	0.0353523	20	4	16	0	10
GAS1	lof	0.0001	0.0106585	0.0106585	0.0106585	0.0902791	0.0353523	20	4	16	0	10
GAS1	lof	0.001	0.0106585	0.0106585	0.0106585	0.0902791	0.0353523	20	4	16	0	10
GAS1	lof	0.01	0.0106585	0.0106585	0.0106585	0.0902791	0.0353523	20	4	16	0	10
GAS1	missense;lof	1e-05	0.0106585	0.0106585	0.0106585	0.0902791	0.0353523	20	4	16	0	10
GAS1	missense;lof	0.0001	0.0106585	0.0106585	0.0106585	0.0902791	0.0353523	20	4	16	0	10
GAS1	missense;lof	0.001	0.0106585	0.0106585	0.0106585	0.0902791	0.0353523	20	4	16	0	10
GAS1	missense;lof	0.01	0.0106585	0.0106585	0.0106585	0.0902791	0.0353523	20	4	16	0	10
CDC23	missense;lof	1e-05	0.0106649	0.0106649	0.0106649	0.0358259	0.0140301	148	16	132	0	98
ZDHHC12	lof	1e-05	0.0106744	0.0106744	0.0106744	0.0683976	0.0267892	32	6	26	0	17
MRTFA	lof	1e-05	0.0106749	0.0106749	0.0106749	0.0611882	0.0239656	53	7	46	0	26
IL6	lof	1e-05	0.0107547	0.0107547	0.0107547	0.111362	0.0436614	12	3	9	0	6
SCG2	missense;lof	0.0001	0.0107552	0.0527599	0.00714594	0.0155949	0.00805156	414	36	378	9	84
SCG2	missense;lof	0.001	0.0107552	0.0527599	0.00714594	0.0155949	0.00805156	414	36	378	9	84
SCG2	missense;lof	0.01	0.0107552	0.0527599	0.00714594	0.0155949	0.00805156	414	36	378	9	84
TPH2	lof	0.0001	0.0107606	0.0074681	0.0640084	0.048198	0.0180165	83	11	72	2	21
TPH2	lof	0.001	0.0107606	0.0074681	0.0640084	0.048198	0.0180165	83	11	72	2	21
TPH2	lof	0.01	0.0107606	0.0074681	0.0640084	0.048198	0.0180165	83	11	72	2	21
TBC1D2	missense;lof	0.001	0.0107674	0.00567974	0.226044	0.0134796	0.00487381	1414	117	1297	32	131
SDHC	lof	1e-05	0.0107983	0.0107983	0.0107983	0.111026	0.0435538	13	3	10	0	8
ZNF575	lof	0.001	0.0108248	0.0493256	0.00656248	0.0234055	0.0119066	191	18	173	5	19
ZNF575	lof	0.01	0.0108248	0.0493256	0.00656248	0.0234055	0.0119066	191	18	173	5	19
STK11IP	lof	0.0001	0.010827	0.081328	0.00594096	0.0124294	0.00713089	518	43	475	15	55
STK11IP	missense;lof	0.0001	0.010827	0.081328	0.00594096	0.0124294	0.00713089	518	43	475	15	55
PLK2	missense;lof	0.0001	0.01084	0.187732	0.00727327	0.0132335	0.0100458	268	22	246	5	81
PLK2	missense;lof	0.001	0.01084	0.187732	0.00727327	0.0132335	0.0100458	268	22	246	5	81
PLK2	missense;lof	0.01	0.01084	0.187732	0.00727327	0.0132335	0.0100458	268	22	246	5	81
FOLR1	missense;lof	1e-05	0.0108475	0.0108475	0.0108475	0.0409027	0.0160555	107	13	94	0	41
AKR1B1	missense;lof	1e-05	0.0108539	0.0108539	0.0108539	0.0357063	0.0140169	148	16	132	0	71
MICU3	lof	0.0001	0.0108559	0.192821	0.00617571	0.0139792	0.0107344	234	19	215	6	38
SLC22A14	lof	0.0001	0.0108611	0.754929	0.00643055	-0.00341418	0.0109378	220	13	207	7	32
SLC22A14	lof	0.001	0.0108611	0.754929	0.00643055	-0.00341418	0.0109378	220	13	207	7	32
SLC22A14	lof	0.01	0.0108611	0.754929	0.00643055	-0.00341418	0.0109378	220	13	207	7	32
AK2	missense;lof	0.0001	0.0108697	0.00675462	0.0596423	0.0224986	0.00830603	412	38	374	11	62
COQ9	missense;lof	0.001	0.0108866	0.00686436	0.09575	-0.0154085	0.00569978	863	34	829	10	71
FAM210A	lof	1e-05	0.0109035	0.0109035	0.0109035	0.0767708	0.0301561	29	5	24	0	14
FAM210A	lof	0.0001	0.0109035	0.0109035	0.0109035	0.0767708	0.0301561	29	5	24	0	14
FAM210A	lof	0.001	0.0109035	0.0109035	0.0109035	0.0767708	0.0301561	29	5	24	0	14
FAM210A	lof	0.01	0.0109035	0.0109035	0.0109035	0.0767708	0.0301561	29	5	24	0	14
ALDH4A1	lof	0.0001	0.0109069	0.00633241	0.104592	-0.0288284	0.0105597	246	5	241	4	31
IL6	lof	0.0001	0.0109079	0.00614642	0.0264516	0.0563663	0.0205727	64	9	55	2	7
IL6	lof	0.001	0.0109079	0.00614642	0.0264516	0.0563663	0.0205727	64	9	55	2	7
IL6	lof	0.01	0.0109079	0.00614642	0.0264516	0.0563663	0.0205727	64	9	55	2	7
DLGAP3	lof	1e-05	0.010911	0.010911	0.010911	0.152103	0.0597529	5	2	3	0	5
DLGAP3	lof	0.0001	0.010911	0.010911	0.010911	0.152103	0.0597529	5	2	3	0	5
DLGAP3	lof	0.001	0.010911	0.010911	0.010911	0.152103	0.0597529	5	2	3	0	5
DLGAP3	lof	0.01	0.010911	0.010911	0.010911	0.152103	0.0597529	5	2	3	0	5
DEFB126	lof	0.001	0.010915	0.0101757	0.00951443	-0.0278496	0.0108373	235	5	230	2	8
DEFB126	lof	0.01	0.010915	0.0101757	0.00951443	-0.0278496	0.0108373	235	5	230	2	8
MRS2	lof	0.0001	0.0109538	0.124966	0.00845339	0.0265234	0.0172875	91	9	82	2	23
MRS2	lof	0.001	0.0109538	0.124966	0.00845339	0.0265234	0.0172875	91	9	82	2	23
REG1A	lof	0.0001	0.0109578	0.0103354	0.00978414	0.0679303	0.0264897	36	6	30	1	14
REG1A	lof	0.001	0.0109578	0.0103354	0.00978414	0.0679303	0.0264897	36	6	30	1	14
REG1A	lof	0.01	0.0109578	0.0103354	0.00978414	0.0679303	0.0264897	36	6	30	1	14
NCDN	lof	1e-05	0.0109652	0.0109652	0.0109652	0.152219	0.059839	5	2	3	0	5
NCDN	lof	0.0001	0.0109652	0.0109652	0.0109652	0.152219	0.059839	5	2	3	0	5
NCDN	lof	0.001	0.0109652	0.0109652	0.0109652	0.152219	0.059839	5	2	3	0	5
B3GNTL1	lof	0.0001	0.0109895	0.320181	0.00713101	0.0105016	0.0105641	250	19	231	6	36
B3GNTL1	lof	0.001	0.0109895	0.320181	0.00713101	0.0105016	0.0105641	250	19	231	6	36
B3GNTL1	lof	0.01	0.0109895	0.320181	0.00713101	0.0105016	0.0105641	250	19	231	6	36
MBTPS1	missense;lof	0.001	0.0109986	0.114132	0.00597137	0.00518322	0.00328075	2647	181	2466	50	314
MBTPS1	missense;lof	0.01	0.0109986	0.114132	0.00597137	0.00518322	0.00328075	2647	181	2466	50	314
POMC	missense;lof	0.0001	0.0110025	0.010708	0.0133405	0.0262702	0.0102936	269	26	243	8	49
KPNA4	lof	1e-05	0.0110088	0.0110088	0.0110088	0.152307	0.0599064	5	2	3	0	5
KPNA4	lof	0.0001	0.0110088	0.0110088	0.0110088	0.152307	0.0599064	5	2	3	0	5
KPNA4	lof	0.001	0.0110088	0.0110088	0.0110088	0.152307	0.0599064	5	2	3	0	5
KPNA4	lof	0.01	0.0110088	0.0110088	0.0110088	0.152307	0.0599064	5	2	3	0	5
[truncated: 155,833 more rows]
