# Supplementary material for: Exome sequencing identifies novel genetic variants associated with varicose veins
Source: PLoS Genet. 2024 Jul 9;20(7):e1011339. doi: 10.1371/journal.pgen.1011339 (PMC11233024; doi:10.1371/journal.pgen.1011339)
Supplement: S7 Table — (XLSX) [file pgen.1011339.s013.xlsx]

## Sheet: rare_or
S7 Table. Significant effect values for the VV rare variant genes
Region	Group	max_MAF	Pvalue	Pvalue_Burden	Pvalue_SKAT	BETA_Burden	SE_Burden	MAC	MAC_case	MAC_control	Number_rare	Number_ultra_rare	OR	UL	LL
PIEZO1	missense;lof	0.001	5.05e-31	1.55e-27	1.14e-19	0.0204701	0.00188261	7055	668	6387	107	623	1.02068	1.02445	1.01692
PIEZO1	missense;lof	0.0001	6.7e-28	2.28e-28	1.55e-16	0.0276365	0.00250182	3872	419	3453	93	623	1.02802	1.03308	1.02299
PIEZO1	lof	0.0001	3.24e-24	4.64e-25	1.62e-13	0.0545506	0.00527558	711	123	588	12	191	1.05607	1.06704	1.0452
PIEZO1	missense;lof	0.01	1.15e-18	6.48e-14	5.74e-16	0.0104176	0.00138938	15020	1145	13875	112	623	1.01047	1.01323	1.00772
PIEZO1	lof	0.001	5.01e-17	1.35e-17	3.38e-13	0.0366024	0.00428616	1221	156	1065	13	191	1.03728	1.04603	1.0286
PIEZO1	lof	0.01	5.01e-17	1.35e-17	3.38e-13	0.0366024	0.00428616	1221	156	1065	13	191	1.03728	1.04603	1.0286
PIEZO1	missense;lof	1e-05	2.67e-16	2.67e-16	2.67e-16	0.0366216	0.00447292	1220	151	1069	0	578	1.0373	1.04643	1.02825
PIEZO1	lof	1e-05	2.2e-09	2.2e-09	2.2e-09	0.0479409	0.00801425	342	51	291	0	183	1.04911	1.06572	1.03276
ECE1	missense;lof	0.001	4.89e-07	1.33e-06	3.72e-06	0.0273966	0.00566518	799	83	716	11	178	1.02778	1.03925	1.01643
ECE1	missense;lof	0.01	4.89e-07	1.33e-06	3.72e-06	0.0273966	0.00566518	799	83	716	11	178	1.02778	1.03925	1.01643
ECE1	missense;lof	0.0001	1.12e-06	1.92e-06	4.91e-06	0.0335544	0.00704634	508	58	450	8	178	1.03412	1.0485	1.01994
ECE1	missense;lof	1e-05	1.37e-06	1.37e-06	1.37e-06	0.0405453	0.00839649	338	44	294	0	174	1.04138	1.05866	1.02438
FBLN7	missense;lof	0.01	1.93e-06	1.5e-06	8.09e-05	0.0117724	0.0024467	5288	411	4877	27	109	1.01184	1.01671	1.007
FBLN7	missense;lof	0.001	0.00990363	0.00525221	0.280956	0.0110043	0.00394259	1820	141	1679	26	109	1.01107	1.01891	1.00328
ECE1	lof	1e-05	0.0224719	0.0224719	0.0224719	0.0493194	0.0216096	59	8	51	0	30	1.05056	1.09601	1.00699
ECE1	lof	0.0001	0.0224719	0.0224719	0.0224719	0.0493194	0.0216096	59	8	51	0	30	1.05056	1.09601	1.00699
ECE1	lof	0.001	0.0224719	0.0224719	0.0224719	0.0493194	0.0216096	59	8	51	0	30	1.05056	1.09601	1.00699
ECE1	lof	0.01	0.0224719	0.0224719	0.0224719	0.0493194	0.0216096	59	8	51	0	30	1.05056	1.09601	1.00699
FBLN7	missense;lof	0.0001	0.197716	0.11591	0.619286	0.00984784	0.00626383	709	54	655	19	109	1.0099	1.02237	0.997574
FBLN7	lof	1e-05	0.562159	0.562159	0.562159	-0.0138916	0.0239661	51	2	49	0	25	0.986204	1.03364	0.94095
FBLN7	lof	0.0001	0.60244	0.651379	0.452888	0.00666867	0.0147587	119	9	110	2	27	1.00669	1.03624	0.977988
FBLN7	lof	0.001	0.60244	0.651379	0.452888	0.00666867	0.0147587	119	9	110	2	27	1.00669	1.03624	0.977988
FBLN7	lof	0.01	0.60244	0.651379	0.452888	0.00666867	0.0147587	119	9	110	2	27	1.00669	1.03624	0.977988
FBLN7	missense;lof	1e-05	0.699772	0.699772	0.699772	0.00434434	0.0112656	229	15	214	0	102	1.00435	1.02678	0.98242
