# Supplementary material for: Exome sequencing identifies novel genetic variants associated with varicose veins
Source: PLoS Genet. 2024 Jul 9;20(7):e1011339. doi: 10.1371/journal.pgen.1011339 (PMC11233024; doi:10.1371/journal.pgen.1011339)
Supplement: S8 Table — (XLSX) [file pgen.1011339.s014.xlsx]

## Sheet: Sheet1
S8 Table. Carrier status of rare variant genes with VV
eid	LOF_PIEZO1	LOF_ECE1	LOF_FBLN7	Missense_PIEZO1	Missense_ECE1	Missense_FBLN7
1000012	0	0	0	0	0	0
1000029	0	0	0	0	0	0
1000031	0	0	0	0	0	0
1000047	0	0	0	0	0	0
1000050	0	0	0	0	0	0
1000068	0	0	0	0	0	0
1000073	0	0	0	0	0	0
1000085	0	0	0	0	0	0
1000094	0	0	0	0	0	0
1000122	0	0	0	0	0	0
1000145	0	0	0	0	0	0
1000160	0	0	0	0	0	0
1000174	0	0	0	0	0	0
1000187	0	0	0	0	0	0
1000193	0	0	0	0	0	0
1000208	0	0	0	0	0	0
1000214	0	0	0	0	0	0
1000220	0	0	0	0	0	0
1000237	0	0	0	0	0	0
1000243	0	0	0	0	0	0
1000251	0	0	0	0	0	0
1000262	0	0	0	0	0	0
1000279	0	0	0	0	0	0
1000286	0	0	0	0	0	0
1000295	0	0	0	0	0	0
1000300	0	0	0	0	0	0
1000328	0	0	0	0	0	0
1000335	0	0	0	0	0	0
1000344	0	0	0	0	0	0
1000356	0	0	0	0	0	0
1000369	0	0	0	1	0	0
1000372	0	0	0	0	0	0
1000381	0	0	0	0	0	0
1000397	0	0	0	0	0	0
1000403	0	0	0	0	0	0
1000411	0	0	0	0	0	0
1000425	0	0	0	0	0	0
1000432	0	0	0	0	0	0
1000448	0	0	0	0	0	0
1000454	0	0	0	0	0	0
1000467	0	0	0	0	0	0
1000476	0	0	0	0	0	0
1000489	0	0	0	0	0	0
1000490	0	0	0	0	0	0
1000509	0	0	0	0	0	0
1000517	0	0	0	0	0	0
1000534	0	0	0	0	0	0
1000542	0	0	0	0	0	0
1000563	0	0	0	0	0	0
1000578	0	0	0	0	0	0
1000591	0	0	0	0	0	0
1000602	0	0	0	0	0	1
1000615	0	0	0	0	0	0
1000621	0	0	0	0	0	0
1000633	0	0	0	0	0	0
1000649	0	0	0	0	0	0
1000657	0	0	0	0	0	0
1000664	0	0	0	1	0	0
1000670	0	0	0	0	0	0
1000688	0	0	0	0	0	0
1000696	0	0	0	0	0	0
1000718	0	0	0	0	0	0
1000723	0	0	0	0	0	0
1000730	0	0	0	0	0	0
1000741	0	0	0	0	0	0
1000759	0	0	0	0	0	0
1000777	0	0	0	1	0	0
1000784	0	0	0	0	0	0
1000792	0	0	0	0	0	0
1000804	0	0	0	0	0	0
1000816	0	0	0	0	0	0
1000827	0	0	0	0	0	0
1000839	0	0	0	0	0	0
1000840	0	0	0	0	0	0
1000853	0	0	0	0	0	0
1000865	0	0	0	1	0	0
1000871	0	0	0	0	0	0
1000882	0	0	0	0	0	0
1000898	0	0	0	0	0	0
1000907	0	0	0	0	0	0
1000910	0	0	0	0	0	0
1000924	0	0	0	0	0	0
1000938	0	0	0	0	0	0
1000946	0	0	0	0	0	0
1000975	0	0	0	0	0	0
1000983	0	0	0	0	0	0
1000999	0	0	0	0	0	0
1001005	0	0	0	0	0	0
1001018	0	0	0	0	0	0
1001023	0	0	0	1	0	0
1001030	0	0	0	0	0	0
1001041	0	0	0	0	0	0
1001059	0	0	0	0	0	0
1001066	0	0	0	0	0	0
1001077	0	0	0	0	0	0
1001084	0	0	0	0	0	0
1001092	0	0	0	0	0	0
1001100	0	0	0	1	0	0
1001113	0	0	0	0	0	0
1001128	0	0	0	0	0	0
1001135	0	0	0	0	0	0
1001144	0	0	0	0	0	0
1001156	0	0	0	0	0	0
1001169	0	0	0	0	0	0
1001172	0	0	0	0	0	0
1001181	0	0	0	0	0	0
1001197	0	0	0	0	0	0
1001206	0	0	0	0	0	0
1001229	0	0	0	0	0	0
1001231	0	0	0	0	0	0
1001247	0	0	0	0	0	0
1001250	0	0	0	0	0	0
1001268	0	0	0	0	0	0
1001273	0	0	0	0	0	0
1001285	0	0	0	0	0	0
1001294	0	0	0	0	0	0
1001309	0	0	0	0	0	0
1001317	0	0	0	0	0	0
1001326	0	0	0	0	0	0
1001334	0	0	0	0	0	0
1001342	0	0	0	0	0	0
1001355	0	0	0	0	0	0
1001363	0	0	0	0	0	0
1001378	0	0	0	0	0	0
1001380	0	0	0	0	0	0
1001391	0	0	0	0	0	0
1001407	0	0	0	0	0	0
1001410	0	0	0	0	0	0
1001424	0	0	0	0	0	0
1001438	0	0	0	0	0	0
1001446	0	0	0	1	0	0
1001452	0	0	0	0	0	0
1001461	0	0	0	0	0	0
1001475	0	0	0	0	0	0
1001483	0	0	0	0	0	0
1001499	0	0	0	0	0	0
1001503	0	0	0	0	0	0
1001511	0	0	0	0	0	0
1001525	0	0	0	0	0	0
1001532	0	0	0	0	0	0
1001548	0	0	0	0	0	0
1001554	0	0	0	0	0	0
1001567	0	0	0	0	0	0
1001576	0	0	0	0	0	0
1001589	0	0	0	0	0	0
1001590	0	0	0	0	0	0
1001608	0	0	0	0	0	0
1001614	0	0	0	0	0	0
1001637	0	0	0	0	0	0
1001643	0	0	0	0	0	0
1001651	0	0	0	1	0	0
1001662	0	0	0	0	0	0
1001679	0	0	0	0	0	0
1001695	0	0	0	0	0	0
1001704	0	0	0	0	0	0
1001716	0	0	0	0	0	0
1001727	0	0	0	0	0	0
1001739	0	0	0	0	0	0
1001740	0	0	0	0	0	0
1001753	0	0	0	0	0	0
1001765	0	0	0	0	0	0
1001782	0	0	0	0	0	0
1001798	0	0	0	0	0	0
1001802	0	0	0	1	0	0
1001821	0	0	0	0	0	0
1001833	0	0	0	0	0	0
1001849	0	0	0	0	0	0
1001857	0	0	0	0	0	0
1001888	0	0	0	0	0	0
1001896	0	0	0	0	0	0
1001901	0	0	0	0	0	0
1001919	0	0	0	0	0	0
1001922	0	0	0	0	0	0
1001936	0	0	0	0	0	0
1001945	0	0	0	0	0	0
1001958	0	1	0	0	0	0
1001974	0	0	0	0	0	0
1001987	0	0	0	0	0	0
1001993	0	0	0	0	0	0
1002000	0	0	0	1	0	0
1002013	0	0	0	0	0	0
1002028	0	0	0	0	0	0
1002035	0	0	0	1	0	0
1002044	0	0	0	0	0	0
1002056	0	0	0	0	0	0
1002069	0	0	0	0	0	0
1002072	0	0	0	0	0	0
1002081	0	0	0	0	0	0
1002097	0	0	0	0	0	0
1002105	0	0	0	0	0	0
1002118	0	0	0	0	0	0
1002123	0	0	0	0	0	0
1002130	0	0	0	0	0	0
1002141	0	0	0	0	0	0
1002166	0	0	0	0	0	0
1002177	0	0	0	0	0	1
1002184	0	0	0	0	0	1
1002192	0	0	0	0	0	0
1002209	0	0	0	0	0	0
1002217	0	0	0	0	0	0
1002226	0	0	0	1	0	0
1002234	0	0	0	0	0	0
1002242	0	0	0	0	0	0
1002263	0	0	0	0	0	0
1002278	0	0	0	0	0	0
1002280	0	0	0	0	0	0
1002291	0	0	0	0	0	0
1002306	0	0	0	0	0	0
1002329	0	0	0	0	0	0
1002331	0	0	0	0	0	0
1002347	0	0	0	0	0	0
1002350	0	0	0	0	0	0
1002368	0	0	0	0	0	0
1002373	0	0	0	0	0	0
1002385	0	0	0	0	0	0
1002394	0	0	0	0	0	0
1002421	0	0	0	0	0	0
1002433	0	0	0	0	0	0
1002449	0	0	0	0	0	0
1002457	0	0	0	0	0	0
1002464	0	0	0	0	0	0
1002470	0	0	0	0	0	0
1002488	0	0	0	0	0	0
1002496	0	0	0	0	0	0
1002508	0	0	0	0	0	0
1002514	0	0	0	0	0	0
1002520	0	0	0	0	0	0
1002537	0	0	0	0	0	0
1002551	0	0	0	0	0	0
1002562	0	0	0	0	0	0
1002579	0	0	0	0	0	0
1002586	0	0	0	1	0	0
1002595	0	0	0	0	0	0
1002603	0	0	0	0	0	0
1002611	0	0	0	0	0	0
1002625	0	0	0	0	0	0
1002632	0	0	0	0	0	0
1002648	0	0	0	0	0	0
1002654	0	0	0	0	0	0
1002667	0	0	0	0	0	0
1002676	0	0	0	0	0	0
1002689	0	0	0	0	0	0
1002690	0	0	0	0	1	0
1002701	0	0	0	0	0	0
1002719	0	0	0	0	0	0
1002722	0	0	0	0	0	0
1002736	0	0	0	0	0	0
1002745	0	0	0	0	0	0
1002758	0	0	0	1	0	0
1002760	0	0	0	0	0	0
1002774	0	0	0	1	0	0
1002793	0	0	0	0	0	0
1002807	0	0	0	0	0	0
1002810	0	0	0	0	0	0
1002824	0	0	0	0	0	0
1002838	0	0	0	0	0	0
1002846	0	0	0	0	0	0
1002852	0	0	0	0	0	0
1002861	0	0	0	0	0	0
1002875	0	0	0	0	0	0
1002883	0	0	0	0	0	0
1002899	0	0	0	0	0	0
1002904	0	0	0	0	0	0
1002916	0	0	0	0	0	0
1002927	0	0	0	0	0	0
1002939	0	0	0	0	0	0
1002953	0	0	0	0	0	0
1002965	0	0	0	0	0	0
1002971	0	0	0	0	0	0
1002982	0	0	0	0	0	1
1002998	0	0	0	0	0	0
1003002	0	0	0	0	0	0
1003021	0	0	0	0	0	0
1003033	0	0	0	0	0	0
1003049	0	0	0	0	0	0
1003057	0	0	0	0	0	0
1003064	0	0	0	0	0	0
1003070	0	0	0	0	0	0
1003088	0	0	0	0	0	0
1003096	0	0	0	0	0	0
1003103	0	0	0	0	0	0
1003111	0	0	0	0	0	0
1003125	0	0	0	0	0	0
1003132	0	0	0	0	0	0
1003148	0	0	0	0	0	0
1003154	0	0	0	0	0	0
1003167	0	0	0	0	0	0
1003176	0	0	0	0	0	0
1003189	0	0	0	0	0	0
1003190	0	0	0	0	0	0
1003204	0	0	0	0	0	0
1003216	0	0	0	0	0	0
1003227	0	0	0	0	0	0
1003239	0	0	0	0	0	0
1003240	0	0	0	0	0	0
1003253	0	0	0	0	0	0
1003265	0	0	0	0	0	0
1003271	0	0	0	0	0	0
1003282	0	0	0	0	0	0
1003298	0	0	0	0	0	0
1003307	0	0	0	0	0	0
1003324	0	0	0	0	0	0
1003338	0	0	0	0	0	0
1003346	0	0	0	0	0	0
1003352	0	0	0	0	0	0
1003361	0	0	0	0	0	0
1003375	0	0	0	0	0	0
1003383	0	0	0	0	0	0
1003399	0	0	0	0	0	0
1003400	0	0	0	0	0	0
1003413	0	0	0	0	0	0
1003428	0	0	0	0	0	0
1003444	0	0	0	0	0	0
1003456	0	0	0	0	0	0
1003469	0	0	0	0	0	0
1003472	0	0	0	0	0	0
1003481	0	0	0	0	0	0
1003497	0	0	0	0	0	0
1003501	0	0	0	0	0	0
1003519	0	0	0	0	0	0
1003522	0	0	0	1	0	0
1003536	0	0	0	0	0	0
1003558	0	0	0	0	0	0
1003560	0	0	0	0	0	0
1003574	0	0	0	0	0	0
1003587	0	0	0	0	0	0
1003593	0	0	0	0	0	0
1003605	0	0	0	0	0	0
1003623	0	0	0	0	0	0
1003630	0	0	0	0	0	0
1003641	0	0	0	0	0	0
1003659	0	0	0	0	0	0
1003666	0	0	0	0	0	0
1003677	0	0	0	0	0	0
1003684	0	0	0	0	0	0
1003708	0	0	0	0	0	0
1003714	0	0	0	0	0	0
1003720	0	0	0	0	0	0
1003737	0	0	0	0	0	0
1003743	0	0	0	0	0	0
1003751	0	0	0	0	0	0
1003762	0	0	0	0	0	0
1003779	0	0	0	0	0	0
1003786	0	0	0	0	0	0
1003795	0	0	0	0	0	0
1003806	0	0	0	0	0	1
1003812	0	0	0	0	0	0
1003829	0	0	0	0	0	0
1003831	0	0	0	1	0	0
1003847	0	0	0	0	0	0
1003868	0	0	0	0	0	0
1003873	0	0	0	0	0	0
1003894	0	0	0	1	0	0
1003909	0	0	0	0	0	0
1003917	0	0	0	0	0	0
1003926	0	0	0	0	0	0
1003934	0	0	0	0	0	0
1003942	0	0	0	0	0	0
1003955	0	0	0	0	0	0
1003963	0	0	0	0	0	0
1003978	0	0	0	0	0	0
1003980	0	0	0	0	0	0
1003991	0	0	0	0	0	0
1004001	0	0	0	0	0	0
1004019	0	0	0	0	0	0
1004022	0	0	0	0	0	0
1004036	0	0	0	0	0	0
1004045	0	0	0	0	0	0
1004058	0	0	0	0	0	0
1004060	0	0	0	0	0	0
1004087	0	0	0	1	0	0
1004093	0	0	0	0	0	0
1004106	0	0	0	0	0	0
1004112	0	0	0	0	0	0
1004129	0	0	0	0	0	0
1004131	0	0	0	0	0	0
1004147	0	0	0	0	0	0
1004150	0	0	0	1	0	0
1004168	0	0	0	0	0	0
1004173	0	0	0	0	0	0
1004200	0	0	0	1	0	0
1004213	0	0	0	0	0	0
1004228	0	0	0	0	0	0
1004235	0	0	0	1	0	0
1004244	0	0	0	0	0	0
1004256	0	0	0	0	0	0
1004272	0	0	0	0	0	0
1004281	0	0	0	0	0	0
1004297	0	0	0	0	0	0
1004308	0	0	0	0	0	0
1004314	0	0	0	0	0	0
1004320	0	0	0	0	0	0
1004337	0	0	0	0	0	0
1004343	0	0	0	0	0	0
1004351	0	0	0	1	0	0
1004362	0	0	0	0	0	0
1004379	0	0	0	0	0	0
1004395	0	0	0	0	0	0
1004404	0	0	0	0	0	0
1004416	0	0	0	0	0	0
1004427	0	0	0	0	0	0
1004439	0	0	0	0	0	0
1004440	0	0	0	0	0	0
1004453	0	0	0	0	0	0
1004465	0	0	0	0	0	1
1004471	0	0	0	0	0	0
1004482	0	0	0	0	0	0
1004498	0	0	0	1	0	0
1004502	0	0	0	0	0	0
1004515	0	0	0	0	0	0
1004521	0	0	0	0	0	0
1004533	0	0	0	0	0	0
1004549	0	0	0	0	0	0
1004557	0	0	0	0	0	0
1004564	0	0	0	1	0	0
1004570	0	0	0	0	0	0
1004588	0	0	0	0	0	0
1004596	0	0	0	0	0	0
1004609	0	0	0	0	0	0
1004617	0	0	0	0	0	0
1004626	0	0	0	0	0	0
1004634	0	0	0	1	0	0
1004642	0	0	0	0	0	0
1004655	0	0	0	0	0	0
1004663	0	0	0	0	0	0
1004678	0	0	0	0	0	0
1004680	0	0	0	0	0	0
1004691	0	0	0	0	0	0
1004707	0	0	0	0	0	0
1004710	0	0	0	0	0	0
1004724	0	0	0	0	0	0
1004738	0	0	0	0	0	0
1004746	0	0	0	0	0	0
1004752	0	0	0	0	0	0
1004761	0	0	0	0	0	0
1004775	0	0	0	0	0	0
1004783	0	0	0	0	0	0
1004799	0	0	0	0	0	0
1004803	0	0	0	0	0	0
1004811	0	0	0	0	0	0
1004825	0	0	0	0	0	0
1004832	0	0	0	0	0	0
1004848	0	0	0	0	0	0
1004867	0	0	0	0	0	0
1004876	0	0	0	0	0	0
1004889	0	0	0	0	0	0
1004890	0	0	0	0	0	0
1004918	0	0	0	1	0	0
1004930	0	0	0	0	0	0
1004941	0	0	0	0	0	0
1004959	0	0	0	0	0	0
1004966	0	0	0	0	0	0
1004977	0	0	0	1	0	0
1004984	0	0	0	0	0	0
1004992	0	0	0	0	0	0
1005007	0	0	0	0	0	0
1005010	0	0	0	0	0	0
1005038	0	0	0	0	0	0
1005046	0	0	0	0	0	0
1005052	0	0	0	0	0	0
1005075	0	0	0	0	0	0
1005083	0	0	0	0	0	0
1005099	0	0	0	0	0	0
1005108	0	0	0	0	0	0
1005114	0	0	0	0	0	0
1005120	0	0	0	0	0	0
1005137	0	0	0	0	0	0
1005143	0	0	0	0	0	0
1005151	0	0	0	0	0	0
1005162	0	0	0	0	0	1
1005179	0	0	0	0	0	0
1005186	0	0	0	0	0	0
1005201	0	0	0	0	0	0
1005219	0	0	0	0	0	0
1005222	0	0	0	0	0	0
1005236	0	0	0	0	0	0
1005245	0	0	0	0	0	0
1005258	0	0	0	0	0	0
1005260	0	0	0	0	0	0
1005274	0	0	0	0	0	0
1005287	0	0	0	0	0	0
1005293	0	0	0	0	0	0
1005302	0	0	0	0	0	0
1005321	0	0	0	0	0	0
1005333	0	0	0	0	0	0
1005349	0	0	0	0	0	0
1005357	0	0	0	0	0	0
1005364	0	0	0	0	0	0
1005370	0	0	0	0	0	0
1005388	0	0	0	0	0	0
1005396	0	0	0	0	0	0
1005405	0	0	0	0	0	0
1005418	0	0	0	0	0	0
1005430	0	0	0	0	0	0
1005466	0	0	0	0	0	0
1005477	0	0	0	0	0	0
1005484	0	0	0	0	0	0
1005492	0	0	0	0	0	0
1005504	0	0	0	0	0	1
1005516	0	0	0	0	0	0
1005539	0	0	0	0	0	0
1005553	0	0	0	0	0	0
1005565	0	0	0	0	0	0
1005571	0	0	0	0	0	0
1005582	0	0	0	0	0	0
1005598	0	0	0	0	0	0
1005600	0	0	0	0	0	0
1005613	0	0	0	0	0	0
1005628	0	0	0	0	0	0
1005635	0	0	0	0	0	0
1005644	0	0	0	0	0	0
1005656	0	0	0	0	0	0
1005669	0	0	0	0	0	0
1005672	0	0	0	0	0	0
1005681	0	0	0	0	0	0
1005697	0	0	0	0	0	0
1005703	0	0	0	0	0	0
1005711	0	0	0	0	0	0
1005732	0	0	0	0	0	0
1005748	0	0	0	0	0	0
1005754	0	0	0	0	0	0
1005776	0	0	0	0	0	0
1005789	0	0	0	0	0	0
1005790	0	0	0	0	0	0
1005809	0	0	0	0	0	0
1005817	0	0	0	0	0	1
1005834	0	0	0	0	0	0
1005842	0	0	0	0	0	0
1005855	0	0	0	0	0	0
1005863	0	0	0	0	0	0
1005878	0	0	0	0	0	0
1005880	0	0	0	0	0	0
1005891	0	0	0	0	0	0
1005906	0	0	0	0	0	0
1005912	0	0	0	0	0	0
1005929	0	0	0	0	0	0
1005931	0	0	0	0	0	0
1005947	0	0	0	0	0	0
1005968	0	0	0	0	0	0
1005973	0	0	0	0	0	0
1005985	0	0	0	0	0	1
1005994	0	0	0	0	0	0
1006003	0	0	0	0	0	0
1006011	0	0	0	0	0	0
1006025	0	0	0	0	0	0
1006032	0	0	0	0	0	0
1006048	0	0	0	0	0	0
1006054	0	0	0	0	0	0
1006067	0	0	0	0	0	0
1006076	0	0	0	1	0	0
1006089	0	0	0	0	0	0
1006090	0	0	0	0	0	0
1006102	0	0	0	0	0	0
1006115	0	0	0	0	0	0
1006121	0	0	0	0	0	0
1006133	0	0	0	0	0	0
1006149	0	0	0	0	0	0
1006157	0	0	0	0	0	0
1006164	0	0	0	0	0	0
1006170	0	0	0	0	0	0
1006188	0	0	0	0	0	0
1006196	0	0	0	0	0	0
1006207	0	0	0	0	0	0
1006210	0	0	0	0	0	0
1006224	0	0	0	0	0	0
1006238	0	0	0	0	0	0
1006246	0	0	0	0	0	0
1006252	0	0	0	0	0	0
1006275	0	0	0	0	0	0
1006283	0	0	0	0	0	0
1006304	0	0	0	0	0	0
1006327	0	0	0	0	0	0
1006339	0	0	0	1	0	0
1006340	0	0	0	0	0	0
1006353	0	0	0	0	0	0
1006365	0	0	0	0	0	0
1006371	0	0	0	0	0	0
1006382	0	0	0	0	0	0
1006398	0	0	0	0	0	0
1006406	0	0	0	0	0	0
1006412	0	0	0	0	0	0
1006429	0	0	0	1	0	0
1006431	0	0	0	0	0	0
1006447	0	0	0	0	0	0
1006450	0	0	0	0	0	0
1006468	0	0	0	1	0	0
1006473	0	0	0	0	0	0
1006485	0	0	0	0	0	0
1006494	0	0	0	0	0	0
1006505	0	0	0	0	0	0
1006518	0	0	0	0	0	0
1006523	0	0	0	0	0	0
1006530	0	0	0	0	0	0
1006541	0	0	0	0	0	0
1006577	0	0	0	0	0	0
1006584	0	0	0	0	0	0
1006592	0	0	0	0	0	0
1006601	0	0	0	0	0	0
1006622	0	0	0	0	0	0
1006636	0	0	0	0	0	0
1006658	0	0	0	0	0	0
1006660	0	0	0	0	0	0
1006674	0	0	0	0	0	0
1006687	0	0	0	0	0	0
1006693	0	0	0	0	0	0
1006709	0	0	0	0	0	0
1006717	0	0	0	0	0	0
1006726	0	0	0	0	0	0
1006734	0	0	0	0	0	0
1006755	0	0	0	0	0	0
1006763	0	0	0	0	0	0
1006778	0	0	0	0	0	0
1006791	0	0	0	0	0	0
1006813	0	0	0	0	0	0
1006828	0	0	0	0	0	0
1006835	0	0	0	0	0	0
1006844	0	0	0	0	0	0
1006856	0	0	0	0	0	0
1006869	0	0	0	0	0	0
1006872	0	0	0	0	0	0
1006881	0	0	0	0	0	0
1006897	0	0	0	0	0	0
1006908	0	0	0	0	0	0
1006914	0	0	0	0	0	0
1006920	0	0	0	0	0	0
1006937	0	0	0	0	0	0
1006943	0	0	0	0	0	0
1006951	0	0	0	0	0	0
1006979	0	0	0	0	0	0
1006986	0	0	0	0	0	0
1007004	0	0	0	0	0	0
1007016	0	0	0	0	0	0
1007027	0	0	0	0	0	0
1007039	0	0	0	0	0	0
1007040	0	0	0	0	0	0
1007053	0	0	0	0	0	0
1007071	0	0	0	0	0	0
1007082	0	0	0	0	0	0
1007098	0	0	0	0	0	1
1007109	0	0	0	0	0	0
1007117	0	0	0	0	0	0
1007126	0	0	0	0	0	0
1007134	0	0	0	0	0	0
1007142	0	0	0	0	1	0
1007155	0	0	0	0	0	0
1007163	0	0	0	0	0	0
1007178	0	0	0	0	0	0
1007180	0	0	0	0	0	0
1007191	0	0	0	0	0	0
1007205	0	0	0	0	0	0
1007218	0	0	0	0	0	0
1007223	0	0	0	0	0	0
1007230	0	0	0	0	0	0
1007241	0	0	0	0	0	0
1007259	0	0	0	0	0	0
1007266	0	0	0	0	0	0
1007277	0	0	0	0	0	0
1007284	0	0	0	0	0	0
1007292	0	0	0	0	0	0
1007303	0	0	0	0	0	0
1007311	0	0	0	0	0	0
1007325	0	0	0	0	0	0
1007332	0	0	0	0	0	0
1007348	0	0	0	0	0	0
1007354	0	0	0	0	0	0
1007367	0	0	0	0	0	0
1007389	0	0	0	0	0	0
1007390	0	0	0	0	0	0
1007401	0	0	0	1	0	0
1007422	0	0	0	0	0	0
1007436	0	0	0	0	0	0
1007445	0	0	0	0	0	0
1007458	0	0	0	0	0	0
1007474	0	0	0	0	0	0
1007487	0	0	0	0	0	0
1007493	0	0	0	0	0	0
1007507	0	0	0	0	0	0
1007524	0	0	0	0	0	0
1007538	0	0	0	0	0	0
1007552	0	0	0	0	0	0
1007561	0	0	0	0	0	0
1007575	0	0	0	0	0	0
1007583	0	0	0	0	0	0
1007599	0	0	0	0	0	0
1007612	0	0	0	1	0	0
1007629	0	0	0	0	0	0
1007631	0	0	0	0	0	0
1007647	0	0	0	0	0	0
1007650	0	0	0	0	0	0
1007668	0	0	0	0	0	0
1007673	0	0	0	0	0	0
1007685	0	0	0	0	0	0
1007694	0	0	0	0	0	0
1007715	0	0	0	0	0	0
1007721	0	0	0	0	0	0
1007733	0	0	0	0	0	0
1007757	0	0	0	0	0	0
1007764	0	0	0	0	0	0
1007770	0	0	0	0	0	0
1007788	0	0	0	0	0	0
1007796	0	0	0	0	0	0
1007808	0	0	0	0	0	0
1007814	0	0	0	0	0	0
1007820	0	0	0	0	0	0
1007843	0	0	0	0	0	0
1007851	0	0	0	0	0	0
1007862	0	0	0	0	0	0
1007879	0	0	0	0	0	0
1007886	0	0	0	0	0	0
1007895	0	0	0	0	0	0
1007900	0	0	0	0	0	0
1007913	0	0	0	0	0	0
1007928	0	0	0	0	0	0
1007935	0	0	0	1	0	0
1007944	0	0	0	0	0	1
1007956	0	0	0	0	0	0
1007969	0	0	0	0	0	0
1007981	0	0	0	0	0	0
1007997	0	0	0	0	0	0
1008009	0	0	0	1	0	0
1008017	0	0	0	0	0	0
1008026	0	0	0	0	0	0
1008034	0	0	0	0	0	0
1008042	0	0	0	0	0	0
1008055	0	0	0	0	0	0
1008063	0	0	0	0	0	0
1008078	0	0	0	0	0	0
1008080	0	0	0	0	0	0
1008091	0	0	0	0	0	0
1008104	0	0	0	0	0	0
1008116	0	0	0	0	0	0
1008127	0	0	0	0	0	0
1008139	0	0	0	0	0	0
1008140	0	0	0	0	0	0
1008165	0	0	0	0	0	0
1008171	0	0	0	0	0	0
1008182	0	0	0	0	0	0
1008198	0	0	0	0	0	0
1008203	0	0	0	0	0	0
1008225	0	0	0	0	0	0
1008232	0	0	0	0	0	0
1008248	0	0	0	0	0	0
1008254	0	0	0	0	0	0
1008267	0	0	0	0	0	0
1008276	0	0	0	0	0	0
1008289	0	0	0	0	0	0
1008290	0	0	0	0	0	0
1008305	0	0	0	0	0	0
1008318	0	0	0	0	0	0
1008330	0	0	0	0	0	0
1008341	0	0	0	0	0	0
1008359	0	0	0	0	0	0
1008366	0	0	0	0	0	0
1008377	0	0	0	0	0	0
1008384	0	0	0	0	0	0
1008392	0	0	0	0	0	0
1008408	0	0	0	0	0	0
1008414	0	0	0	0	0	0
1008420	0	0	0	0	0	1
1008443	0	0	0	0	0	0
1008451	0	0	0	0	0	0
1008462	0	0	0	0	0	0
1008479	0	0	0	0	0	0
1008486	0	0	0	0	0	0
1008495	0	0	0	0	0	0
1008506	0	0	0	0	0	0
1008512	0	0	0	0	0	0
1008531	0	0	0	0	0	0
1008547	0	0	0	0	0	0
1008550	0	0	0	0	0	0
1008568	0	0	0	0	0	0
1008573	0	0	0	0	0	0
1008594	0	0	0	0	0	0
1008607	0	0	0	0	0	0
1008610	0	0	0	0	0	0
1008624	0	0	0	0	0	0
1008638	0	0	0	0	0	0
1008646	0	0	0	0	0	0
1008652	0	0	0	0	0	0
1008661	0	0	0	0	0	1
1008683	0	0	0	0	0	0
1008700	0	0	0	0	0	0
1008713	0	0	0	0	0	0
1008735	0	0	0	0	0	0
1008756	0	0	0	0	0	0
1008769	0	0	0	0	0	0
1008772	0	0	0	0	0	0
1008781	0	0	0	0	0	0
1008797	0	0	0	0	0	0
1008801	0	0	0	0	0	0
1008819	0	0	0	0	0	0
1008822	0	0	0	0	0	0
1008836	0	0	0	0	0	0
1008845	0	0	0	0	0	0
1008860	0	0	0	0	0	0
1008887	0	0	0	0	0	0
1008893	0	0	0	0	0	0
1008902	0	0	0	0	0	0
1008915	0	0	0	0	0	0
1008921	0	0	0	0	0	0
1008949	0	0	0	0	0	0
1008957	0	0	0	0	0	0
1008964	0	0	0	0	0	0
1008970	0	0	0	0	0	0
1008988	0	0	0	0	0	0
1008996	0	0	0	0	0	0
1009008	0	0	0	0	0	0
1009014	0	0	0	0	0	0
1009020	0	0	0	0	0	0
1009037	0	0	0	0	0	0
1009043	0	0	0	0	0	0
1009062	0	0	0	0	0	0
1009079	0	0	0	0	0	0
1009086	0	0	0	0	0	0
1009095	0	0	0	0	0	0
1009107	0	0	0	0	0	0
1009110	0	0	0	0	0	0
1009124	0	0	0	0	0	1
1009138	0	0	0	0	0	0
1009146	0	0	0	0	0	0
1009152	0	0	0	0	0	0
1009161	0	0	0	0	0	0
1009175	0	0	0	0	0	0
1009183	0	0	0	0	0	0
1009199	0	0	0	0	0	0
1009202	0	0	0	0	0	0
1009215	0	0	0	0	0	0
1009221	0	0	0	0	0	0
1009233	0	0	0	0	0	0
1009249	0	0	0	0	0	0
1009264	0	0	0	0	0	0
1009296	0	0	0	0	0	0
1009319	0	0	0	0	0	0
1009322	0	0	0	0	0	0
1009336	0	0	0	0	0	0
1009345	0	0	0	0	0	0
1009358	0	0	0	1	0	0
1009360	0	0	0	0	0	0
1009374	0	0	0	0	0	0
1009387	0	0	0	0	0	0
1009393	0	0	0	0	0	0
1009417	0	0	0	0	0	0
1009426	0	0	0	0	0	0
1009434	0	0	0	0	0	1
1009442	0	0	0	0	0	0
1009455	0	0	0	0	0	0
1009463	0	0	0	0	0	0
1009478	0	0	0	0	1	0
1009480	0	0	0	0	0	1
1009491	0	0	0	0	0	0
1009500	0	0	0	0	0	0
1009528	0	0	0	0	0	0
1009535	0	0	0	0	0	0
1009544	0	0	0	0	0	0
1009556	0	0	0	0	0	0
1009569	0	0	0	0	0	0
1009572	0	0	0	0	0	0
1009581	0	0	0	0	0	0
1009597	0	0	0	0	0	0
1009616	0	0	0	0	0	0
1009627	0	0	0	0	0	0
1009639	0	0	0	0	0	0
1009640	0	0	0	0	0	0
1009653	0	0	0	0	0	0
1009665	0	0	0	1	0	0
1009671	0	0	0	0	0	0
1009682	0	0	0	0	0	0
1009698	0	0	0	0	0	0
1009706	0	0	0	0	0	0
1009712	0	0	0	0	0	0
1009731	0	0	0	0	0	0
1009747	0	0	0	0	0	0
1009750	0	0	0	0	0	0
1009768	0	0	0	0	0	0
1009773	0	0	0	0	0	0
1009785	0	0	0	0	0	0
1009794	0	0	0	0	0	0
1009805	0	0	0	0	0	0
1009818	0	0	0	0	0	0
1009823	0	0	0	0	0	0
1009830	0	0	0	0	0	0
1009841	0	0	0	0	0	0
1009859	0	0	0	0	0	0
1009866	0	0	0	0	0	0
1009877	0	0	0	0	0	0
1009884	0	0	0	0	0	0
1009892	0	0	0	0	0	0
1009903	0	0	0	0	0	0
1009911	0	0	0	0	0	0
1009925	0	0	0	0	0	0
1009948	0	0	0	0	0	0
1009954	0	0	0	0	0	0
1009967	0	0	0	0	0	0
1009976	0	0	0	0	0	0
1009989	0	0	0	0	0	0
1009990	0	0	0	0	0	0
1010004	0	0	0	0	0	0
1010016	0	0	0	0	0	0
1010027	0	0	0	0	0	0
1010039	0	0	0	0	0	0
1010040	0	0	0	0	0	0
1010053	0	0	0	0	0	0
1010071	0	0	0	0	0	0
1010082	0	0	0	0	0	0
1010098	0	0	0	0	0	0
1010117	0	0	0	0	0	0
1010126	0	0	0	0	0	0
1010134	0	0	0	0	0	0
1010142	0	0	0	0	0	0
1010155	0	0	0	0	0	0
1010163	0	0	0	0	0	0
1010178	0	0	0	0	0	0
1010180	0	0	0	0	0	0
1010191	0	0	0	0	0	0
1010205	0	0	0	0	0	0
1010218	0	0	0	0	0	0
1010223	0	0	0	0	0	0
1010241	0	0	0	0	0	0
1010259	0	0	0	0	0	0
1010266	0	0	0	0	0	0
1010277	0	0	0	0	0	0
1010284	0	0	0	0	0	0
1010292	0	0	0	0	0	0
1010303	0	0	0	0	0	0
1010311	0	0	0	0	0	0
1010325	0	0	0	0	0	1
1010332	0	0	0	0	0	0
1010348	0	0	0	0	0	0
1010367	0	0	0	0	0	0
1010389	0	0	0	0	0	0
1010401	0	0	0	1	0	0
1010436	0	0	0	0	0	0
1010445	0	0	0	0	0	0
1010458	0	0	0	0	0	0
1010460	0	0	0	0	0	0
1010474	0	0	0	0	0	0
1010487	0	0	0	0	0	0
1010493	0	0	0	0	0	0
1010507	0	0	0	0	0	0
1010510	0	0	0	0	0	0
1010538	0	0	0	0	0	0
1010552	0	0	0	0	0	0
1010561	0	0	0	0	0	0
1010575	0	0	0	0	0	0
1010583	0	0	0	0	0	0
1010599	0	0	0	0	0	0
1010606	0	0	0	0	0	0
1010612	0	0	0	1	0	0
1010629	0	0	0	0	0	0
1010631	0	0	0	0	0	0
1010650	0	0	0	0	0	0
1010668	0	0	0	0	0	0
1010673	0	0	0	0	0	0
1010685	0	0	0	0	0	0
1010702	0	0	0	0	0	0
1010715	0	0	0	1	0	0
1010733	0	0	0	0	0	0
1010757	0	0	0	0	0	0
1010764	0	0	0	0	0	0
1010770	0	0	0	0	0	0
1010788	0	0	0	0	0	1
1010796	0	0	0	0	0	0
1010808	0	0	0	0	0	0
1010820	0	0	0	0	0	0
1010837	0	0	0	0	0	0
1010843	0	0	0	0	0	0
1010851	0	0	0	0	0	0
1010862	0	0	0	0	0	0
1010879	0	0	0	0	0	0
1010886	0	0	0	0	0	0
1010895	0	0	0	0	0	0
1010900	0	0	0	0	0	0
1010913	0	0	0	0	0	0
1010928	0	0	0	0	0	0
1010935	0	0	0	0	0	0
1010944	0	0	0	0	0	0
1010956	0	0	0	0	0	0
1010969	0	0	0	0	0	0
1010972	0	0	0	0	0	0
1010981	0	0	0	0	0	0
1010997	0	0	0	0	0	0
1011002	0	0	0	0	0	0
1011015	0	0	0	1	0	0
1011021	0	0	0	0	0	0
1011033	0	0	0	0	0	0
1011049	0	0	0	0	0	0
1011064	0	0	0	0	0	0
1011070	0	0	0	0	0	0
1011096	0	0	0	0	0	0
1011103	0	0	0	0	0	0
1011111	0	0	0	0	0	0
1011132	0	0	0	0	0	0
1011148	0	0	0	0	0	0
1011154	0	0	0	0	0	0
1011167	0	0	0	0	0	0
1011176	0	0	0	0	0	0
1011189	0	0	0	0	0	0
1011190	0	0	0	0	0	0
1011204	0	0	0	1	0	0
1011239	0	0	0	0	0	1
1011240	0	0	0	0	0	0
1011253	0	0	0	0	0	0
1011265	0	0	0	0	0	0
1011271	0	0	0	0	0	0
1011282	0	0	0	0	0	0
1011298	0	0	0	0	0	0
1011307	0	0	0	0	0	0
1011310	0	0	0	0	0	0
1011324	0	0	0	0	0	0
1011338	0	0	0	0	0	0
1011346	0	0	0	1	0	0
1011352	0	0	0	0	0	0
1011361	0	0	0	0	0	0
1011375	0	0	0	0	0	0
1011399	1	0	0	0	0	0
1011400	0	0	0	0	0	0
1011413	0	0	0	0	0	0
1011428	0	0	0	0	0	0
1011435	0	0	0	0	0	0
1011444	0	0	0	0	0	0
1011456	0	0	0	0	0	0
1011469	0	0	0	0	0	0
1011472	0	0	0	0	0	0
1011481	0	0	0	0	0	0
1011497	0	0	0	0	0	0
1011501	0	0	0	1	0	0
1011519	0	0	0	0	0	0
1011522	0	0	0	0	0	0
1011536	0	0	0	0	0	0
1011545	0	0	0	0	0	0
1011558	0	0	0	0	0	0
1011560	0	0	0	0	0	0
1011574	0	0	0	0	0	0
1011587	0	0	0	0	0	0
1011593	0	0	0	0	0	0
1011605	0	0	0	0	0	0
1011618	0	0	0	0	0	0
1011623	0	0	0	0	0	0
1011630	0	0	0	0	0	0
1011641	0	0	0	0	0	0
1011659	0	0	0	0	0	0
1011666	0	0	0	0	0	0
1011677	0	0	0	0	0	0
1011684	0	0	0	0	0	0
1011708	0	0	0	0	0	0
1011714	0	0	0	0	0	0
1011720	0	0	0	1	0	0
1011737	0	0	0	0	0	0
1011743	0	0	0	0	0	0
1011751	0	0	0	0	0	0
1011762	0	0	0	0	0	0
1011779	0	0	0	0	0	0
1011795	0	0	0	0	0	0
1011806	0	0	0	0	0	0
1011812	0	0	0	0	0	0
1011829	0	0	0	0	0	0
1011831	0	0	0	0	0	0
1011847	0	0	0	0	0	0
1011850	0	0	0	0	0	0
1011868	0	0	0	0	0	0
1011873	0	0	0	0	0	0
1011885	0	0	0	0	0	0
1011894	0	0	0	0	0	0
1011909	0	0	0	0	0	0
1011926	0	0	0	0	0	0
1011934	0	0	0	0	0	0
1011942	0	0	0	0	0	0
1011955	0	0	0	0	1	0
1011963	0	0	0	0	0	0
1011978	0	0	0	0	0	0
1011980	0	0	0	1	0	0
1011991	0	0	0	0	0	0
1012003	0	0	0	0	0	0
1012025	0	0	0	0	0	0
1012032	0	0	0	0	0	0
1012048	0	0	0	0	0	0
1012054	0	0	0	0	0	0
1012067	0	0	0	0	0	0
1012076	0	0	0	0	0	0
1012089	0	0	0	0	0	0
1012090	0	0	0	0	0	0
1012102	0	0	0	0	0	0
1012115	0	0	0	0	0	0
1012121	0	0	0	0	0	0
1012133	0	0	0	0	0	0
1012157	0	0	0	0	0	0
1012164	0	0	0	0	0	0
1012170	0	0	0	0	0	0
1012188	0	0	0	0	0	0
1012207	0	0	0	0	0	0
1012210	0	0	0	0	0	0
1012224	0	0	0	0	0	0
1012238	0	0	0	0	0	0
1012246	0	0	0	0	0	0
1012252	0	0	0	0	0	0
1012261	0	0	0	0	0	0
1012275	0	0	0	0	0	0
1012283	0	0	0	0	0	0
1012299	0	0	0	0	0	0
1012304	0	0	0	0	0	0
1012316	0	0	0	0	0	0
1012339	0	0	0	0	0	0
1012340	0	0	0	0	0	0
1012353	0	0	0	0	0	0
1012365	0	0	0	0	0	0
1012371	0	0	0	0	0	0
1012382	0	0	0	0	0	0
1012398	0	0	0	0	0	0
1012412	0	0	0	1	0	0
1012431	0	0	0	0	0	0
1012447	0	0	0	0	0	0
1012450	0	0	0	0	0	0
1012468	0	0	0	0	0	0
1012473	0	0	0	0	0	0
1012485	0	0	0	0	0	0
1012494	0	0	0	0	0	0
1012505	0	0	0	0	0	0
1012518	0	0	0	0	0	0
1012523	0	0	0	0	0	0
1012530	0	0	0	1	0	0
1012541	0	0	0	0	0	0
1012566	0	0	0	0	0	0
1012577	0	0	0	0	0	0
1012584	0	0	0	0	0	0
1012592	0	0	0	0	0	0
1012601	0	0	0	0	0	0
1012619	0	0	0	0	0	0
1012622	0	0	0	0	0	0
1012636	0	0	0	0	0	0
1012645	0	0	0	0	0	0
1012658	0	0	0	0	0	0
1012660	0	0	0	0	0	0
1012674	0	0	0	0	0	0
1012687	0	0	0	0	0	0
1012693	0	0	0	0	0	0
1012709	0	0	0	0	0	0
1012734	0	0	0	0	0	0
1012742	0	0	0	0	0	0
1012755	0	0	0	0	0	0
1012763	0	0	0	0	0	0
1012780	0	0	0	0	0	0
1012791	0	0	0	0	0	0
1012800	0	0	0	0	0	0
1012813	0	0	0	0	1	0
1012828	0	0	0	0	0	0
1012835	0	0	0	0	0	0
1012844	0	0	0	0	0	0
1012856	0	0	0	0	0	0
1012869	0	0	0	0	0	0
1012872	0	0	0	0	0	0
1012881	0	0	0	0	0	0
1012897	0	0	0	0	0	1
1012908	0	0	0	0	0	0
1012914	0	0	0	0	0	0
1012920	0	0	0	0	0	0
1012937	0	0	0	1	0	0
1012943	0	0	0	0	0	0
1012951	0	0	0	0	0	0
1012962	0	0	0	0	0	0
1012979	0	0	0	0	0	0
1012986	0	0	0	0	0	0
1013006	0	0	0	0	0	0
1013012	0	0	0	0	0	0
1013029	0	0	0	0	0	0
1013031	0	0	0	0	0	0
1013047	0	0	0	0	0	0
1013050	0	0	0	0	0	0
1013068	0	0	0	0	0	0
1013085	0	0	0	0	0	0
1013094	0	0	0	0	0	0
1013101	0	0	0	0	0	0
1013122	0	0	0	0	0	0
1013136	0	0	0	0	0	0
1013145	0	0	0	0	0	0
1013160	0	0	0	0	0	0
1013174	0	0	0	0	0	0
1013187	0	0	0	0	0	0
1013193	0	0	0	0	0	0
1013214	0	0	0	1	0	0
1013220	0	0	0	0	0	0
1013237	0	0	0	0	0	0
1013262	0	0	0	0	0	0
1013313	0	0	0	0	0	1
1013328	0	0	0	0	0	0
1013344	0	0	0	0	0	0
1013356	0	0	0	0	0	0
1013372	0	0	0	0	0	0
1013381	0	0	0	0	0	0
1013397	0	0	0	0	0	0
1013403	0	0	0	0	0	0
1013425	0	0	0	0	0	1
1013448	0	0	0	0	0	0
1013454	0	0	0	0	0	0
1013467	0	0	0	0	0	0
1013476	0	0	0	0	0	0
1013489	0	0	0	0	0	0
1013490	0	0	0	0	0	0
1013509	0	0	0	0	0	0
1013517	0	0	0	0	0	0
1013526	0	0	0	0	0	0
1013534	0	0	0	0	0	0
1013542	0	0	0	0	0	0
1013555	0	0	0	0	0	0
1013563	0	0	0	0	0	0
1013578	0	0	0	0	0	0
1013580	0	0	0	0	0	0
1013591	0	0	0	0	0	0
1013602	0	0	0	0	0	0
1013615	0	0	0	0	0	0
1013621	0	0	0	0	0	0
1013633	0	0	0	0	0	0
1013649	0	0	0	0	0	0
1013664	0	0	0	0	0	0
1013670	0	0	0	0	0	0
1013688	0	0	0	0	0	0
1013696	0	0	0	0	0	0
1013718	0	0	0	0	0	0
1013723	0	0	0	0	0	0
1013730	0	0	0	0	0	0
1013741	0	0	0	0	0	0
1013759	0	0	0	0	0	0
1013777	0	0	0	0	0	0
1013784	0	0	0	0	0	0
1013792	0	0	0	0	0	0
1013804	0	0	0	0	0	0
1013816	0	0	0	0	0	0
1013827	0	0	0	0	0	0
1013839	0	0	0	0	0	0
1013840	0	0	0	0	0	0
1013853	0	0	0	0	0	0
1013865	0	0	0	0	0	0
1013882	0	0	0	0	0	0
1013898	0	0	0	0	0	0
1013907	0	0	0	0	0	0
1013910	0	0	0	0	0	0
1013924	0	0	0	0	0	0
1013946	0	0	0	0	0	0
1013952	0	0	0	0	0	0
1013961	0	0	0	0	0	0
1013975	0	0	0	0	0	0
1013983	0	0	0	0	0	0
1013999	0	0	0	0	0	0
1014009	0	0	0	0	0	0
1014017	0	0	0	0	0	0
1014026	0	0	0	0	0	0
1014034	0	0	0	0	0	0
1014042	0	0	0	0	0	0
1014055	0	0	0	0	0	0
1014063	0	0	0	1	0	0
1014080	0	0	0	0	0	0
1014091	0	0	0	0	0	0
1014104	0	0	0	0	0	0
1014116	0	0	0	1	0	0
1014139	0	0	0	0	0	0
1014140	0	0	0	0	0	0
1014153	0	0	0	0	0	0
1014165	0	0	0	0	0	0
1014182	0	0	0	0	0	0
1014198	0	0	0	0	0	0
1014203	0	0	0	0	0	0
1014211	0	0	0	0	0	0
1014225	0	0	0	0	0	0
1014232	0	0	0	0	0	0
1014248	0	0	0	0	0	0
1014254	0	0	0	0	0	0
1014267	0	0	0	0	0	0
1014276	0	0	0	0	0	0
1014289	0	0	0	0	0	0
1014290	0	0	0	0	0	0
1014305	0	0	0	0	0	0
1014318	0	0	0	0	0	0
1014323	0	0	0	0	0	0
1014341	0	0	0	1	0	0
1014359	0	0	0	0	0	0
1014366	0	0	0	0	0	0
1014377	0	0	0	0	0	0
1014384	0	0	0	0	0	0
1014392	0	0	0	0	0	0
1014408	0	0	0	0	0	0
1014414	0	0	0	0	0	0
1014420	0	0	0	0	0	0
1014437	0	0	0	0	0	0
1014443	0	0	0	0	0	0
1014451	0	0	0	0	0	0
1014462	0	0	0	0	0	0
1014479	0	0	0	0	0	0
1014486	0	0	0	0	0	0
1014495	0	0	0	0	0	0
1014506	0	0	0	0	0	0
1014512	0	0	0	0	0	0
1014529	0	0	0	0	0	0
1014531	0	0	0	0	0	0
1014547	0	0	0	0	0	0
1014550	0	0	0	0	0	0
1014568	0	0	0	0	0	0
1014573	0	0	0	0	0	0
1014585	0	0	0	0	0	0
1014594	0	0	0	0	0	0
1014607	0	0	0	0	0	0
1014610	0	0	0	0	0	0
1014624	0	0	0	0	0	0
1014638	0	0	0	0	0	0
1014646	0	0	0	0	0	0
1014652	0	0	0	0	0	0
1014675	0	0	0	0	0	0
1014683	0	0	0	0	0	0
1014699	0	0	0	0	0	0
1014700	0	0	0	0	0	0
1014713	0	0	0	0	0	0
1014728	0	0	0	0	0	0
1014735	0	0	0	0	0	0
1014744	0	0	0	0	0	0
1014756	0	0	0	0	0	0
1014769	0	0	0	0	0	0
1014772	0	0	0	0	0	0
1014781	0	0	0	0	0	0
1014801	0	0	0	0	0	0
1014836	0	0	0	0	0	0
1014845	0	0	0	0	0	0
1014858	0	0	0	1	0	0
1014860	0	0	0	0	0	0
1014874	0	0	0	0	0	0
1014887	0	0	0	0	0	0
1014893	0	0	0	0	0	0
1014902	0	0	0	0	0	0
1014915	0	0	0	0	0	0
1014921	0	0	0	0	0	0
1014933	0	0	0	0	0	0
1014949	0	0	0	0	0	0
1014957	0	0	0	0	0	0
1014964	0	0	0	0	0	0
1014970	0	0	0	0	0	0
1014988	0	0	0	0	0	0
1014996	0	0	0	0	0	0
1015000	0	0	0	0	0	0
1015013	0	0	0	0	0	0
1015028	0	0	0	0	0	0
1015035	0	0	0	0	0	0
1015044	0	0	0	0	0	0
1015056	0	0	0	0	0	0
1015069	0	0	0	0	0	0
1015072	0	0	0	0	0	0
1015081	0	0	0	0	0	0
1015097	0	0	0	0	0	0
1015105	0	0	0	0	0	0
1015118	0	0	0	0	0	0
1015123	0	0	0	0	0	0
1015130	0	0	0	0	0	0
1015141	0	0	0	0	0	0
1015159	0	0	0	0	0	0
1015166	0	0	0	0	0	0
1015177	0	0	0	0	0	0
1015192	0	0	0	0	0	0
1015209	0	0	0	0	0	0
1015217	0	0	0	0	0	0
1015226	0	0	0	0	0	0
1015234	0	0	0	0	0	0
1015242	0	0	0	0	0	0
1015255	0	0	0	0	0	0
1015263	0	0	0	0	0	0
1015278	0	0	0	0	0	0
1015280	0	0	0	0	0	0
1015291	0	0	0	0	0	0
1015306	0	0	0	0	0	0
1015329	0	0	0	0	0	0
1015331	0	0	0	0	0	0
1015347	0	0	0	0	0	0
1015350	0	0	0	0	0	0
1015368	0	0	0	0	0	0
1015373	0	0	0	0	0	0
1015385	0	0	0	0	0	0
1015394	0	0	0	0	0	0
1015402	0	0	0	1	0	0
1015415	0	0	0	0	0	0
1015421	0	0	0	0	0	0
1015433	0	0	0	0	0	0
1015457	0	0	0	0	0	0
1015464	0	0	0	0	0	1
1015470	0	0	0	0	0	0
1015488	0	0	0	0	0	0
1015496	0	0	0	0	0	0
1015508	0	0	0	0	0	0
1015514	0	0	0	0	0	0
1015520	0	0	0	1	0	0
1015543	0	0	0	0	0	0
1015562	0	0	0	0	0	0
1015579	0	0	0	0	0	0
1015595	0	0	0	0	0	0
1015603	0	0	0	0	0	0
1015611	0	0	0	0	0	0
1015625	0	0	0	0	0	0
1015648	0	0	0	0	0	0
1015654	0	0	0	0	0	0
1015667	0	0	0	0	0	0
1015676	0	0	0	0	0	0
1015689	0	0	0	0	0	0
1015690	0	0	0	0	0	0
1015701	0	0	0	0	0	0
1015719	0	0	0	0	0	0
1015736	0	0	0	0	0	0
1015758	0	0	0	0	0	0
1015760	0	0	0	0	0	0
1015774	0	0	0	0	0	0
1015787	0	0	0	0	0	0
1015793	0	0	0	0	0	0
1015807	0	0	0	0	0	0
1015824	0	0	0	0	0	0
1015838	0	0	0	0	0	0
1015852	0	0	0	0	0	0
1015861	0	0	0	0	0	0
1015875	0	0	0	0	0	0
1015883	0	0	0	0	0	0
1015899	0	0	0	0	0	0
1015904	0	0	0	0	0	0
1015927	0	0	0	0	0	0
1015939	0	0	0	0	0	0
1015940	0	0	0	0	0	0
1015953	0	0	0	0	0	0
1015965	0	0	0	0	0	0
1015971	0	0	0	0	0	0
1016001	0	0	0	0	0	0
1016019	0	0	0	0	0	0
1016022	0	0	0	0	0	0
1016036	0	0	0	0	0	0
1016045	0	0	0	0	0	0
1016058	0	0	0	0	0	0
1016060	0	0	0	0	0	0
1016074	0	0	0	0	0	0
1016087	0	0	0	0	0	0
1016093	0	0	0	0	0	0
1016106	0	0	0	0	0	0
1016129	0	0	0	0	0	0
1016147	0	0	0	0	0	0
1016150	0	0	0	0	0	0
1016168	0	0	0	0	0	0
1016185	0	0	0	0	0	0
1016194	0	0	0	0	0	0
1016200	0	0	0	0	0	0
1016213	0	0	0	0	0	0
1016228	0	0	0	0	0	0
1016235	0	0	0	0	0	0
1016244	0	0	0	1	0	0
1016256	0	0	0	0	0	1
1016269	0	0	0	0	0	0
1016281	0	0	0	0	0	0
1016297	0	0	0	0	0	0
1016308	0	0	0	0	0	0
1016314	0	0	0	0	0	0
1016320	0	0	0	0	0	0
1016337	0	0	0	0	0	0
1016343	0	0	0	0	0	0
1016351	0	0	0	0	0	0
1016362	0	0	0	0	0	0
1016379	0	0	0	0	0	0
1016386	0	0	0	0	0	0
1016395	0	0	0	0	0	0
1016404	0	0	0	0	0	1
1016416	0	0	0	0	0	0
1016427	0	0	0	0	0	0
1016439	0	0	0	0	0	0
1016440	0	0	0	0	0	0
1016453	0	0	0	0	0	0
1016465	0	0	0	0	0	0
1016471	0	0	0	0	0	0
1016482	0	0	0	0	0	0
1016498	0	0	0	0	0	0
1016502	0	0	0	0	0	0
1016515	0	0	0	0	0	0
1016521	0	0	0	0	0	0
1016533	0	0	0	0	0	0
1016549	0	0	0	0	0	0
1016557	0	0	0	0	0	0
1016564	0	0	0	0	0	0
1016570	0	0	0	0	0	0
1016588	0	0	0	0	0	0
1016596	0	0	0	0	0	0
1016609	0	0	0	0	0	0
1016617	0	0	0	0	0	0
1016626	0	0	0	0	0	0
1016634	0	0	0	0	0	0
1016642	0	0	0	0	0	0
1016655	0	0	0	0	0	1
1016663	0	0	0	0	0	0
1016678	0	0	0	0	0	0
1016680	0	0	0	0	0	0
1016691	0	0	0	0	0	0
1016710	0	0	0	0	0	0
1016738	0	0	0	0	0	1
1016746	0	0	0	0	0	0
1016752	0	0	0	0	0	1
1016761	0	0	0	0	0	0
1016775	1	0	0	0	0	0
1016799	0	0	0	0	0	0
1016803	0	0	0	0	0	0
1016811	0	0	0	0	0	0
1016825	0	0	0	0	0	0
1016832	0	0	0	0	0	0
1016848	0	0	0	0	0	0
1016854	0	0	0	0	0	0
1016867	0	0	0	0	0	0
1016876	0	0	0	0	0	0
1016889	0	0	0	0	0	0
1016890	0	0	0	0	0	0
1016905	0	0	0	0	0	0
1016923	0	0	0	0	0	0
1016930	0	0	0	0	0	0
1016941	0	0	0	0	0	0
1016959	0	0	0	0	0	0
1016966	0	0	0	0	0	0
1016977	0	0	0	0	0	0
1016984	0	0	0	0	0	0
1016992	0	0	0	0	0	0
1017008	0	0	0	0	0	0
1017014	0	0	0	0	0	0
1017020	0	0	0	0	0	0
1017037	0	0	0	0	0	0
1017062	0	0	0	0	0	0
1017079	0	0	0	0	0	0
1017086	0	0	0	0	0	0
1017107	0	0	0	0	0	0
1017110	0	0	0	0	0	0
1017124	0	0	0	0	0	0
1017138	0	0	0	0	0	0
1017146	0	0	0	0	0	0
1017152	0	0	0	0	0	0
1017161	0	0	0	0	0	0
1017175	0	0	0	0	0	0
1017183	0	0	0	0	0	0
1017199	0	0	0	0	0	0
1017202	0	0	0	0	0	0
1017215	0	0	0	0	0	0
1017221	0	0	0	0	0	0
1017233	0	0	0	0	0	0
1017249	0	0	0	0	0	0
1017257	0	0	0	0	0	0
1017264	0	0	0	0	0	0
1017270	0	0	0	0	0	0
1017288	0	0	0	0	0	0
1017301	0	0	0	0	0	0
1017319	0	0	0	1	0	0
1017322	0	0	0	0	0	0
1017336	0	0	0	0	0	0
1017345	0	0	0	0	0	0
1017360	0	0	0	0	0	0
1017374	0	0	0	0	0	0
1017387	0	0	0	0	0	0
1017393	0	0	0	0	0	0
1017409	0	0	0	0	0	0
1017417	0	0	0	0	0	0
1017434	0	0	0	0	0	0
1017442	0	0	0	0	0	0
1017455	0	0	0	0	0	0
1017463	0	0	0	0	0	0
1017478	0	0	0	0	0	0
1017480	0	0	0	0	0	0
1017491	0	0	0	0	0	0
1017500	0	0	0	0	0	0
1017513	0	0	0	0	0	0
1017528	0	0	0	0	0	0
1017535	0	0	0	0	0	0
1017544	0	0	0	0	0	0
1017556	0	0	0	0	0	0
1017569	0	0	0	0	0	0
1017572	0	0	0	0	0	0
1017581	0	0	0	0	0	0
1017597	0	0	0	0	0	0
1017604	0	0	0	0	0	0
1017616	0	0	0	0	0	0
1017627	0	0	0	0	0	0
1017639	0	0	0	0	0	0
1017640	0	0	0	0	0	0
1017653	0	0	0	0	0	0
1017665	0	0	0	0	0	0
1017671	0	0	0	0	0	0
1017682	0	0	0	1	0	0
1017698	0	0	0	0	0	0
1017706	0	0	0	0	0	0
1017712	0	0	0	0	0	0
1017729	0	0	0	0	0	1
1017731	0	0	0	0	0	0
1017747	0	0	0	1	0	0
1017750	0	0	0	0	0	0
1017768	0	0	0	0	0	0
1017773	0	0	0	0	0	0
1017785	0	0	0	0	0	0
1017794	0	0	0	0	0	0
1017818	0	0	0	1	0	0
1017823	0	0	0	0	0	0
1017830	0	0	0	0	0	0
1017866	0	0	0	0	0	0
1017884	0	0	0	0	0	0
1017892	0	0	0	0	0	0
1017903	0	0	0	0	0	0
1017932	0	0	0	0	0	0
1017948	0	0	0	0	0	0
1017954	0	0	0	0	0	0
1017967	0	0	0	0	0	0
1017976	0	0	0	0	0	0
1017989	0	0	0	0	0	0
1017990	0	0	0	0	0	0
1018007	0	0	0	0	0	0
1018010	0	0	0	0	0	0
1018024	0	0	0	0	0	0
1018038	0	0	0	0	0	0
1018046	0	0	0	0	0	0
1018052	0	0	0	0	0	0
1018061	0	0	0	0	0	0
1018075	0	0	0	1	0	0
1018083	1	0	0	0	0	0
1018099	0	0	0	0	0	0
1018108	0	0	0	0	0	0
1018114	0	0	0	0	0	0
1018120	0	0	0	0	0	0
1018137	0	0	0	0	0	1
1018143	0	0	0	0	0	0
1018151	0	0	0	1	0	0
1018162	0	0	0	0	0	0
1018179	0	0	0	0	0	0
1018186	0	0	0	0	0	0
1018195	0	0	0	0	0	0
1018201	0	0	0	0	0	0
1018219	0	0	0	0	0	0
1018222	0	0	0	0	0	0
1018236	0	0	0	0	0	0
1018245	0	0	0	0	0	0
1018258	0	0	0	0	0	0
1018260	0	0	0	0	0	0
1018274	0	0	0	0	0	0
1018287	0	0	0	0	0	0
1018293	0	0	0	0	0	0
1018302	0	0	0	0	0	0
1018315	0	0	0	0	0	0
1018321	0	0	0	0	0	0
1018333	0	0	0	0	0	0
1018349	0	0	0	0	0	0
1018357	0	0	0	0	0	0
1018364	0	0	0	0	0	0
1018370	0	0	0	0	0	0
1018388	0	0	0	1	0	0
1018396	0	0	0	0	0	0
1018405	0	0	0	0	0	0
1018418	0	0	0	0	0	0
1018423	0	0	0	0	0	0
1018430	0	0	0	0	0	0
1018441	0	0	0	0	0	0
1018459	0	0	0	0	0	0
1018466	0	0	0	0	0	1
1018484	0	0	0	0	0	0
1018504	0	0	0	0	0	0
1018527	0	0	0	0	0	0
1018540	0	0	0	0	0	0
1018553	0	0	0	0	0	0
1018565	0	0	0	0	0	0
1018582	0	0	0	0	0	0
1018598	0	0	0	0	0	0
1018600	0	0	0	0	0	0
1018613	0	0	0	0	0	0
1018628	0	0	0	0	0	0
1018635	0	0	0	0	0	0
1018656	0	0	0	0	0	0
1018669	0	0	0	0	0	0
1018672	0	0	0	0	0	0
1018681	0	0	0	0	0	0
1018697	0	0	0	0	0	0
1018703	0	0	0	0	0	0
1018711	0	0	0	0	0	0
1018725	0	0	0	0	0	0
1018732	0	0	0	0	0	0
1018748	0	0	0	0	0	0
1018754	0	0	0	0	0	0
1018767	0	0	0	0	0	0
1018776	0	0	0	0	0	0
1018789	0	0	0	0	0	0
1018790	0	0	0	0	0	0
1018809	0	0	0	0	0	0
1018817	0	0	0	0	0	0
1018826	0	0	0	0	0	0
1018834	0	0	0	0	0	0
1018842	0	0	0	0	0	0
1018855	0	0	0	0	0	0
1018863	0	0	0	0	0	0
1018878	0	0	0	0	0	0
1018891	0	0	0	0	0	0
1018906	0	0	0	0	0	0
1018912	0	0	0	0	0	0
1018929	0	0	0	0	0	0
1018931	0	0	0	0	0	0
1018947	0	0	0	0	0	0
1018950	0	0	0	0	0	0
1018968	0	0	0	0	0	0
1018973	0	0	0	0	0	0
1018985	0	0	0	0	0	0
1018994	0	0	0	0	0	0
1019023	0	0	0	0	0	0
1019030	0	0	0	0	0	0
1019041	0	0	0	0	0	0
1019059	0	0	0	0	0	0
1019066	0	0	0	0	0	0
1019077	0	0	0	0	0	0
1019084	0	0	0	0	0	0
1019092	0	0	0	0	0	0
1019100	0	0	0	0	0	0
1019113	0	0	0	0	0	0
1019128	0	0	0	0	0	0
1019135	0	0	0	0	0	0
1019144	0	0	0	0	0	0
1019156	0	0	0	0	0	0
1019169	0	0	0	0	0	0
1019172	0	0	0	0	0	0
1019181	0	0	0	0	0	0
1019206	0	0	0	0	0	0
1019212	0	0	0	0	0	0
1019229	0	0	0	0	0	0
1019247	0	0	0	0	0	0
1019250	0	0	0	0	0	0
1019268	0	0	0	0	0	0
1019273	0	0	0	0	0	0
1019285	0	0	0	0	0	0
1019294	0	0	0	0	0	0
1019309	0	0	0	0	0	0
1019317	0	0	0	0	0	0
1019334	0	0	0	0	0	0
1019342	0	0	0	0	0	0
1019355	0	0	0	0	0	0
1019363	0	0	0	0	0	0
1019378	0	0	0	0	0	0
1019380	0	0	0	1	0	0
1019391	0	0	0	0	0	0
1019407	0	0	0	0	0	1
1019410	0	0	0	0	0	0
1019424	0	0	0	0	0	0
1019438	0	0	0	0	0	0
1019446	0	0	0	0	0	0
1019452	0	0	0	0	0	0
1019461	0	0	0	0	0	0
1019483	0	0	0	0	0	0
1019499	0	0	0	0	0	0
1019503	0	0	0	0	0	0
1019511	0	0	0	0	0	0
1019525	0	0	0	0	0	0
1019532	0	0	0	0	0	0
1019548	0	0	0	0	0	0
1019554	0	0	0	0	0	0
1019567	0	0	0	0	0	0
1019576	0	0	0	0	0	0
1019589	0	0	0	0	0	0
1019590	0	0	0	0	0	0
1019608	0	0	0	0	0	0
1019614	0	0	0	0	0	0
1019620	0	0	0	0	0	0
1019637	0	0	0	0	0	0
1019643	0	0	0	0	0	0
1019651	0	0	0	0	0	0
1019662	0	0	0	0	0	0
1019679	0	0	0	0	0	0
1019686	0	0	0	0	0	0
1019695	0	0	0	0	0	0
1019704	0	0	0	0	0	0
1019716	0	0	0	0	0	0
1019727	0	0	0	1	0	0
1019739	0	0	0	0	0	0
1019740	0	0	0	0	0	0
1019753	0	0	0	0	0	0
1019771	0	0	0	0	0	0
1019782	0	0	0	0	0	0
1019802	0	0	0	0	0	0
1019815	0	0	0	0	0	0
1019821	0	0	0	0	0	0
1019833	0	0	0	0	0	0
1019849	0	0	0	0	0	1
1019857	0	0	0	0	0	0
1019864	0	0	0	0	0	0
1019870	0	0	0	0	0	0
1019888	0	0	0	0	0	0
1019896	0	0	0	0	0	0
1019901	0	0	0	0	0	0
1019919	0	0	0	0	0	0
1019922	0	0	0	0	0	0
1019958	0	0	0	0	0	0
1019960	0	0	0	0	0	0
1019974	0	0	0	0	0	0
1019987	0	0	0	0	0	0
1019993	0	0	0	0	0	0
1020017	0	0	0	0	0	0
1020026	0	0	0	0	0	0
1020034	0	0	0	0	0	0
1020055	0	0	0	0	0	0
1020063	0	0	0	0	0	0
1020078	0	0	0	1	0	0
1020080	0	0	0	0	0	0
1020091	0	0	0	0	0	0
1020104	0	0	0	0	0	0
1020116	0	0	0	0	0	0
1020127	0	0	0	0	0	0
1020139	0	0	0	0	0	0
1020140	0	0	0	0	0	0
1020153	0	0	0	0	0	0
1020171	0	0	0	1	0	0
1020182	0	0	0	0	0	0
1020198	0	0	0	0	0	0
1020203	0	0	0	0	0	0
1020211	0	0	0	0	0	0
1020225	0	0	0	0	0	0
1020232	0	0	0	0	0	0
1020248	0	0	0	0	0	0
1020254	0	0	0	0	0	0
1020267	0	0	0	0	0	0
1020289	0	0	0	0	0	0
1020290	0	0	0	0	0	0
1020305	0	0	0	0	0	0
1020318	0	0	0	0	0	0
1020323	0	0	0	0	0	0
1020330	0	0	0	1	0	0
1020341	0	0	0	0	0	0
1020359	0	0	0	0	0	0
1020377	0	0	0	0	0	0
1020384	0	0	0	1	0	0
1020392	0	0	0	0	0	0
1020408	0	0	0	0	0	0
1020414	0	0	0	0	0	0
1020420	0	0	0	0	0	0
1020437	0	0	0	0	0	0
1020443	0	0	0	0	0	1
1020451	0	0	0	0	0	0
1020462	0	0	0	0	0	0
1020479	0	0	0	0	0	0
1020486	0	0	0	0	0	0
1020495	0	0	0	0	0	0
1020506	0	0	0	0	0	0
1020512	0	0	0	0	0	0
1020529	0	0	0	0	0	0
1020547	0	0	0	0	0	0
1020550	0	0	0	0	0	0
1020568	0	0	0	0	0	0
1020573	0	0	0	0	0	0
1020585	0	0	0	0	0	0
1020594	0	0	0	0	0	0
1020607	0	0	0	0	0	0
1020624	0	0	0	0	0	0
1020638	0	0	0	0	0	0
1020646	0	0	0	0	0	0
1020652	0	0	0	0	0	0
1020661	0	0	0	0	0	0
1020675	0	0	0	0	0	0
1020683	0	0	0	0	0	0
1020699	0	0	0	0	0	0
1020728	0	0	0	0	0	1
1020735	0	0	0	0	0	0
1020744	0	0	0	0	0	0
1020772	0	0	0	0	0	0
1020781	0	0	0	0	0	0
1020797	0	0	0	0	0	0
1020801	0	0	0	0	0	0
1020819	0	0	0	0	0	0
1020822	0	0	0	0	0	0
1020836	0	0	0	0	0	0
1020845	0	0	0	0	0	0
1020858	0	0	0	0	0	0
1020860	0	0	0	0	0	0
1020874	0	0	0	0	0	0
1020887	0	0	0	0	0	0
1020893	0	0	0	0	0	0
1020902	0	0	0	0	0	0
1020921	0	0	0	0	0	0
1020933	0	0	0	1	0	0
1020949	0	0	0	0	0	0
1020957	0	0	0	0	0	0
1020964	0	0	0	0	0	0
1020970	0	0	0	0	0	0
1020988	0	0	0	0	0	0
1020996	0	0	0	0	0	0
1021000	0	0	0	0	0	0
1021013	0	0	0	0	0	0
1021028	0	0	0	0	0	0
1021035	0	0	0	0	0	0
1021044	0	0	0	0	0	0
1021056	0	0	0	0	0	0
1021069	0	0	0	0	0	0
1021072	0	0	0	0	0	0
1021081	0	0	0	0	0	0
1021097	0	0	0	0	0	0
1021105	0	0	0	0	0	0
1021118	0	0	0	0	0	0
1021123	0	0	0	0	0	0
1021130	0	0	0	0	0	0
1021141	0	0	0	0	0	1
1021159	0	0	0	0	0	0
1021166	0	0	0	0	0	0
1021177	0	0	0	0	0	0
1021184	0	0	0	0	0	0
1021192	0	0	0	0	0	0
1021209	0	0	0	0	0	0
1021217	0	0	0	0	0	0
1021226	0	0	0	0	0	0
1021242	0	0	0	0	0	0
1021255	0	0	0	0	0	0
1021263	0	0	0	0	0	0
1021278	0	0	0	0	0	0
1021280	0	0	0	0	0	0
1021306	0	0	0	0	0	0
1021312	0	0	0	0	0	0
1021329	0	0	0	0	0	0
1021331	0	0	0	0	0	0
1021347	0	0	0	0	0	0
1021368	0	0	0	0	0	0
1021373	0	0	0	0	0	0
1021385	0	0	0	0	0	0
1021394	0	0	0	1	0	0
1021402	0	0	0	0	0	0
1021415	0	0	0	0	0	0
1021433	0	0	0	0	0	0
1021449	0	0	0	0	0	0
1021457	0	0	0	0	0	0
1021464	0	0	0	0	0	0
1021470	0	0	0	1	0	0
1021488	0	0	0	0	0	0
1021508	0	0	0	0	0	0
1021514	0	0	0	0	0	0
1021520	0	0	0	0	0	0
1021537	0	0	0	0	0	0
1021551	0	0	0	0	0	0
1021562	0	0	0	0	0	0
1021595	0	0	0	0	0	0
1021603	0	0	0	0	0	0
1021611	0	0	0	0	0	0
1021625	0	0	0	0	0	0
1021632	0	0	0	0	0	0
1021648	0	0	0	0	0	0
1021654	0	0	0	0	0	0
1021667	0	0	0	0	0	0
1021676	0	0	0	0	0	0
1021689	0	0	0	0	0	0
1021690	0	0	0	0	0	0
1021701	0	0	0	0	0	0
1021719	0	0	0	0	0	0
1021722	0	0	0	0	0	0
1021736	0	0	0	0	0	0
1021745	0	0	0	0	0	0
1021758	0	0	0	0	0	0
1021760	0	0	0	0	0	0
1021774	0	0	0	0	0	0
1021787	0	0	0	1	0	0
1021807	0	0	0	0	0	0
1021810	0	0	0	0	0	0
1021824	0	0	0	0	0	0
1021838	0	0	0	0	0	0
1021846	0	0	0	1	0	0
1021852	0	0	0	0	0	0
1021861	0	0	0	0	0	0
1021875	0	0	0	0	0	0
1021883	0	0	0	0	0	0
1021899	0	0	0	0	0	0
1021916	0	0	0	0	0	0
1021927	0	0	0	0	0	0
1021939	0	0	0	0	0	0
1021940	0	0	0	0	0	0
1021965	0	0	0	0	0	0
1021982	0	0	0	0	0	0
1021998	0	0	0	0	0	0
1022005	0	0	0	0	0	0
1022018	0	0	0	0	0	0
1022023	0	0	0	0	0	0
1022030	0	0	0	0	0	0
1022041	0	0	0	0	0	0
1022066	0	0	0	0	0	0
1022077	0	0	0	0	0	1
1022084	0	0	0	0	0	0
1022092	0	0	0	0	0	0
1022100	0	0	0	0	0	0
1022113	0	0	0	0	0	0
1022135	0	0	0	0	0	0
1022144	0	0	0	0	0	0
1022156	0	0	0	0	0	0
1022172	0	0	0	0	0	0
1022181	0	0	0	0	0	0
1022197	0	0	0	0	0	0
1022206	0	0	0	0	0	0
1022229	0	0	0	0	0	0
1022231	0	0	0	0	0	0
1022247	0	0	0	0	0	0
1022250	0	0	0	0	0	0
1022268	0	0	0	0	0	0
1022273	0	0	0	0	0	0
1022285	0	0	0	0	0	0
1022294	0	0	0	0	0	0
1022309	0	0	0	0	0	0
1022317	0	0	0	0	0	0
1022326	0	0	0	0	0	0
1022334	0	0	0	0	0	0
1022342	0	0	0	0	0	0
1022355	0	0	0	0	0	0
1022363	0	0	0	0	0	0
1022378	0	0	0	0	0	0
1022380	0	0	0	0	0	0
1022391	0	0	0	0	0	0
1022407	0	0	0	0	0	0
1022410	0	0	0	0	0	0
1022424	0	0	0	0	0	0
[truncated: 449,827+ more rows]
