# Supplementary material for: Exome sequencing identifies novel genetic variants associated with varicose veins
Source: PLoS Genet. 2024 Jul 9;20(7):e1011339. doi: 10.1371/journal.pgen.1011339 (PMC11233024; doi:10.1371/journal.pgen.1011339)
Supplement: S9 Table — (XLSX) [file pgen.1011339.s015.xlsx]

## Sheet: vv_siggest_gene_variants_pli_lo
S9 Table. The probability of being loss-of-function intolerant (pLI) of rare variant genes
Variants	Region	Chr	MAF_type	consequence	Gene	Score
chr1:21220132:C:T	ECE1	1	ur	lof	ENSG00000117298	1
chr1:21225248:AC:A	ECE1	1	ur	lof	ENSG00000117298	1
chr1:21225346:C:CAGCA	ECE1	1	ur	lof	ENSG00000117298	1
chr1:21225348:G:A	ECE1	1	ur	lof	ENSG00000117298	1
chr1:21228039:C:T	ECE1	1	ur	lof	ENSG00000117298	1
chr1:21233651:AC:A	ECE1	1	ur	lof	ENSG00000117298	1
chr1:21235929:T:C	ECE1	1	ur	lof	ENSG00000117298	1
chr1:21238216:AC:A	ECE1	1	ur	lof	ENSG00000117298	1
chr1:21247220:C:G	ECE1	1	ur	lof	ENSG00000117298	1
chr1:21247220:C:T	ECE1	1	ur	lof	ENSG00000117298	1
chr1:21247365:T:C	ECE1	1	ur	lof	ENSG00000117298	1
chr1:21256139:C:G	ECE1	1	ur	lof	ENSG00000117298	1
chr1:21257523:A:G	ECE1	1	ur	lof	ENSG00000117298	1
chr1:21257550:TA:T	ECE1	1	ur	lof	ENSG00000117298	1
chr1:21257555:GTC:G	ECE1	1	ur	lof	ENSG00000117298	1
chr1:21258754:G:C	ECE1	1	ur	lof	ENSG00000117298	1
chr1:21260292:AG:A	ECE1	1	ur	lof	ENSG00000117298	1
chr1:21260366:CCT:C	ECE1	1	ur	lof	ENSG00000117298	1
chr1:21279190:C:T	ECE1	1	ur	lof	ENSG00000117298	1
chr1:21279295:C:T	ECE1	1	ur	lof	ENSG00000117298	1
chr1:21279375:C:CG	ECE1	1	ur	lof	ENSG00000117298	1
chr1:21279378:GC:G	ECE1	1	ur	lof	ENSG00000117298	1
chr1:21279386:TC:T	ECE1	1	ur	lof	ENSG00000117298	1
chr1:21290079:G:GT	ECE1	1	ur	lof	ENSG00000117298	1
chr1:21290085:G:T	ECE1	1	ur	lof	ENSG00000117298	1
chr1:21290142:C:CT	ECE1	1	ur	lof	ENSG00000117298	1
chr1:21290157:C:G	ECE1	1	ur	lof	ENSG00000117298	1
chr1:21290391:C:CG	ECE1	1	ur	lof	ENSG00000117298	1
chr1:21290391:CG:C	ECE1	1	ur	lof	ENSG00000117298	1
chr1:21290412:C:T	ECE1	1	ur	lof
chr16:88715607:A:G	PIEZO1	16	ur	lof
chr16:88715624:C:T	PIEZO1	16	ur	lof	ENSG00000103335	0.54
chr16:88715629:G:A	PIEZO1	16	ur	lof	ENSG00000103335	0.54
chr16:88715668:G:A	PIEZO1	16	ur	lof	ENSG00000103335	0.54
chr16:88715674:C:CAACT	PIEZO1	16	ur	lof	ENSG00000103335	0.54
chr16:88715728:G:T	PIEZO1	16	ur	lof	ENSG00000103335	0.54
chr16:88715767:G:A	PIEZO1	16	rare	lof	ENSG00000103335	0.54
chr16:88715791:G:A	PIEZO1	16	ur	lof	ENSG00000103335	0.54
chr16:88715794:G:A	PIEZO1	16	ur	lof	ENSG00000103335	0.54
chr16:88715978:C:G	PIEZO1	16	rare	lof	ENSG00000103335	0.54
chr16:88715978:C:T	PIEZO1	16	ur	lof	ENSG00000103335	0.54
chr16:88715987:A:AC	PIEZO1	16	ur	lof	ENSG00000103335	0.54
chr16:88716024:G:A	PIEZO1	16	ur	lof	ENSG00000103335	0.54
chr16:88716030:C:A	PIEZO1	16	ur	lof	ENSG00000103335	0.54
chr16:88716037:CCA:C	PIEZO1	16	ur	lof	ENSG00000103335	0.54
chr16:88716059:G:GC	PIEZO1	16	ur	lof	ENSG00000103335	0.54
chr16:88716096:C:T	PIEZO1	16	ur	lof	ENSG00000103335	0.54
chr16:88716255:T:A	PIEZO1	16	ur	lof	ENSG00000103335	0.54
chr16:88716260:AAG:A	PIEZO1	16	ur	lof	ENSG00000103335	0.54
chr16:88716278:C:T	PIEZO1	16	ur	lof	ENSG00000103335	0.54
chr16:88716358:C:CA	PIEZO1	16	ur	lof
chr16:88716359:A:G	PIEZO1	16	ur	lof	ENSG00000103335	0.54
chr16:88716368:G:A	PIEZO1	16	ur	lof	ENSG00000103335	0.54
chr16:88716484:CT:C	PIEZO1	16	ur	lof	ENSG00000103335	0.54
chr16:88716485:T:C	PIEZO1	16	ur	lof	ENSG00000103335	0.54
chr16:88716606:G:C	PIEZO1	16	ur	lof	ENSG00000103335	0.54
chr16:88716606:G:T	PIEZO1	16	ur	lof	ENSG00000103335	0.54
chr16:88716635:T:TG	PIEZO1	16	ur	lof	ENSG00000103335	0.54
chr16:88716635:TG:T	PIEZO1	16	ur	lof	ENSG00000103335	0.54
chr16:88716652:C:T	PIEZO1	16	ur	lof	ENSG00000103335	0.54
chr16:88716698:CAG:C	PIEZO1	16	ur	lof	ENSG00000103335	0.54
chr16:88716705:G:C	PIEZO1	16	ur	lof	ENSG00000103335	0.54
chr16:88716811:G:A	PIEZO1	16	ur	lof	ENSG00000103335	0.54
chr16:88716835:C:A	PIEZO1	16	ur	lof	ENSG00000103335	0.54
chr16:88716839:A:C	PIEZO1	16	ur	lof	ENSG00000103335	0.54
chr16:88716874:G:A	PIEZO1	16	ur	lof	ENSG00000103335	0.54
chr16:88717021:A:G	PIEZO1	16	ur	lof	ENSG00000103335	0.54
chr16:88717022:C:T	PIEZO1	16	ur	lof	ENSG00000103335	0.54
chr16:88717067:G:A	PIEZO1	16	ur	lof	ENSG00000103335	0.54
chr16:88717099:GA:G	PIEZO1	16	ur	lof	ENSG00000103335	0.54
chr16:88717190:G:A	PIEZO1	16	ur	lof	ENSG00000103335	0.54
chr16:88717213:T:A	PIEZO1	16	ur	lof	ENSG00000103335	0.54
chr16:88719588:G:A	PIEZO1	16	rare	lof	ENSG00000103335	0.54
chr16:88719722:C:G	PIEZO1	16	ur	lof	ENSG00000103335	0.54
chr16:88719801:C:A	PIEZO1	16	ur	lof	ENSG00000103335	0.54
chr16:88719825:A:ATGAT	PIEZO1	16	ur	lof	ENSG00000103335	0.54
chr16:88719848:AG:A	PIEZO1	16	ur	lof	ENSG00000103335	0.54
chr16:88719849:GT:G	PIEZO1	16	ur	lof	ENSG00000103335	0.54
chr16:88719870:G:T	PIEZO1	16	ur	lof	ENSG00000103335	0.54
chr16:88719950:G:A	PIEZO1	16	ur	lof	ENSG00000103335	0.54
chr16:88719961:C:T	PIEZO1	16	ur	lof	ENSG00000103335	0.54
chr16:88720068:C:G	PIEZO1	16	ur	lof	ENSG00000103335	0.54
chr16:88720072:TCA:T	PIEZO1	16	ur	lof	ENSG00000103335	0.54
chr16:88720073:C:CA	PIEZO1	16	ur	lof	ENSG00000103335	0.54
chr16:88720202:G:A	PIEZO1	16	ur	lof	ENSG00000103335	0.54
chr16:88720212:C:CA	PIEZO1	16	ur	lof	ENSG00000103335	0.54
chr16:88720229:C:A	PIEZO1	16	ur	lof	ENSG00000103335	0.54
chr16:88720246:G:C	PIEZO1	16	ur	lof	ENSG00000103335	0.54
chr16:88720248:TAGGG:T	PIEZO1	16	ur	lof	ENSG00000103335	0.54
chr16:88720249:A:AG	PIEZO1	16	ur	lof	ENSG00000103335	0.54
chr16:88720257:C:CGT	PIEZO1	16	ur	lof	ENSG00000103335	0.54
chr16:88720394:C:T	PIEZO1	16	ur	lof	ENSG00000103335	0.54
chr16:88720615:C:T	PIEZO1	16	ur	lof	ENSG00000103335	0.54
chr16:88720644:GC:G	PIEZO1	16	ur	lof	ENSG00000103335	0.54
chr16:88720698:TG:T	PIEZO1	16	rare	lof	ENSG00000103335	0.54
chr16:88720704:CCT:C	PIEZO1	16	ur	lof	ENSG00000103335	0.54
chr16:88721165:C:A	PIEZO1	16	ur	lof	ENSG00000103335	0.54
chr16:88721165:C:T	PIEZO1	16	ur	lof	ENSG00000103335	0.54
chr16:88721199:C:CA	PIEZO1	16	ur	lof	ENSG00000103335	0.54
chr16:88721262:G:A	PIEZO1	16	ur	lof	ENSG00000103335	0.54
chr16:88721268:CT:C	PIEZO1	16	ur	lof	ENSG00000103335	0.54
chr16:88721307:G:A	PIEZO1	16	ur	lof	ENSG00000103335	0.54
chr16:88721340:CT:C	PIEZO1	16	ur	lof	ENSG00000103335	0.54
chr16:88721341:T:TG	PIEZO1	16	ur	lof	ENSG00000103335	0.54
chr16:88721358:C:CCTGCTCCTCCTCGCCG	PIEZO1	16	ur	lof	ENSG00000103335	0.54
chr16:88721360:TG:T	PIEZO1	16	ur	lof	ENSG00000103335	0.54
chr16:88721406:C:A	PIEZO1	16	ur	lof	ENSG00000103335	0.54
chr16:88721416:C:T	PIEZO1	16	ur	lof	ENSG00000103335	0.54
chr16:88721431:C:G	PIEZO1	16	ur	lof	ENSG00000103335	0.54
chr16:88721431:C:T	PIEZO1	16	ur	lof	ENSG00000103335	0.54
chr16:88721432:T:G	PIEZO1	16	ur	lof	ENSG00000103335	0.54
chr16:88721536:A:G	PIEZO1	16	ur	lof	ENSG00000103335	0.54
chr16:88721576:G:A	PIEZO1	16	ur	lof	ENSG00000103335	0.54
chr16:88721586:G:C	PIEZO1	16	ur	lof	ENSG00000103335	0.54
chr16:88721651:C:A	PIEZO1	16	ur	lof	ENSG00000103335	0.54
chr16:88721652:G:C	PIEZO1	16	rare	lof	ENSG00000103335	0.54
chr16:88721652:G:T	PIEZO1	16	ur	lof	ENSG00000103335	0.54
chr16:88721679:C:T	PIEZO1	16	ur	lof	ENSG00000103335	0.54
chr16:88721685:GA:G	PIEZO1	16	ur	lof	ENSG00000103335	0.54
chr16:88721807:C:A	PIEZO1	16	ur	lof	ENSG00000103335	0.54
chr16:88721860:G:T	PIEZO1	16	ur	lof	ENSG00000103335	0.54
chr16:88721982:G:T	PIEZO1	16	ur	lof	ENSG00000103335	0.54
chr16:88722017:G:A	PIEZO1	16	ur	lof	ENSG00000103335	0.54
chr16:88722217:C:T	PIEZO1	16	ur	lof	ENSG00000103335	0.54
chr16:88722279:C:CA	PIEZO1	16	ur	lof	ENSG00000103335	0.54
chr16:88722326:TGGTAGCC:T	PIEZO1	16	ur	lof	ENSG00000103335	0.54
chr16:88722340:CAG:C	PIEZO1	16	ur	lof	ENSG00000103335	0.54
chr16:88722341:AG:A	PIEZO1	16	ur	lof	ENSG00000103335	0.54
chr16:88722582:C:T	PIEZO1	16	ur	lof	ENSG00000103335	0.54
chr16:88722605:T:TG	PIEZO1	16	ur	lof	ENSG00000103335	0.54
chr16:88722921:C:T	PIEZO1	16	ur	lof	ENSG00000103335	0.54
chr16:88723097:G:GC	PIEZO1	16	ur	lof	ENSG00000103335	0.54
chr16:88723110:C:CG	PIEZO1	16	ur	lof	ENSG00000103335	0.54
chr16:88723137:G:A	PIEZO1	16	ur	lof	ENSG00000103335	0.54
chr16:88723224:A:C	PIEZO1	16	ur	lof	ENSG00000103335	0.54
chr16:88723253:G:A	PIEZO1	16	ur	lof	ENSG00000103335	0.54
chr16:88723274:G:A	PIEZO1	16	ur	lof	ENSG00000103335	0.54
chr16:88723277:G:A	PIEZO1	16	ur	lof	ENSG00000103335	0.54
chr16:88723311:C:T	PIEZO1	16	ur	lof	ENSG00000103335	0.54
chr16:88723870:C:T	PIEZO1	16	ur	lof	ENSG00000103335	0.54
chr16:88723920:T:TC	PIEZO1	16	ur	lof	ENSG00000103335	0.54
chr16:88725060:AG:A	PIEZO1	16	ur	lof	ENSG00000103335	0.54
chr16:88725081:C:A	PIEZO1	16	rare	lof	ENSG00000103335	0.54
chr16:88725481:T:TG	PIEZO1	16	ur	lof	ENSG00000103335	0.54
chr16:88725594:C:T	PIEZO1	16	ur	lof	ENSG00000103335	0.54
chr16:88725686:T:G	PIEZO1	16	ur	lof	ENSG00000103335	0.54
chr16:88726282:G:A	PIEZO1	16	ur	lof	ENSG00000103335	0.54
chr16:88726282:G:T	PIEZO1	16	ur	lof	ENSG00000103335	0.54
chr16:88726546:C:T	PIEZO1	16	ur	lof	ENSG00000103335	0.54
chr16:88726619:G:A	PIEZO1	16	ur	lof	ENSG00000103335	0.54
chr16:88726770:C:T	PIEZO1	16	ur	lof	ENSG00000103335	0.54
chr16:88726847:G:C	PIEZO1	16	ur	lof	ENSG00000103335	0.54
chr16:88726848:T:TA	PIEZO1	16	ur	lof	ENSG00000103335	0.54
chr16:88726911:C:T	PIEZO1	16	rare	lof	ENSG00000103335	0.54
chr16:88726924:G:A	PIEZO1	16	ur	lof	ENSG00000103335	0.54
chr16:88727038:C:A	PIEZO1	16	ur	lof	ENSG00000103335	0.54
chr16:88727038:C:T	PIEZO1	16	ur	lof	ENSG00000103335	0.54
chr16:88727072:T:TC	PIEZO1	16	ur	lof	ENSG00000103335	0.54
chr16:88727072:TC:T	PIEZO1	16	ur	lof	ENSG00000103335	0.54
chr16:88727103:T:TC	PIEZO1	16	ur	lof	ENSG00000103335	0.54
chr16:88727127:C:A	PIEZO1	16	ur	lof	ENSG00000103335	0.54
chr16:88727154:G:A	PIEZO1	16	ur	lof	ENSG00000103335	0.54
chr16:88727163:G:A	PIEZO1	16	rare	lof	ENSG00000103335	0.54
chr16:88727600:G:T	PIEZO1	16	ur	lof	ENSG00000103335	0.54
chr16:88727662:C:G	PIEZO1	16	ur	lof	ENSG00000103335	0.54
chr16:88731705:C:T	PIEZO1	16	ur	lof	ENSG00000103335	0.54
chr16:88731719:C:CG	PIEZO1	16	ur	lof	ENSG00000103335	0.54
chr16:88731768:AG:A	PIEZO1	16	ur	lof	ENSG00000103335	0.54
chr16:88732334:C:G	PIEZO1	16	rare	lof	ENSG00000103335	0.54
chr16:88732376:T:A	PIEZO1	16	ur	lof	ENSG00000103335	0.54
chr16:88732406:G:A	PIEZO1	16	ur	lof	ENSG00000103335	0.54
chr16:88732409:G:A	PIEZO1	16	ur	lof	ENSG00000103335	0.54
chr16:88732411:CG:C	PIEZO1	16	ur	lof	ENSG00000103335	0.54
chr16:88732457:G:A	PIEZO1	16	ur	lof	ENSG00000103335	0.54
chr16:88732470:G:T	PIEZO1	16	ur	lof	ENSG00000103335	0.54
chr16:88732690:G:A	PIEZO1	16	ur	lof	ENSG00000103335	0.54
chr16:88732720:TG:T	PIEZO1	16	ur	lof	ENSG00000103335	0.54
chr16:88733326:G:C	PIEZO1	16	ur	lof	ENSG00000103335	0.54
chr16:88733419:C:T	PIEZO1	16	ur	lof	ENSG00000103335	0.54
chr16:88733586:A:G	PIEZO1	16	ur	lof	ENSG00000103335	0.54
chr16:88733586:ACCT:A	PIEZO1	16	ur	lof	ENSG00000103335	0.54
chr16:88733587:C:A	PIEZO1	16	ur	lof	ENSG00000103335	0.54
chr16:88733658:AG:A	PIEZO1	16	ur	lof	ENSG00000103335	0.54
chr16:88733664:AC:A	PIEZO1	16	ur	lof	ENSG00000103335	0.54
chr16:88733990:G:A	PIEZO1	16	ur	lof	ENSG00000103335	0.54
chr16:88734017:C:A	PIEZO1	16	ur	lof	ENSG00000103335	0.54
chr16:88734042:C:CA	PIEZO1	16	ur	lof	ENSG00000103335	0.54
chr16:88734053:G:A	PIEZO1	16	ur	lof	ENSG00000103335	0.54
chr16:88734447:G:A	PIEZO1	16	ur	lof	ENSG00000103335	0.54
chr16:88734539:C:G	PIEZO1	16	ur	lof	ENSG00000103335	0.54
chr16:88734679:C:T	PIEZO1	16	ur	lof	ENSG00000103335	0.54
chr16:88734705:G:A	PIEZO1	16	ur	lof	ENSG00000103335	0.54
chr16:88734777:T:TC	PIEZO1	16	ur	lof	ENSG00000103335	0.54
chr16:88734788:C:CTGTA	PIEZO1	16	ur	lof	ENSG00000103335	0.54
chr16:88734873:A:T	PIEZO1	16	ur	lof	ENSG00000103335	0.54
chr16:88734909:A:AT	PIEZO1	16	ur	lof	ENSG00000103335	0.54
chr16:88734924:T:TA	PIEZO1	16	ur	lof	ENSG00000103335	0.54
chr16:88734968:AG:A	PIEZO1	16	ur	lof	ENSG00000103335	0.54
chr16:88735134:C:T	PIEZO1	16	ur	lof	ENSG00000103335	0.54
chr16:88735161:AG:A	PIEZO1	16	ur	lof	ENSG00000103335	0.54
chr16:88736147:C:T	PIEZO1	16	ur	lof	ENSG00000103335	0.54
chr16:88736167:CA:C	PIEZO1	16	ur	lof	ENSG00000103335	0.54
chr16:88736167:CAG:C	PIEZO1	16	rare	lof	ENSG00000103335	0.54
chr16:88736324:G:A	PIEZO1	16	rare	lof	ENSG00000103335	0.54
chr16:88736380:A:AG	PIEZO1	16	ur	lof	ENSG00000103335	0.54
chr16:88736383:C:T	PIEZO1	16	ur	lof	ENSG00000103335	0.54
chr16:88736391:G:T	PIEZO1	16	ur	lof	ENSG00000103335	0.54
chr16:88736409:C:T	PIEZO1	16	ur	lof	ENSG00000103335	0.54
chr16:88736671:G:A	PIEZO1	16	rare	lof	ENSG00000103335	0.54
chr16:88736712:TC:T	PIEZO1	16	ur	lof	ENSG00000103335	0.54
chr16:88736741:T:C	PIEZO1	16	ur	lof	ENSG00000103335	0.54
chr16:88737557:A:C	PIEZO1	16	ur	lof	ENSG00000103335	0.54
chr16:88737727:C:G	PIEZO1	16	rare	lof	ENSG00000103335	0.54
chr16:88738261:G:A	PIEZO1	16	ur	lof	ENSG00000103335	0.54
chr16:88738283:G:C	PIEZO1	16	ur	lof	ENSG00000103335	0.54
chr16:88738360:G:GA	PIEZO1	16	ur	lof	ENSG00000103335	0.54
chr16:88738406:G:C	PIEZO1	16	ur	lof	ENSG00000103335	0.54
chr16:88738567:C:T	PIEZO1	16	ur	lof	ENSG00000103335	0.54
chr16:88738637:G:A	PIEZO1	16	ur	lof	ENSG00000103335	0.54
chr16:88741477:C:G	PIEZO1	16	ur	lof	ENSG00000103335	0.54
chr16:88741477:C:T	PIEZO1	16	ur	lof	ENSG00000103335	0.54
chr16:88741551:AC:A	PIEZO1	16	ur	lof	ENSG00000103335	0.54
chr16:88741553:CA:C	PIEZO1	16	ur	lof	ENSG00000103335	0.54
chr16:88742051:ACCTTGTGACC:A	PIEZO1	16	ur	lof	ENSG00000103335	0.54
chr16:88742052:C:T	PIEZO1	16	ur	lof	ENSG00000103335	0.54
chr16:88742072:G:A	PIEZO1	16	ur	lof	ENSG00000103335	0.54
chr16:88742086:C:T	PIEZO1	16	ur	lof	ENSG00000103335	0.54
chr16:88742306:GT:G	PIEZO1	16	ur	lof	ENSG00000103335	0.54
chr16:88742325:GC:G	PIEZO1	16	ur	lof	ENSG00000103335	0.54
chr16:88749399:G:A	PIEZO1	16	ur	lof	ENSG00000103335	0.54
chr16:88784899:A:G	PIEZO1	16	ur	lof	ENSG00000103335	0.54
chr16:88784915:CA:C	PIEZO1	16	ur	lof	ENSG00000103335	0.54
chr16:88784963:A:C	PIEZO1	16	ur	lof
chr16:88784964:T:C	PIEZO1	16	ur	lof
chr2:112138726:CCCAGGTCAGTGTCCCTCCCGCCTCTCT:C	FBLN7	2	ur	lof	ENSG00000144152	0
chr2:112138732:T:C	FBLN7	2	ur	lof	ENSG00000144152	0
chr2:112159675:G:A	FBLN7	2	ur	lof	ENSG00000144152	0
chr2:112159675:G:T	FBLN7	2	ur	lof	ENSG00000144152	0
chr2:112159694:C:T	FBLN7	2	ur	lof	ENSG00000144152	0
chr2:112159724:C:T	FBLN7	2	ur	lof	ENSG00000144152	0
chr2:112159772:A:AT	FBLN7	2	ur	lof	ENSG00000144152	0
chr2:112165145:G:A	FBLN7	2	ur	lof	ENSG00000144152	0
chr2:112175712:A:G	FBLN7	2	ur	lof	ENSG00000144152	0
chr2:112175738:C:CGGCT	FBLN7	2	ur	lof	ENSG00000144152	0
chr2:112175758:TGTGTAGAA:T	FBLN7	2	rare	lof	ENSG00000144152	0
chr2:112181807:C:CG	FBLN7	2	ur	lof	ENSG00000144152	0
chr2:112181827:C:A	FBLN7	2	ur	lof	ENSG00000144152	0
chr2:112181878:T:C	FBLN7	2	ur	lof	ENSG00000144152	0
chr2:112182789:A:G	FBLN7	2	ur	lof	ENSG00000144152	0
chr2:112182800:AGT:A	FBLN7	2	ur	lof	ENSG00000144152	0
chr2:112182817:C:T	FBLN7	2	ur	lof	ENSG00000144152	0
chr2:112182827:GC:G	FBLN7	2	ur	lof	ENSG00000144152	0
chr2:112182852:C:A	FBLN7	2	ur	lof	ENSG00000144152	0
chr2:112182898:C:T	FBLN7	2	ur	lof	ENSG00000144152	0
chr2:112185229:GGT:G	FBLN7	2	ur	lof	ENSG00000144152	0
chr2:112185334:T:TC	FBLN7	2	ur	lof	ENSG00000144152	0
chr2:112187266:C:CG	FBLN7	2	ur	lof	ENSG00000144152	0
chr2:112187270:G:GC	FBLN7	2	ur	lof	ENSG00000144152	0
chr2:112187270:GC:G	FBLN7	2	ur	lof	ENSG00000144152	0
chr2:112187279:C:T	FBLN7	2	rare	lof	ENSG00000144152	0
chr2:112187440:G:A	FBLN7	2	ur	lof	ENSG00000144152	0
chr2:112187497:T:A	FBLN7	2	ur	lof	ENSG00000144152	0
chr2:112187506:A:G	FBLN7	2	ur	lof
