# Supplementary material for: Exome sequencing identifies novel genetic variants associated with varicose veins
Source: PLoS Genet. 2024 Jul 9;20(7):e1011339. doi: 10.1371/journal.pgen.1011339 (PMC11233024; doi:10.1371/journal.pgen.1011339)
Supplement: S10 Table — (XLSX) [file pgen.1011339.s016.xlsx]

## Sheet: Sheet1
S10 Table. Estimates of burden heritability across frequency bins and functional categories
Variant	MAF	BH(%)	SE(%)
Lof	rare	0.114562	0.0484379
Lof	ultra rare	0.286665	0.056089
Missense	rare	0.0526307	0.0297148
Missense	ultra rare	-7.63e-05	0.0132964
