# Supplementary material for: Exome sequencing identifies novel genetic variants associated with varicose veins
Source: PLoS Genet. 2024 Jul 9;20(7):e1011339. doi: 10.1371/journal.pgen.1011339 (PMC11233024; doi:10.1371/journal.pgen.1011339)
Supplement: S11 Table — (XLSX) [file pgen.1011339.s017.xlsx]

## Sheet: Sheet1
S11 Table. Results from leave-one-out-variant (LOVO) analysis of rare variant genes associated with VV
Region	Group	max_MAF	Pvalue	Pvalue_Burden	Pvalue_SKAT	BETA_Burden	SE_Burden	MAC	MAC_case	MAC_control	Number_rare	Number_ultra_rare	Delete_SNP
PIEZO1	missense;lof	0.001	1.11e-32	4.46e-30	2.51e-19	0.0217835	0.00191179	6790	659	6131	106	623	chr16:88723917:T:A
PIEZO1	missense;lof	0.001	1.05e-31	5.21e-29	2.59e-19	0.0217683	0.00194736	6545	635	5910	106	623	chr16:88737727:C:G
PIEZO1	missense;lof	0.001	1.82e-31	3.78e-28	1.27e-19	0.0207476	0.00188597	7015	668	6347	106	623	chr16:88719665:G:A
PIEZO1	missense;lof	0.001	2.02e-31	3.78e-28	1.25e-19	0.0208408	0.00189444	6960	663	6297	106	623	chr16:88721888:C:T
PIEZO1	missense;lof	0.001	2.19e-31	5.04e-28	1.23e-19	0.0206869	0.0018849	7026	668	6358	106	623	chr16:88715817:C:A
PIEZO1	missense;lof	0.001	2.25e-31	3.43e-28	1.34e-19	0.0209962	0.00190707	6863	656	6207	106	623	chr16:88715751:C:T
PIEZO1	missense;lof	0.001	2.29e-31	1.01e-27	4.99e-20	0.0205505	0.00188335	7045	668	6377	107	622	chr16:88727097:C:T
PIEZO1	missense;lof	0.001	2.4e-31	5.59e-28	1.22e-19	0.0206706	0.00188503	7028	668	6360	106	623	chr16:88715702:G:A
PIEZO1	missense;lof	0.001	2.48e-31	1.06e-27	5.42e-20	0.0205425	0.00188328	7046	668	6378	107	622	chr16:88721917:G:A
PIEZO1	missense;lof	0.001	2.55e-31	1.07e-27	5.58e-20	0.0205397	0.00188325	7046	668	6378	107	622	chr16:88716650:G:A
PIEZO1	missense;lof	0.001	2.55e-31	1.07e-27	5.58e-20	0.0205396	0.00188325	7045	668	6377	107	622	chr16:88719617:T:C
PIEZO1	missense;lof	0.001	2.56e-31	6.11e-28	1.21e-19	0.0206529	0.00188481	7031	668	6363	106	623	chr16:88734912:T:C
PIEZO1	missense;lof	0.001	2.66e-31	1.1e-27	5.84e-20	0.0205352	0.00188319	7045	668	6377	107	622	chr16:88721839:C:G
PIEZO1	missense;lof	0.001	2.69e-31	1.11e-27	5.92e-20	0.020534	0.00188319	7046	668	6378	107	622	chr16:88715740:G:C
PIEZO1	missense;lof	0.001	2.7e-31	1.11e-27	5.93e-20	0.0205337	0.00188318	7046	668	6378	107	622	chr16:88720513:G:A
PIEZO1	missense;lof	0.001	2.74e-31	1.12e-27	6.03e-20	0.020532	0.00188317	7045	668	6377	107	622	chr16:88715649:G:A
PIEZO1	missense;lof	0.001	2.74e-31	1.12e-27	6.04e-20	0.020532	0.00188316	7045	668	6377	107	622	chr16:88736171:G:T
PIEZO1	missense;lof	0.001	2.77e-31	1.12e-27	6.1e-20	0.020531	0.00188315	7045	668	6377	107	622	chr16:88720455:A:G
PIEZO1	missense;lof	0.001	2.8e-31	1.13e-27	6.15e-20	0.0205302	0.00188315	7045	668	6377	107	622	chr16:88721832:C:A
PIEZO1	missense;lof	0.001	2.83e-31	1.13e-27	6.24e-20	0.0205288	0.00188313	7045	668	6377	107	622	chr16:88715621:G:C
PIEZO1	missense;lof	0.001	2.84e-31	1.14e-27	6.25e-20	0.0205287	0.00188313	7046	668	6378	107	622	chr16:88727054:T:G
PIEZO1	missense;lof	0.001	2.89e-31	7.2e-28	1.2e-19	0.0206208	0.00188443	7034	668	6366	106	623	chr16:88716689:C:A
PIEZO1	missense;lof	0.001	2.91e-31	1.15e-27	6.42e-20	0.0205261	0.00188312	7047	668	6379	107	622	chr16:88738283:G:C
PIEZO1	missense;lof	0.001	2.97e-31	1.16e-27	6.55e-20	0.0205242	0.0018831	7047	668	6379	107	622	chr16:88732493:C:T
PIEZO1	missense;lof	0.001	3e-31	1.17e-27	6.62e-20	0.0205232	0.00188309	7048	668	6380	107	622	chr16:88721624:T:A
PIEZO1	missense;lof	0.001	3e-31	7.6e-28	1.19e-19	0.0206101	0.00188429	7037	668	6369	106	623	chr16:88726354:G:A
PIEZO1	missense;lof	0.001	3e-31	1.17e-27	6.62e-20	0.0205232	0.00188309	7048	668	6380	107	622	chr16:88731810:C:T
PIEZO1	missense;lof	0.001	3.01e-31	5.76e-28	1.24e-19	0.0208369	0.00190068	6906	659	6247	106	623	chr16:88731880:C:G
PIEZO1	missense;lof	0.001	3.04e-31	1.18e-27	6.71e-20	0.0205218	0.00188308	7047	668	6379	107	622	chr16:88715664:G:A
PIEZO1	missense;lof	0.001	3.05e-31	1.18e-27	6.73e-20	0.0205214	0.00188307	7047	668	6379	107	622	chr16:88717163:C:T
PIEZO1	missense;lof	0.001	3.05e-31	7.76e-28	1.19e-19	0.0206059	0.00188423	7038	668	6370	106	623	chr16:88726353:C:T
PIEZO1	missense;lof	0.001	3.08e-31	1.19e-27	6.81e-20	0.0205204	0.00188307	7048	668	6380	107	622	chr16:88732486:C:T
PIEZO1	missense;lof	0.001	3.1e-31	1.19e-27	6.85e-20	0.0205198	0.00188305	7046	668	6378	107	622	chr16:88727188:G:C
PIEZO1	missense;lof	0.001	3.14e-31	1.2e-27	6.96e-20	0.0205183	0.00188304	7047	668	6379	107	622	chr16:88716685:G:A
PIEZO1	missense;lof	0.001	3.15e-31	1.2e-27	6.96e-20	0.0205182	0.00188305	7048	668	6380	107	622	chr16:88716583:A:C
PIEZO1	missense;lof	0.001	3.15e-31	1.2e-27	6.98e-20	0.020518	0.00188304	7047	668	6379	107	622	chr16:88720189:A:G
PIEZO1	missense;lof	0.001	3.19e-31	1.21e-27	7.08e-20	0.0205167	0.00188303	7049	668	6381	107	622	chr16:88720169:A:G
PIEZO1	missense;lof	0.001	3.2e-31	7.85e-28	1.18e-19	0.0206416	0.00188769	7009	666	6343	106	623	chr16:88721423:C:G
PIEZO1	missense;lof	0.001	3.24e-31	1.22e-27	7.18e-20	0.0205153	0.00188302	7048	668	6380	107	622	chr16:88717163:C:A
PIEZO1	missense;lof	0.001	3.26e-31	1.22e-27	7.24e-20	0.0205145	0.00188302	7050	668	6382	107	622	chr16:88717122:G:C
PIEZO1	missense;lof	0.001	3.33e-31	1.24e-27	7.39e-20	0.0205124	0.001883	7049	668	6381	107	622	chr16:88715783:G:A
PIEZO1	missense;lof	0.001	3.33e-31	1.24e-27	7.4e-20	0.0205123	0.00188299	7048	668	6380	107	622	chr16:88716394:G:C
PIEZO1	missense;lof	0.001	3.35e-31	8.1e-28	1.18e-19	0.0206551	0.0018894	6996	665	6331	106	623	chr16:88721968:G:A
PIEZO1	missense;lof	0.001	3.4e-31	1.25e-27	7.56e-20	0.0205102	0.00188298	7050	668	6382	107	622	chr16:88715805:G:A
PIEZO1	missense;lof	0.001	3.42e-31	1.26e-27	7.6e-20	0.0205097	0.00188297	7049	668	6381	107	622	chr16:88731867:T:C
PIEZO1	missense;lof	0.001	3.43e-31	1.26e-27	7.62e-20	0.0205095	0.00188297	7049	668	6381	107	622	chr16:88715757:G:A
PIEZO1	missense;lof	0.001	3.44e-31	8.65e-28	1.17e-19	0.0206178	0.00188703	7014	666	6348	106	623	chr16:88716631:C:T
PIEZO1	missense;lof	0.001	3.44e-31	1.26e-27	7.65e-20	0.0205091	0.00188296	7050	668	6382	107	622	chr16:88720130:C:T
PIEZO1	missense;lof	0.001	3.45e-31	1.26e-27	7.68e-20	0.0205087	0.00188295	7048	668	6380	107	622	chr16:88732343:C:T
PIEZO1	missense;lof	0.001	3.46e-31	1.26e-27	7.69e-20	0.0205085	0.00188296	7049	668	6381	107	622	chr16:88723960:C:T
PIEZO1	missense;lof	0.001	3.49e-31	1.27e-27	7.76e-20	0.0205077	0.00188295	7049	668	6381	107	622	chr16:88715756:G:C
PIEZO1	missense;lof	0.001	3.5e-31	1.27e-27	7.79e-20	0.0205073	0.00188295	7050	668	6382	107	622	chr16:88737557:A:C
PIEZO1	missense;lof	0.001	3.51e-31	1.27e-27	7.81e-20	0.0205071	0.00188295	7050	668	6382	107	622	chr16:88716641:G:C
PIEZO1	missense;lof	0.001	3.56e-31	9.33e-28	1.17e-19	0.0205886	0.00188554	7029	667	6362	106	623	chr16:88726615:A:G
PIEZO1	missense;lof	0.001	3.57e-31	9.65e-28	1.17e-19	0.0205601	0.00188346	7043	668	6375	106	623	chr16:88715934:C:T
PIEZO1	missense;lof	0.001	3.57e-31	1.28e-27	7.94e-20	0.0205055	0.00188294	7050	668	6382	107	622	chr16:88720129:A:C
PIEZO1	missense;lof	0.001	3.58e-31	9.7e-28	1.17e-19	0.0205624	0.00188374	7042	668	6374	106	623	chr16:88719863:G:A
PIEZO1	missense;lof	0.001	3.6e-31	1.29e-27	8.02e-20	0.0205045	0.00188293	7051	668	6383	107	622	chr16:88722960:C:G
PIEZO1	missense;lof	0.001	3.62e-31	1.29e-27	8.05e-20	0.0205041	0.00188292	7051	668	6383	107	622	chr16:88715766:C:T
PIEZO1	missense;lof	0.001	3.66e-31	1.3e-27	8.15e-20	0.020503	0.00188291	7050	668	6382	107	622	chr16:88726891:A:C
PIEZO1	missense;lof	0.001	3.67e-31	1.3e-27	8.19e-20	0.0205025	0.00188291	7051	668	6383	107	622	chr16:88736409:C:T
PIEZO1	missense;lof	0.001	3.68e-31	1.01e-27	1.17e-19	0.0205551	0.00188365	7042	668	6374	106	623	chr16:88721840:G:A
PIEZO1	missense;lof	0.001	3.69e-31	1.31e-27	8.24e-20	0.0205019	0.00188288	7048	668	6380	107	622	chr16:88731819:C:T
PIEZO1	missense;lof	0.001	3.7e-31	1.31e-27	8.24e-20	0.0205018	0.0018829	7050	668	6382	107	622	chr16:88726749:T:C
PIEZO1	missense;lof	0.001	3.71e-31	1.02e-27	1.17e-19	0.0205529	0.0018836	7044	668	6376	106	623	chr16:88715756:G:A
PIEZO1	missense;lof	0.001	3.72e-31	1.3e-27	8.67e-20	0.0204972	0.00188243	7052	668	6384	107	622	chr16:88719648:G:C
PIEZO1	missense;lof	0.001	3.72e-31	9.91e-28	1.17e-19	0.0205767	0.0018854	7030	667	6363	106	623	chr16:88715978:C:G
PIEZO1	missense;lof	0.001	3.75e-31	1.32e-27	8.37e-20	0.0205004	0.00188289	7052	668	6384	107	622	chr16:88722938:C:G
PIEZO1	missense;lof	0.001	3.75e-31	1.32e-27	8.38e-20	0.0205003	0.00188289	7052	668	6384	107	622	chr16:88726927:A:C
PIEZO1	missense;lof	0.001	3.75e-31	1.32e-27	8.37e-20	0.0205005	0.00188289	7052	668	6384	107	622	chr16:88715728:G:T
PIEZO1	missense;lof	0.001	3.76e-31	1.32e-27	8.39e-20	0.0205002	0.00188289	7051	668	6383	107	622	chr16:88726948:C:T
PIEZO1	missense;lof	0.001	3.77e-31	1.32e-27	8.41e-20	0.0204999	0.00188289	7051	668	6383	107	622	chr16:88732530:G:C
PIEZO1	missense;lof	0.001	3.78e-31	1.04e-27	1.17e-19	0.0205482	0.00188357	7042	668	6374	106	623	chr16:88726716:G:A
PIEZO1	missense;lof	0.001	3.79e-31	1.05e-27	1.17e-19	0.0205474	0.00188355	7044	668	6376	106	623	chr16:88716443:T:G
PIEZO1	missense;lof	0.001	3.83e-31	1.33e-27	8.55e-20	0.0204983	0.00188285	7049	668	6381	107	622	chr16:88716852:G:A
PIEZO1	missense;lof	0.001	3.85e-31	1.34e-27	8.6e-20	0.0204977	0.00188287	7051	668	6383	107	622	chr16:88727649:C:T
PIEZO1	missense;lof	0.001	3.85e-31	1.34e-27	8.6e-20	0.0204978	0.00188287	7052	668	6384	107	622	chr16:88732337:C:G
PIEZO1	missense;lof	0.001	3.86e-31	1.34e-27	8.62e-20	0.0204975	0.00188286	7051	668	6383	107	622	chr16:88725509:T:G
PIEZO1	missense;lof	0.001	3.86e-31	1.34e-27	8.63e-20	0.0204973	0.00188286	7051	668	6383	107	622	chr16:88726385:G:T
PIEZO1	missense;lof	0.001	3.88e-31	1.34e-27	8.68e-20	0.0204968	0.00188286	7052	668	6384	107	622	chr16:88721821:A:G
PIEZO1	missense;lof	0.001	3.9e-31	1.35e-27	8.73e-20	0.0204963	0.00188285	7051	668	6383	107	622	chr16:88721948:A:G
PIEZO1	missense;lof	0.001	3.9e-31	1.35e-27	8.71e-20	0.0204964	0.00188284	7050	668	6382	107	622	chr16:88721962:G:A
PIEZO1	missense;lof	0.001	3.91e-31	1.35e-27	8.74e-20	0.0204961	0.00188285	7051	668	6383	107	622	chr16:88733412:C:T
PIEZO1	missense;lof	0.001	3.92e-31	1.35e-27	8.77e-20	0.0204958	0.00188284	7051	668	6383	107	622	chr16:88721657:G:A
PIEZO1	missense;lof	0.001	3.93e-31	1.35e-27	8.78e-20	0.0204957	0.00188285	7052	668	6384	107	622	chr16:88716471:C:G
PIEZO1	missense;lof	0.001	3.93e-31	1.35e-27	8.78e-20	0.0204957	0.00188285	7052	668	6384	107	622	chr16:88719893:C:T
PIEZO1	missense;lof	0.001	3.96e-31	1.36e-27	8.85e-20	0.020495	0.00188284	7052	668	6384	107	622	chr16:88721969:C:T
PIEZO1	missense;lof	0.001	3.97e-31	1.36e-27	8.88e-20	0.0204946	0.00188282	7050	668	6382	107	622	chr16:88719853:C:G
PIEZO1	missense;lof	0.001	3.97e-31	1.36e-27	9.36e-20	0.0204897	0.00188239	7053	668	6385	107	622	chr16:88784964:T:C
PIEZO1	missense;lof	0.001	3.98e-31	4.08e-28	1.85e-19	0.0212493	0.00193281	6678	641	6037	106	623	chr16:88723954:A:G
PIEZO1	missense;lof	0.001	3.98e-31	1.36e-27	8.91e-20	0.0204942	0.00188283	7051	668	6383	107	622	chr16:88722605:T:TG
PIEZO1	missense;lof	0.001	3.98e-31	1.36e-27	8.9e-20	0.0204944	0.00188283	7051	668	6383	107	622	chr16:88732411:CG:C
PIEZO1	missense;lof	0.001	4e-31	1.36e-27	8.95e-20	0.0204939	0.00188283	7052	668	6384	107	622	chr16:88734791:T:C
PIEZO1	missense;lof	0.001	4.01e-31	1.37e-27	8.98e-20	0.0204935	0.00188282	7051	668	6383	107	622	chr16:88715648:C:T
PIEZO1	missense;lof	0.001	4.01e-31	1.37e-27	8.98e-20	0.0204935	0.00188282	7051	668	6383	107	622	chr16:88717070:T:G
PIEZO1	missense;lof	0.001	4.01e-31	1.1e-27	1.16e-19	0.0205565	0.00188519	7029	667	6362	106	623	chr16:88722002:G:A
PIEZO1	missense;lof	0.001	4.01e-31	1.37e-27	8.98e-20	0.0204936	0.00188283	7053	668	6385	107	622	chr16:88726951:G:C
PIEZO1	missense;lof	0.001	4.01e-31	1.37e-27	8.97e-20	0.0204936	0.00188283	7052	668	6384	107	622	chr16:88734788:C:CTGTA
PIEZO1	missense;lof	0.001	4.02e-31	1.37e-27	9e-20	0.0204933	0.00188282	7051	668	6383	107	622	chr16:88731887:G:T
PIEZO1	missense;lof	0.001	4.03e-31	1.37e-27	9.02e-20	0.0204931	0.00188282	7051	668	6383	107	622	chr16:88717085:C:A
PIEZO1	missense;lof	0.001	4.05e-31	1.37e-27	9.08e-20	0.0204925	0.00188281	7051	668	6383	107	622	chr16:88734750:C:G
PIEZO1	missense;lof	0.001	4.06e-31	1.38e-27	9.1e-20	0.0204923	0.00188281	7052	668	6384	107	622	chr16:88734968:AG:A
PIEZO1	missense;lof	0.001	4.09e-31	1.38e-27	9.17e-20	0.0204914	0.0018828	7051	668	6383	107	622	chr16:88721627:G:A
PIEZO1	missense;lof	0.001	4.11e-31	1.1e-27	1.16e-19	0.0205748	0.00188693	7016	666	6350	106	623	chr16:88721822:T:C
PIEZO1	missense;lof	0.001	4.12e-31	1.14e-27	1.16e-19	0.0205491	0.00188507	7035	667	6368	106	623	chr16:88715767:G:A
PIEZO1	missense;lof	0.001	4.13e-31	1.39e-27	9.25e-20	0.0204906	0.0018828	7052	668	6384	107	622	chr16:88719656:G:A
PIEZO1	missense;lof	0.001	4.13e-31	1.39e-27	9.25e-20	0.0204907	0.0018828	7052	668	6384	107	622	chr16:88720082:C:T
PIEZO1	missense;lof	0.001	4.14e-31	1.39e-27	9.29e-20	0.0204902	0.00188279	7052	668	6384	107	622	chr16:88721626:C:A
PIEZO1	missense;lof	0.001	4.14e-31	1.39e-27	9.28e-20	0.0204904	0.00188279	7052	668	6384	107	622	chr16:88725505:C:T
PIEZO1	missense;lof	0.001	4.14e-31	1.39e-27	9.27e-20	0.0204904	0.0018828	7052	668	6384	107	622	chr16:88732398:G:C
PIEZO1	missense;lof	0.001	4.15e-31	1.39e-27	9.3e-20	0.0204901	0.0018828	7052	668	6384	107	622	chr16:88716632:G:A
PIEZO1	missense;lof	0.001	4.15e-31	1.39e-27	9.31e-20	0.02049	0.0018828	7052	668	6384	107	622	chr16:88716880:C:T
PIEZO1	missense;lof	0.001	4.15e-31	1.12e-27	1.16e-19	0.0205722	0.00188691	7016	666	6350	106	623	chr16:88721552:G:A
PIEZO1	missense;lof	0.001	4.15e-31	1.39e-27	9.31e-20	0.02049	0.0018828	7053	668	6385	107	622	chr16:88727049:T:A
PIEZO1	missense;lof	0.001	4.17e-31	1.16e-27	1.16e-19	0.0205452	0.00188498	7038	667	6371	106	623	chr16:88722898:T:C
PIEZO1	missense;lof	0.001	4.17e-31	1.4e-27	9.34e-20	0.0204897	0.00188279	7052	668	6384	107	622	chr16:88733732:C:G
PIEZO1	missense;lof	0.001	4.17e-31	1.4e-27	9.34e-20	0.0204897	0.00188279	7052	668	6384	107	622	chr16:88716278:C:T
PIEZO1	missense;lof	0.001	4.18e-31	1.42e-27	9.31e-20	0.0204893	0.00188301	7053	668	6385	107	622	chr16:88720175:C:T
PIEZO1	missense;lof	0.001	4.18e-31	1.4e-27	9.37e-20	0.0204893	0.00188278	7052	668	6384	107	622	chr16:88720273:G:A
PIEZO1	missense;lof	0.001	4.19e-31	1.4e-27	9.41e-20	0.020489	0.00188277	7051	668	6383	107	622	chr16:88717147:A:C
PIEZO1	missense;lof	0.001	4.19e-31	1.4e-27	9.41e-20	0.020489	0.00188279	7052	668	6384	107	622	chr16:88721982:G:T
PIEZO1	missense;lof	0.001	4.2e-31	1.4e-27	9.43e-20	0.0204888	0.00188278	7052	668	6384	107	622	chr16:88721629:G:T
PIEZO1	missense;lof	0.001	4.2e-31	1.4e-27	9.42e-20	0.0204889	0.00188279	7053	668	6385	107	622	chr16:88720072:TCA:T
PIEZO1	missense;lof	0.001	4.21e-31	1.4e-27	9.43e-20	0.0204887	0.00188278	7052	668	6384	107	622	chr16:88720441:A:G
PIEZO1	missense;lof	0.001	4.21e-31	1.4e-27	9.45e-20	0.0204885	0.00188277	7052	668	6384	107	622	chr16:88716059:G:GC
PIEZO1	missense;lof	0.001	4.21e-31	1.4e-27	9.44e-20	0.0204887	0.00188278	7052	668	6384	107	622	chr16:88734679:C:T
PIEZO1	missense;lof	0.001	4.22e-31	1.41e-27	9.47e-20	0.0204883	0.00188278	7053	668	6385	107	622	chr16:88734750:C:A
PIEZO1	missense;lof	0.001	4.23e-31	1.41e-27	9.5e-20	0.0204881	0.00188278	7053	668	6385	107	622	chr16:88733664:AC:A
PIEZO1	missense;lof	0.001	4.24e-31	1.41e-27	9.51e-20	0.020488	0.00188278	7053	668	6385	107	622	chr16:88734937:G:A
PIEZO1	missense;lof	0.001	4.25e-31	1.41e-27	9.54e-20	0.0204876	0.00188276	7051	668	6383	107	622	chr16:88720447:G:C
PIEZO1	missense;lof	0.001	4.25e-31	1.41e-27	9.55e-20	0.0204875	0.00188277	7052	668	6384	107	622	chr16:88725506:G:C
PIEZO1	missense;lof	0.001	4.26e-31	1.41e-27	9.55e-20	0.0204875	0.00188277	7052	668	6384	107	622	chr16:88721651:C:A
PIEZO1	missense;lof	0.001	4.26e-31	1.41e-27	9.56e-20	0.0204874	0.00188277	7052	668	6384	107	622	chr16:88721652:G:T
PIEZO1	missense;lof	0.001	4.26e-31	1.41e-27	9.55e-20	0.0204875	0.00188277	7053	668	6385	107	622	chr16:88723274:G:A
PIEZO1	missense;lof	0.001	4.27e-31	1.41e-27	9.57e-20	0.0204873	0.00188277	7053	668	6385	107	622	chr16:88720489:T:C
PIEZO1	missense;lof	0.001	4.27e-31	1.41e-27	9.59e-20	0.0204872	0.00188277	7053	668	6385	107	622	chr16:88731706:C:T
PIEZO1	missense;lof	0.001	4.27e-31	1.41e-27	9.59e-20	0.0204872	0.00188277	7053	668	6385	107	622	chr16:88731720:G:A
PIEZO1	missense;lof	0.001	4.27e-31	1.41e-27	9.58e-20	0.0204872	0.00188276	7052	668	6384	107	622	chr16:88733628:T:C
PIEZO1	missense;lof	0.001	4.28e-31	1.42e-27	9.61e-20	0.0204869	0.00188276	7052	668	6384	107	622	chr16:88726625:C:T
PIEZO1	missense;lof	0.001	4.29e-31	1.42e-27	9.63e-20	0.0204867	0.00188276	7052	668	6384	107	622	chr16:88719690:G:A
PIEZO1	missense;lof	0.001	4.29e-31	1.42e-27	9.62e-20	0.0204868	0.00188277	7053	668	6385	107	622	chr16:88734780:G:C
PIEZO1	missense;lof	0.001	4.29e-31	1.42e-27	9.64e-20	0.0204867	0.00188276	7052	668	6384	107	622	chr16:88735134:C:T
PIEZO1	missense;lof	0.001	4.3e-31	1.42e-27	9.66e-20	0.0204865	0.00188277	7053	668	6385	107	622	chr16:88716895:G:T
PIEZO1	missense;lof	0.001	4.3e-31	1.42e-27	9.66e-20	0.0204864	0.00188276	7052	668	6384	107	622	chr16:88722865:C:A
PIEZO1	missense;lof	0.001	4.3e-31	1.42e-27	9.66e-20	0.0204864	0.00188276	7053	668	6385	107	622	chr16:88727190:C:T
PIEZO1	missense;lof	0.001	4.3e-31	1.42e-27	9.67e-20	0.0204863	0.00188276	7052	668	6384	107	622	chr16:88733375:C:A
PIEZO1	missense;lof	0.001	4.31e-31	1.42e-27	9.68e-20	0.0204862	0.00188276	7052	668	6384	107	622	chr16:88721684:G:A
PIEZO1	missense;lof	0.001	4.31e-31	1.42e-27	9.69e-20	0.0204861	0.00188275	7052	668	6384	107	622	chr16:88731798:G:A
PIEZO1	missense;lof	0.001	4.31e-31	1.42e-27	9.68e-20	0.0204862	0.00188276	7053	668	6385	107	622	chr16:88727072:T:TC
PIEZO1	missense;lof	0.001	4.31e-31	1.42e-27	9.69e-20	0.0204862	0.00188276	7053	668	6385	107	622	chr16:88741477:C:T
PIEZO1	missense;lof	0.001	4.32e-31	1.42e-27	9.72e-20	0.0204859	0.00188275	7053	668	6385	107	622	chr16:88715668:G:A
PIEZO1	missense;lof	0.001	4.33e-31	1.43e-27	9.73e-20	0.0204857	0.00188276	7053	668	6385	107	622	chr16:88716720:C:G
PIEZO1	missense;lof	0.001	4.33e-31	9.16e-28	1.22e-19	0.0207622	0.00190115	6905	658	6247	106	623	chr16:88717099:G:A
PIEZO1	missense;lof	0.001	4.33e-31	1.42e-27	9.73e-20	0.0204857	0.00188276	7053	668	6385	107	622	chr16:88717067:G:A
PIEZO1	missense;lof	0.001	4.33e-31	1.42e-27	9.72e-20	0.0204858	0.00188276	7053	668	6385	107	622	chr16:88723311:C:T
PIEZO1	missense;lof	0.001	4.34e-31	1.43e-27	9.75e-20	0.0204855	0.00188276	7053	668	6385	107	622	chr16:88719644:G:C
PIEZO1	missense;lof	0.001	4.34e-31	1.43e-27	9.76e-20	0.0204854	0.00188275	7052	668	6384	107	622	chr16:88721717:C:A
PIEZO1	missense;lof	0.001	4.34e-31	1.43e-27	9.74e-20	0.0204856	0.00188276	7053	668	6385	107	622	chr16:88732511:G:C
PIEZO1	missense;lof	0.001	4.35e-31	1.43e-27	9.77e-20	0.0204853	0.00188275	7053	668	6385	107	622	chr16:88716622:A:C
PIEZO1	missense;lof	0.001	4.35e-31	1.43e-27	9.77e-20	0.0204852	0.00188275	7052	668	6384	107	622	chr16:88731789:C:G
PIEZO1	missense;lof	0.001	4.35e-31	1.43e-27	9.77e-20	0.0204854	0.00188275	7053	668	6385	107	622	chr16:88717021:A:G
PIEZO1	missense;lof	0.001	4.36e-31	1.43e-27	9.81e-20	0.0204849	0.00188274	7052	668	6384	107	622	chr16:88719619:G:C
PIEZO1	missense;lof	0.001	4.36e-31	1.43e-27	9.79e-20	0.0204851	0.00188275	7052	668	6384	107	622	chr16:88726291:C:T
PIEZO1	missense;lof	0.001	4.36e-31	1.43e-27	9.79e-20	0.0204851	0.00188275	7053	668	6385	107	622	chr16:88727600:G:T
PIEZO1	missense;lof	0.001	4.36e-31	1.43e-27	9.79e-20	0.0204851	0.00188275	7053	668	6385	107	622	chr16:88738637:G:A
PIEZO1	missense;lof	0.001	4.38e-31	1.43e-27	9.85e-20	0.0204845	0.00188275	7053	668	6385	107	622	chr16:88719629:A:C
PIEZO1	missense;lof	0.001	4.38e-31	1.43e-27	9.84e-20	0.0204846	0.00188275	7053	668	6385	107	622	chr16:88721877:G:C
PIEZO1	missense;lof	0.001	4.39e-31	1.43e-27	9.87e-20	0.0204843	0.00188274	7054	668	6386	107	622	chr16:88715638:C:G
PIEZO1	missense;lof	0.001	4.39e-31	1.43e-27	9.86e-20	0.0204844	0.00188274	7052	668	6384	107	622	chr16:88784963:A:C
PIEZO1	missense;lof	0.001	4.4e-31	1.44e-27	9.89e-20	0.0204842	0.00188274	7053	668	6385	107	622	chr16:88721810:C:T
PIEZO1	missense;lof	0.001	4.4e-31	1.44e-27	9.89e-20	0.0204842	0.00188274	7053	668	6385	107	622	chr16:88721867:T:C
PIEZO1	missense;lof	0.001	4.41e-31	1.44e-27	9.92e-20	0.0204838	0.00188274	7053	668	6385	107	622	chr16:88715718:A:G
PIEZO1	missense;lof	0.001	4.41e-31	1.25e-27	1.15e-19	0.0205306	0.00188485	7037	667	6370	106	623	chr16:88734420:T:C
PIEZO1	missense;lof	0.001	4.42e-31	1.44e-27	9.94e-20	0.0204836	0.00188274	7053	668	6385	107	622	chr16:88733667:T:G
PIEZO1	missense;lof	0.001	4.42e-31	1.44e-27	9.93e-20	0.0204837	0.00188274	7053	668	6385	107	622	chr16:88734414:G:A
PIEZO1	missense;lof	0.001	4.42e-31	1.44e-27	9.94e-20	0.0204836	0.00188273	7052	668	6384	107	622	chr16:88725686:T:G
PIEZO1	missense;lof	0.001	4.44e-31	1.44e-27	9.99e-20	0.0204831	0.00188273	7053	668	6385	107	622	chr16:88715746:G:C
PIEZO1	missense;lof	0.001	4.44e-31	1.44e-27	9.97e-20	0.0204833	0.00188273	7053	668	6385	107	622	chr16:88721573:G:A
PIEZO1	missense;lof	0.001	4.44e-31	1.44e-27	9.98e-20	0.0204832	0.00188273	7053	668	6385	107	622	chr16:88722240:C:G
PIEZO1	missense;lof	0.001	4.44e-31	1.44e-27	9.99e-20	0.0204831	0.00188273	7053	668	6385	107	622	chr16:88722340:CAG:C
PIEZO1	missense;lof	0.001	4.45e-31	1.45e-27	1e-19	0.0204829	0.00188273	7053	668	6385	107	622	chr16:88716674:C:G
PIEZO1	missense;lof	0.001	4.45e-31	1.45e-27	1e-19	0.0204829	0.00188273	7053	668	6385	107	622	chr16:88719610:G:T
PIEZO1	missense;lof	0.001	4.45e-31	1.44e-27	1e-19	0.020483	0.00188273	7053	668	6385	107	622	chr16:88721641:G:T
PIEZO1	missense;lof	0.001	4.45e-31	1.44e-27	1e-19	0.020483	0.00188273	7053	668	6385	107	622	chr16:88721684:G:C
PIEZO1	missense;lof	0.001	4.45e-31	1.44e-27	1e-19	0.0204831	0.00188273	7054	668	6386	107	622	chr16:88734495:A:G
PIEZO1	missense;lof	0.001	4.46e-31	1.45e-27	1e-19	0.0204828	0.00188273	7053	668	6385	107	622	chr16:88715654:A:T
PIEZO1	missense;lof	0.001	4.46e-31	1.45e-27	1e-19	0.0204827	0.00188273	7053	668	6385	107	622	chr16:88726596:C:G
PIEZO1	missense;lof	0.001	4.46e-31	1.45e-27	1e-19	0.0204828	0.00188272	7052	668	6384	107	622	chr16:88722326:TGGTAGCC:T
PIEZO1	missense;lof	0.001	4.47e-31	1.45e-27	1.01e-19	0.0204824	0.00188273	7053	668	6385	107	622	chr16:88734891:C:T
PIEZO1	missense;lof	0.001	4.47e-31	1.45e-27	1e-19	0.0204826	0.00188272	7053	668	6385	107	622	chr16:88717213:T:A
PIEZO1	missense;lof	0.001	4.48e-31	1.45e-27	1.01e-19	0.0204822	0.00188272	7054	668	6386	107	622	chr16:88716024:G:A
PIEZO1	missense;lof	0.001	4.49e-31	1.45e-27	1.01e-19	0.020482	0.00188272	7054	668	6386	107	622	chr16:88719818:G:C
PIEZO1	missense;lof	0.001	4.49e-31	1.45e-27	1.01e-19	0.0204821	0.00188272	7053	668	6385	107	622	chr16:88732669:G:T
PIEZO1	missense;lof	0.001	4.49e-31	1.45e-27	1.01e-19	0.0204821	0.00188272	7054	668	6386	107	622	chr16:88732686:G:C
PIEZO1	missense;lof	0.001	4.49e-31	1.45e-27	1.01e-19	0.020482	0.00188272	7054	668	6386	107	622	chr16:88741477:C:G
PIEZO1	missense;lof	0.001	4.5e-31	1.45e-27	1.01e-19	0.0204819	0.00188272	7053	668	6385	107	622	chr16:88734771:G:A
PIEZO1	missense;lof	0.001	4.5e-31	1.45e-27	1.01e-19	0.020482	0.00188272	7054	668	6386	107	622	chr16:88715607:A:G
PIEZO1	missense;lof	0.001	4.51e-31	1.46e-27	1.02e-19	0.0204816	0.00188272	7054	668	6386	107	622	chr16:88715665:C:G
PIEZO1	missense;lof	0.001	4.51e-31	1.46e-27	1.02e-19	0.0204815	0.00188272	7054	668	6386	107	622	chr16:88719880:C:A
PIEZO1	missense;lof	0.001	4.51e-31	1.46e-27	1.02e-19	0.0204815	0.00188272	7053	668	6385	107	622	chr16:88726358:C:G
PIEZO1	missense;lof	0.001	4.51e-31	1.46e-27	1.02e-19	0.0204815	0.00188272	7054	668	6386	107	622	chr16:88726386:C:T
PIEZO1	missense;lof	0.001	4.51e-31	1.46e-27	1.02e-19	0.0204815	0.00188272	7053	668	6385	107	622	chr16:88720246:G:C
PIEZO1	missense;lof	0.001	4.52e-31	1.46e-27	1.02e-19	0.0204814	0.00188272	7054	668	6386	107	622	chr16:88720387:C:G
PIEZO1	missense;lof	0.001	4.52e-31	1.46e-27	1.02e-19	0.0204813	0.00188272	7054	668	6386	107	622	chr16:88733444:A:G
PIEZO1	missense;lof	0.001	4.52e-31	1.46e-27	1.02e-19	0.0204813	0.00188271	7053	668	6385	107	622	chr16:88734740:T:C
PIEZO1	missense;lof	0.001	4.52e-31	1.45e-27	1.05e-19	0.0204787	0.00188239	7054	668	6386	107	622	chr16:88721199:C:CA
PIEZO1	missense;lof	0.001	4.52e-31	1.46e-27	1.02e-19	0.0204813	0.00188272	7054	668	6386	107	622	chr16:88722017:G:A
PIEZO1	missense;lof	0.001	4.53e-31	1.46e-27	1.02e-19	0.020481	0.00188271	7053	668	6385	107	622	chr16:88716113:T:C
PIEZO1	missense;lof	0.001	4.53e-31	1.46e-27	1.02e-19	0.0204812	0.00188271	7053	668	6385	107	622	chr16:88720452:T:C
PIEZO1	missense;lof	0.001	4.53e-31	1.3e-27	1.15e-19	0.0205229	0.00188473	7040	667	6373	106	623	chr16:88726596:C:A
PIEZO1	missense;lof	0.001	4.53e-31	1.46e-27	1.02e-19	0.0204812	0.00188272	7054	668	6386	107	622	chr16:88734756:A:C
PIEZO1	missense;lof	0.001	4.53e-31	1.46e-27	1.02e-19	0.0204811	0.00188271	7054	668	6386	107	622	chr16:88721340:CT:C
PIEZO1	missense;lof	0.001	4.54e-31	1.46e-27	1.02e-19	0.0204809	0.00188271	7054	668	6386	107	622	chr16:88715967:T:C
PIEZO1	missense;lof	0.001	4.54e-31	1.46e-27	1.02e-19	0.0204809	0.00188271	7054	668	6386	107	622	chr16:88721552:G:T
PIEZO1	missense;lof	0.001	4.54e-31	1.46e-27	1.02e-19	0.020481	0.00188272	7054	668	6386	107	622	chr16:88721581:A:G
PIEZO1	missense;lof	0.001	4.54e-31	1.46e-27	1.02e-19	0.0204809	0.00188271	7054	668	6386	107	622	chr16:88727042:C:G
PIEZO1	missense;lof	0.001	4.54e-31	1.46e-27	1.02e-19	0.020481	0.00188271	7054	668	6386	107	622	chr16:88734747:C:T
PIEZO1	missense;lof	0.001	4.55e-31	1.46e-27	1.02e-19	0.0204807	0.00188271	7054	668	6386	107	622	chr16:88715787:T:C
PIEZO1	missense;lof	0.001	4.55e-31	1.46e-27	1.02e-19	0.0204808	0.00188271	7054	668	6386	107	622	chr16:88719659:G:T
PIEZO1	missense;lof	0.001	4.55e-31	1.46e-27	1.02e-19	0.0204807	0.00188271	7054	668	6386	107	622	chr16:88719883:A:G
PIEZO1	missense;lof	0.001	4.55e-31	1.46e-27	1.02e-19	0.0204808	0.00188271	7053	668	6385	107	622	chr16:88736741:T:C
PIEZO1	missense;lof	0.001	4.56e-31	1.46e-27	1.03e-19	0.0204806	0.00188271	7054	668	6386	107	622	chr16:88715666:T:G
PIEZO1	missense;lof	0.001	4.56e-31	1.46e-27	1.06e-19	0.0204774	0.00188242	7054	668	6386	107	622	chr16:88716675:A:C
PIEZO1	missense;lof	0.001	4.56e-31	1.46e-27	1.03e-19	0.0204804	0.00188271	7054	668	6386	107	622	chr16:88719673:C:G
PIEZO1	missense;lof	0.001	4.56e-31	1.46e-27	1.03e-19	0.0204806	0.00188271	7053	668	6385	107	622	chr16:88726340:G:C
PIEZO1	missense;lof	0.001	4.56e-31	1.46e-27	1.03e-19	0.0204805	0.00188271	7054	668	6386	107	622	chr16:88733330:A:G
PIEZO1	missense;lof	0.001	4.56e-31	1.47e-27	1.03e-19	0.0204804	0.00188271	7054	668	6386	107	622	chr16:88733336:T:G
PIEZO1	missense;lof	0.001	4.57e-31	1.47e-27	1.03e-19	0.0204803	0.00188271	7054	668	6386	107	622	chr16:88716664:G:C
PIEZO1	missense;lof	0.001	4.57e-31	1.47e-27	1.03e-19	0.0204804	0.00188271	7054	668	6386	107	622	chr16:88719863:G:C
PIEZO1	missense;lof	0.001	4.57e-31	1.47e-27	1.03e-19	0.0204801	0.0018827	7053	668	6385	107	622	chr16:88721626:C:T
PIEZO1	missense;lof	0.001	4.57e-31	1.47e-27	1.03e-19	0.0204803	0.0018827	7053	668	6385	107	622	chr16:88734780:G:A
PIEZO1	missense;lof	0.001	4.57e-31	1.47e-27	1.03e-19	0.0204803	0.00188271	7054	668	6386	107	622	chr16:88734909:A:C
PIEZO1	missense;lof	0.001	4.57e-31	1.47e-27	1.03e-19	0.0204803	0.0018827	7053	668	6385	107	622	chr16:88716811:G:A
PIEZO1	missense;lof	0.001	4.57e-31	1.47e-27	1.03e-19	0.0204804	0.00188271	7054	668	6386	107	622	chr16:88720615:C:T
PIEZO1	missense;lof	0.001	4.57e-31	1.47e-27	1.03e-19	0.0204803	0.00188271	7054	668	6386	107	622	chr16:88784915:CA:C
PIEZO1	missense;lof	0.001	4.58e-31	1.47e-27	1.03e-19	0.0204801	0.0018827	7053	668	6385	107	622	chr16:88719851:T:G
PIEZO1	missense;lof	0.001	4.58e-31	1.47e-27	1.03e-19	0.0204799	0.0018827	7054	668	6386	107	622	chr16:88716260:AAG:A
PIEZO1	missense;lof	0.001	4.58e-31	1.47e-27	1.03e-19	0.02048	0.00188271	7054	668	6386	107	622	chr16:88727103:T:TC
PIEZO1	missense;lof	0.001	4.58e-31	1.47e-27	1.03e-19	0.02048	0.00188271	7054	668	6386	107	622	chr16:88732409:G:A
PIEZO1	missense;lof	0.001	4.58e-31	1.47e-27	1.03e-19	0.0204801	0.00188271	7054	668	6386	107	622	chr16:88736391:G:T
PIEZO1	missense;lof	0.001	4.59e-31	1.47e-27	1.03e-19	0.0204799	0.0018827	7053	668	6385	107	622	chr16:88716677:T:A
PIEZO1	missense;lof	0.001	4.59e-31	1.47e-27	1.03e-19	0.0204797	0.0018827	7054	668	6386	107	622	chr16:88721560:A:G
PIEZO1	missense;lof	0.001	4.59e-31	1.47e-27	1.03e-19	0.0204799	0.0018827	7054	668	6386	107	622	chr16:88721585:C:G
PIEZO1	missense;lof	0.001	4.59e-31	1.47e-27	1.03e-19	0.0204799	0.0018827	7054	668	6386	107	622	chr16:88734477:G:A
PIEZO1	missense;lof	0.001	4.59e-31	1.47e-27	1.03e-19	0.0204799	0.0018827	7054	668	6386	107	622	chr16:88734737:G:A
PIEZO1	missense;lof	0.001	4.59e-31	1.47e-27	1.03e-19	0.0204797	0.0018827	7053	668	6385	107	622	chr16:88734982:T:C
PIEZO1	missense;lof	0.001	4.59e-31	1.47e-27	1.03e-19	0.0204799	0.00188271	7054	668	6386	107	622	chr16:88715624:C:T
PIEZO1	missense;lof	0.001	4.59e-31	1.47e-27	1.03e-19	0.0204798	0.0018827	7054	668	6386	107	622	chr16:88717190:G:A
PIEZO1	missense;lof	0.001	4.59e-31	1.47e-27	1.03e-19	0.0204798	0.0018827	7054	668	6386	107	622	chr16:88721360:TG:T
PIEZO1	missense;lof	0.001	4.59e-31	1.47e-27	1.03e-19	0.0204798	0.0018827	7053	668	6385	107	622	chr16:88742072:G:A
PIEZO1	missense;lof	0.001	4.6e-31	1.47e-27	1.04e-19	0.0204795	0.0018827	7054	668	6386	107	622	chr16:88717088:A:C
PIEZO1	missense;lof	0.001	4.6e-31	1.47e-27	1.04e-19	0.0204796	0.0018827	7054	668	6386	107	622	chr16:88726762:G:A
PIEZO1	missense;lof	0.001	4.6e-31	1.47e-27	1.04e-19	0.0204795	0.0018827	7054	668	6386	107	622	chr16:88727148:A:C
PIEZO1	missense;lof	0.001	4.6e-31	1.47e-27	1.04e-19	0.0204795	0.0018827	7053	668	6385	107	622	chr16:88721576:G:A
PIEZO1	missense;lof	0.001	4.6e-31	1.47e-27	1.04e-19	0.0204797	0.0018827	7054	668	6386	107	622	chr16:88722217:C:T
PIEZO1	missense;lof	0.001	4.6e-31	1.47e-27	1.04e-19	0.0204795	0.00188269	7053	668	6385	107	622	chr16:88723224:A:C
PIEZO1	missense;lof	0.001	4.6e-31	1.47e-27	1.04e-19	0.0204797	0.0018827	7054	668	6386	107	622	chr16:88735161:AG:A
PIEZO1	missense;lof	0.001	4.6e-31	1.47e-27	1.04e-19	0.0204795	0.0018827	7054	668	6386	107	622	chr16:88784899:A:G
PIEZO1	missense;lof	0.001	4.61e-31	1.47e-27	1.04e-19	0.0204793	0.0018827	7054	668	6386	107	622	chr16:88715656:G:C
PIEZO1	missense;lof	0.001	4.61e-31	1.47e-27	1.04e-19	0.0204794	0.00188269	7053	668	6385	107	622	chr16:88719620:A:G
PIEZO1	missense;lof	0.001	4.61e-31	1.47e-27	1.04e-19	0.0204794	0.0018827	7054	668	6386	107	622	chr16:88726951:G:A
PIEZO1	missense;lof	0.001	4.61e-31	1.47e-27	1.04e-19	0.0204793	0.0018827	7054	668	6386	107	622	chr16:88720068:C:G
PIEZO1	missense;lof	0.001	4.61e-31	1.47e-27	1.04e-19	0.0204795	0.0018827	7054	668	6386	107	622	chr16:88721679:C:T
PIEZO1	missense;lof	0.001	4.61e-31	1.47e-27	1.04e-19	0.0204794	0.0018827	7054	668	6386	107	622	chr16:88726282:G:T
PIEZO1	missense;lof	0.001	4.61e-31	1.47e-27	1.04e-19	0.0204793	0.00188269	7053	668	6385	107	622	chr16:88741551:AC:A
PIEZO1	missense;lof	0.001	4.62e-31	1.47e-27	1.04e-19	0.0204792	0.0018827	7054	668	6386	107	622	chr16:88715625:A:G
PIEZO1	missense;lof	0.001	4.62e-31	1.47e-27	1.04e-19	0.0204792	0.0018827	7054	668	6386	107	622	chr16:88722907:G:A
PIEZO1	missense;lof	0.001	4.62e-31	1.47e-27	1.04e-19	0.0204792	0.0018827	7054	668	6386	107	622	chr16:88727595:G:A
PIEZO1	missense;lof	0.001	4.63e-31	1.34e-27	1.15e-19	0.0205175	0.0018847	7037	667	6370	106	623	chr16:88715618:C:G
PIEZO1	missense;lof	0.001	4.63e-31	1.47e-27	1.04e-19	0.020479	0.00188269	7053	668	6385	107	622	chr16:88716884:C:A
PIEZO1	missense;lof	0.001	4.63e-31	1.48e-27	1.04e-19	0.0204789	0.00188269	7054	668	6386	107	622	chr16:88723875:A:T
PIEZO1	missense;lof	0.001	4.63e-31	1.48e-27	1.04e-19	0.020479	0.0018827	7054	668	6386	107	622	chr16:88726356:C:A
PIEZO1	missense;lof	0.001	4.63e-31	1.48e-27	1.04e-19	0.020479	0.0018827	7054	668	6386	107	622	chr16:88732342:C:T
PIEZO1	missense;lof	0.001	4.63e-31	1.47e-27	1.06e-19	0.0204775	0.00188252	7053	668	6385	107	622	chr16:88733644:C:G
PIEZO1	missense;lof	0.001	4.63e-31	1.48e-27	1.04e-19	0.020479	0.0018827	7054	668	6386	107	622	chr16:88716037:CCA:C
PIEZO1	missense;lof	0.001	4.63e-31	1.48e-27	1.04e-19	0.0204789	0.0018827	7054	668	6386	107	622	chr16:88721165:C:A
PIEZO1	missense;lof	0.001	4.63e-31	1.48e-27	1.04e-19	0.020479	0.0018827	7054	668	6386	107	622	chr16:88721685:GA:G
PIEZO1	missense;lof	0.001	4.63e-31	1.47e-27	1.04e-19	0.020479	0.00188269	7053	668	6385	107	622	chr16:88723920:T:TC
PIEZO1	missense;lof	0.001	4.63e-31	1.48e-27	1.04e-19	0.0204789	0.0018827	7054	668	6386	107	622	chr16:88734447:G:A
PIEZO1	missense;lof	0.001	4.64e-31	1.48e-27	1.05e-19	0.0204787	0.00188269	7054	668	6386	107	622	chr16:88715808:C:G
PIEZO1	missense;lof	0.001	4.64e-31	1.48e-27	1.05e-19	0.0204787	0.00188269	7054	668	6386	107	622	chr16:88716728:C:T
PIEZO1	missense;lof	0.001	4.64e-31	1.27e-27	1.15e-19	0.020565	0.00188818	7010	665	6345	106	623	chr16:88719602:A:G
PIEZO1	missense;lof	0.001	4.64e-31	1.48e-27	1.04e-19	0.0204788	0.00188269	7054	668	6386	107	622	chr16:88719650:G:C
PIEZO1	missense;lof	0.001	4.64e-31	1.48e-27	1.05e-19	0.0204787	0.00188269	7054	668	6386	107	622	chr16:88734731:A:G
PIEZO1	missense;lof	0.001	4.64e-31	1.48e-27	1.05e-19	0.0204787	0.00188269	7054	668	6386	107	622	chr16:88721432:T:G
PIEZO1	missense;lof	0.001	4.64e-31	1.48e-27	1.05e-19	0.0204787	0.00188269	7054	668	6386	107	622	chr16:88722279:C:CA
PIEZO1	missense;lof	0.001	4.64e-31	1.48e-27	1.05e-19	0.0204787	0.00188269	7054	668	6386	107	622	chr16:88736383:C:T
PIEZO1	missense;lof	0.001	4.65e-31	1.48e-27	1.05e-19	0.0204785	0.00188269	7054	668	6386	107	622	chr16:88716640:G:T
PIEZO1	missense;lof	0.001	4.65e-31	1.48e-27	1.05e-19	0.0204785	0.00188269	7054	668	6386	107	622	chr16:88719662:T:G
PIEZO1	missense;lof	0.001	4.65e-31	1.48e-27	1.05e-19	0.0204786	0.00188269	7054	668	6386	107	622	chr16:88733587:C:A
PIEZO1	missense;lof	0.001	4.66e-31	1.48e-27	1.05e-19	0.0204784	0.00188269	7054	668	6386	107	622	chr16:88716272:A:G
PIEZO1	missense;lof	0.001	4.66e-31	1.48e-27	1.05e-19	0.0204783	0.00188268	7053	668	6385	107	622	chr16:88721632:G:C
PIEZO1	missense;lof	0.001	4.66e-31	1.48e-27	1.05e-19	0.0204783	0.00188269	7054	668	6386	107	622	chr16:88722242:G:A
PIEZO1	missense;lof	0.001	4.66e-31	1.48e-27	1.05e-19	0.0204784	0.00188269	7054	668	6386	107	622	chr16:88726767:T:G
PIEZO1	missense;lof	0.001	4.66e-31	1.48e-27	1.05e-19	0.0204783	0.00188269	7054	668	6386	107	622	chr16:88735198:C:T
PIEZO1	missense;lof	0.001	4.66e-31	1.48e-27	1.05e-19	0.0204782	0.00188269	7054	668	6386	107	622	chr16:88721536:A:G
PIEZO1	missense;lof	0.001	4.67e-31	1.48e-27	1.05e-19	0.020478	0.00188269	7054	668	6386	107	622	chr16:88717162:C:T
PIEZO1	missense;lof	0.001	4.67e-31	1.48e-27	1.05e-19	0.0204781	0.00188269	7054	668	6386	107	622	chr16:88720443:A:G
PIEZO1	missense;lof	0.001	4.67e-31	1.48e-27	1.05e-19	0.020478	0.00188269	7054	668	6386	107	622	chr16:88727146:G:C
PIEZO1	missense;lof	0.001	4.67e-31	1.48e-27	1.05e-19	0.020478	0.00188268	7053	668	6385	107	622	chr16:88721416:C:T
PIEZO1	missense;lof	0.001	4.68e-31	1.49e-27	1.06e-19	0.0204778	0.00188269	7054	668	6386	107	622	chr16:88715752:G:C
PIEZO1	missense;lof	0.001	4.68e-31	1.49e-27	1.06e-19	0.0204777	0.00188268	7054	668	6386	107	622	chr16:88715843:A:G
PIEZO1	missense;lof	0.001	4.68e-31	1.49e-27	1.06e-19	0.0204778	0.00188269	7054	668	6386	107	622	chr16:88716641:G:A
PIEZO1	missense;lof	0.001	4.68e-31	1.48e-27	1.06e-19	0.0204778	0.00188268	7053	668	6385	107	622	chr16:88716892:A:G
PIEZO1	missense;lof	0.001	4.68e-31	1.48e-27	1.05e-19	0.0204779	0.00188269	7054	668	6386	107	622	chr16:88717153:C:G
PIEZO1	missense;lof	0.001	4.68e-31	1.48e-27	1.06e-19	0.0204778	0.00188268	7053	668	6385	107	622	chr16:88719596:T:A
PIEZO1	missense;lof	0.001	4.68e-31	1.48e-27	1.05e-19	0.0204779	0.00188269	7054	668	6386	107	622	chr16:88720401:C:T
PIEZO1	missense;lof	0.001	4.68e-31	1.48e-27	1.05e-19	0.0204779	0.00188269	7054	668	6386	107	622	chr16:88726597:C:G
PIEZO1	missense;lof	0.001	4.68e-31	1.49e-27	1.06e-19	0.0204778	0.00188269	7054	668	6386	107	622	chr16:88734944:G:T
PIEZO1	missense;lof	0.001	4.68e-31	1.48e-27	1.05e-19	0.0204779	0.00188269	7054	668	6386	107	622	chr16:88736196:C:G
PIEZO1	missense;lof	0.001	4.68e-31	1.48e-27	1.05e-19	0.0204778	0.00188269	7054	668	6386	107	622	chr16:88715674:C:CAACT
PIEZO1	missense;lof	0.001	4.69e-31	1.49e-27	1.06e-19	0.0204775	0.00188268	7054	668	6386	107	622	chr16:88726958:C:A
PIEZO1	missense;lof	0.001	4.69e-31	1.49e-27	1.06e-19	0.0204776	0.00188268	7054	668	6386	107	622	chr16:88731891:A:C
PIEZO1	missense;lof	0.001	4.69e-31	1.49e-27	1.06e-19	0.0204777	0.00188268	7054	668	6386	107	622	chr16:88716484:CT:C
PIEZO1	missense;lof	0.001	4.69e-31	1.49e-27	1.06e-19	0.0204776	0.00188268	7054	668	6386	107	622	chr16:88716635:T:TG
PIEZO1	missense;lof	0.001	4.7e-31	1.37e-27	1.15e-19	0.0205132	0.00188462	7041	667	6374	106	623	chr16:88717023:C:G
PIEZO1	missense;lof	0.001	4.7e-31	1.29e-27	1.15e-19	0.0205622	0.00188822	7014	665	6349	106	623	chr16:88717172:C:A
PIEZO1	missense;lof	0.001	4.7e-31	1.49e-27	1.06e-19	0.0204774	0.00188268	7054	668	6386	107	622	chr16:88719703:G:C
PIEZO1	missense;lof	0.001	4.7e-31	1.49e-27	1.06e-19	0.0204775	0.00188268	7054	668	6386	107	622	chr16:88721563:A:C
PIEZO1	missense;lof	0.001	4.7e-31	1.49e-27	1.06e-19	0.0204774	0.00188268	7054	668	6386	107	622	chr16:88721431:C:T
PIEZO1	missense;lof	0.001	4.7e-31	1.49e-27	1.06e-19	0.0204773	0.00188268	7054	668	6386	107	622	chr16:88736712:TC:T
PIEZO1	missense;lof	0.001	4.7e-31	1.49e-27	1.06e-19	0.0204774	0.00188268	7054	668	6386	107	622	chr16:88742052:C:T
PIEZO1	missense;lof	0.001	4.71e-31	1.49e-27	1.06e-19	0.0204771	0.00188268	7054	668	6386	107	622	chr16:88715973:T:C
PIEZO1	missense;lof	0.001	4.71e-31	1.49e-27	1.06e-19	0.0204772	0.00188268	7054	668	6386	107	622	chr16:88716439:T:G
PIEZO1	missense;lof	0.001	4.71e-31	1.49e-27	1.06e-19	0.0204773	0.00188268	7054	668	6386	107	622	chr16:88721683:G:C
PIEZO1	missense;lof	0.001	4.71e-31	1.49e-27	1.06e-19	0.0204773	0.00188268	7054	668	6386	107	622	chr16:88721875:A:G
PIEZO1	missense;lof	0.001	4.71e-31	1.49e-27	1.06e-19	0.0204771	0.00188267	7053	668	6385	107	622	chr16:88720202:G:A
PIEZO1	missense;lof	0.001	4.71e-31	1.49e-27	1.06e-19	0.0204772	0.00188268	7054	668	6386	107	622	chr16:88720704:CCT:C
PIEZO1	missense;lof	0.001	4.72e-31	1.49e-27	1.06e-19	0.020477	0.00188268	7054	668	6386	107	622	chr16:88715623:C:A
PIEZO1	missense;lof	0.001	4.72e-31	1.49e-27	1.06e-19	0.020477	0.00188268	7054	668	6386	107	622	chr16:88715853:T:C
PIEZO1	missense;lof	0.001	4.72e-31	1.49e-27	1.06e-19	0.020477	0.00188268	7054	668	6386	107	622	chr16:88715976:C:T
PIEZO1	missense;lof	0.001	4.72e-31	1.49e-27	1.06e-19	0.0204769	0.00188267	7053	668	6385	107	622	chr16:88716239:G:C
PIEZO1	missense;lof	0.001	4.72e-31	1.49e-27	1.06e-19	0.020477	0.00188268	7054	668	6386	107	622	chr16:88719596:T:G
PIEZO1	missense;lof	0.001	4.72e-31	1.49e-27	1.06e-19	0.020477	0.00188268	7054	668	6386	107	622	chr16:88720255:G:A
PIEZO1	missense;lof	0.001	4.72e-31	1.49e-27	1.06e-19	0.020477	0.00188268	7054	668	6386	107	622	chr16:88721612:C:G
PIEZO1	missense;lof	0.001	4.72e-31	1.49e-27	1.06e-19	0.020477	0.00188268	7054	668	6386	107	622	chr16:88725509:T:C
PIEZO1	missense;lof	0.001	4.72e-31	1.49e-27	1.06e-19	0.020477	0.00188268	7054	668	6386	107	622	chr16:88727661:T:C
PIEZO1	missense;lof	0.001	4.72e-31	1.49e-27	1.06e-19	0.020477	0.00188268	7054	668	6386	107	622	chr16:88733285:C:T
PIEZO1	missense;lof	0.001	4.72e-31	1.49e-27	1.06e-19	0.020477	0.00188268	7054	668	6386	107	622	chr16:88715791:G:A
PIEZO1	missense;lof	0.001	4.72e-31	1.49e-27	1.06e-19	0.0204771	0.00188268	7054	668	6386	107	622	chr16:88723137:G:A
PIEZO1	missense;lof	0.001	4.72e-31	1.49e-27	1.06e-19	0.0204769	0.00188268	7054	668	6386	107	622	chr16:88732406:G:A
PIEZO1	missense;lof	0.001	4.72e-31	1.49e-27	1.06e-19	0.0204769	0.00188268	7054	668	6386	107	622	chr16:88734539:C:G
PIEZO1	missense;lof	0.001	4.73e-31	1.49e-27	1.07e-19	0.0204767	0.00188267	7054	668	6386	107	622	chr16:88715794:G:T
PIEZO1	missense;lof	0.001	4.73e-31	1.49e-27	1.07e-19	0.0204767	0.00188267	7054	668	6386	107	622	chr16:88719654:G:C
PIEZO1	missense;lof	0.001	4.73e-31	1.49e-27	1.07e-19	0.0204767	0.00188268	7054	668	6386	107	622	chr16:88719919:A:C
PIEZO1	missense;lof	0.001	4.73e-31	1.49e-27	1.07e-19	0.0204768	0.00188268	7054	668	6386	107	622	chr16:88725517:A:G
PIEZO1	missense;lof	0.001	4.73e-31	1.49e-27	1.07e-19	0.0204768	0.00188268	7054	668	6386	107	622	chr16:88732348:T:C
PIEZO1	missense;lof	0.001	4.73e-31	1.49e-27	1.07e-19	0.0204768	0.00188268	7054	668	6386	107	622	chr16:88732531:T:C
PIEZO1	missense;lof	0.001	4.73e-31	1.49e-27	1.07e-19	0.0204767	0.00188267	7054	668	6386	107	622	chr16:88733586:A:G
PIEZO1	missense;lof	0.001	4.73e-31	1.49e-27	1.07e-19	0.0204768	0.00188266	7053	668	6385	107	622	chr16:88736147:C:T
PIEZO1	missense;lof	0.001	4.74e-31	1.49e-27	1.09e-19	0.0204747	0.00188249	7054	668	6386	107	622	chr16:88715697:C:G
PIEZO1	missense;lof	0.001	4.74e-31	1.5e-27	1.07e-19	0.0204765	0.00188267	7054	668	6386	107	622	chr16:88717051:G:A
PIEZO1	missense;lof	0.001	4.74e-31	1.49e-27	1.07e-19	0.0204764	0.00188266	7053	668	6385	107	622	chr16:88721885:G:A
PIEZO1	missense;lof	0.001	4.74e-31	1.5e-27	1.07e-19	0.0204764	0.00188267	7054	668	6386	107	622	chr16:88721165:C:T
PIEZO1	missense;lof	0.001	4.75e-31	1.5e-27	1.07e-19	0.0204764	0.00188267	7054	668	6386	107	622	chr16:88715654:A:G
PIEZO1	missense;lof	0.001	4.75e-31	1.5e-27	1.07e-19	0.0204764	0.00188267	7054	668	6386	107	622	chr16:88715729:C:G
PIEZO1	missense;lof	0.001	4.75e-31	1.5e-27	1.07e-19	0.0204763	0.00188267	7054	668	6386	107	622	chr16:88721414:T:G
PIEZO1	missense;lof	0.001	4.75e-31	1.5e-27	1.07e-19	0.0204763	0.00188267	7054	668	6386	107	622	chr16:88726920:T:C
PIEZO1	missense;lof	0.001	4.75e-31	1.5e-27	1.07e-19	0.0204763	0.00188267	7054	668	6386	107	622	chr16:88732375:T:G
PIEZO1	missense;lof	0.001	4.75e-31	1.5e-27	1.07e-19	0.0204764	0.00188267	7054	668	6386	107	622	chr16:88732678:A:G
PIEZO1	missense;lof	0.001	4.75e-31	1.5e-27	1.07e-19	0.0204762	0.00188267	7054	668	6386	107	622	chr16:88733289:T:C
PIEZO1	missense;lof	0.001	4.75e-31	1.5e-27	1.07e-19	0.0204762	0.00188267	7054	668	6386	107	622	chr16:88721860:G:T
PIEZO1	missense;lof	0.001	4.75e-31	1.5e-27	1.07e-19	0.0204763	0.00188267	7054	668	6386	107	622	chr16:88727662:C:G
PIEZO1	missense;lof	0.001	4.75e-31	1.5e-27	1.07e-19	0.0204763	0.00188267	7054	668	6386	107	622	chr16:88733326:G:C
PIEZO1	missense;lof	0.001	4.75e-31	1.5e-27	1.07e-19	0.0204763	0.00188267	7054	668	6386	107	622	chr16:88742325:GC:G
PIEZO1	missense;lof	0.001	4.76e-31	1.5e-27	1.07e-19	0.0204761	0.00188267	7054	668	6386	107	622	chr16:88720281:C:G
PIEZO1	missense;lof	0.001	4.76e-31	1.39e-27	1.14e-19	0.0205099	0.00188458	7040	667	6373	106	623	chr16:88720456:C:T
PIEZO1	missense;lof	0.001	4.76e-31	1.5e-27	1.07e-19	0.0204761	0.00188267	7054	668	6386	107	622	chr16:88723317:C:G
PIEZO1	missense;lof	0.001	4.76e-31	1.5e-27	1.07e-19	0.020476	0.00188267	7054	668	6386	107	622	chr16:88726957:A:G
PIEZO1	missense;lof	0.001	4.76e-31	1.5e-27	1.07e-19	0.0204761	0.00188267	7054	668	6386	107	622	chr16:88719849:GT:G
PIEZO1	missense;lof	0.001	4.76e-31	1.5e-27	1.07e-19	0.0204761	0.00188267	7054	668	6386	107	622	chr16:88725060:AG:A
PIEZO1	missense;lof	0.001	4.76e-31	1.5e-27	1.07e-19	0.020476	0.00188267	7054	668	6386	107	622	chr16:88731719:C:CG
PIEZO1	missense;lof	0.001	4.76e-31	1.5e-27	1.07e-19	0.0204761	0.00188267	7054	668	6386	107	622	chr16:88738567:C:T
PIEZO1	missense;lof	0.001	4.77e-31	1.5e-27	1.08e-19	0.0204758	0.00188266	7054	668	6386	107	622	chr16:88715947:G:C
PIEZO1	missense;lof	0.001	4.77e-31	1.5e-27	1.08e-19	0.0204759	0.00188266	7053	668	6385	107	622	chr16:88716219:G:A
PIEZO1	missense;lof	0.001	4.77e-31	1.5e-27	1.08e-19	0.020476	0.00188267	7054	668	6386	107	622	chr16:88717031:C:T
PIEZO1	missense;lof	0.001	4.77e-31	1.5e-27	1.08e-19	0.0204759	0.00188267	7054	668	6386	107	622	chr16:88717178:T:C
PIEZO1	missense;lof	0.001	4.77e-31	1.5e-27	1.08e-19	0.0204759	0.00188267	7054	668	6386	107	622	chr16:88719672:C:T
PIEZO1	missense;lof	0.001	4.77e-31	1.5e-27	1.08e-19	0.0204758	0.00188267	7054	668	6386	107	622	chr16:88719925:T:C
PIEZO1	missense;lof	0.001	4.77e-31	1.5e-27	1.08e-19	0.0204759	0.00188267	7054	668	6386	107	622	chr16:88720470:C:T
PIEZO1	missense;lof	0.001	4.77e-31	1.39e-27	1.14e-19	0.0205093	0.00188458	7040	667	6373	106	623	chr16:88721627:G:C
PIEZO1	missense;lof	0.001	4.77e-31	1.5e-27	1.08e-19	0.0204759	0.00188267	7054	668	6386	107	622	chr16:88721697:C:G
PIEZO1	missense;lof	0.001	4.77e-31	1.5e-27	1.07e-19	0.020476	0.00188267	7054	668	6386	107	622	chr16:88721849:G:T
PIEZO1	missense;lof	0.001	4.77e-31	1.5e-27	1.07e-19	0.020476	0.00188267	7054	668	6386	107	622	chr16:88726906:C:T
PIEZO1	missense;lof	0.001	4.77e-31	1.5e-27	1.08e-19	0.0204759	0.00188267	7054	668	6386	107	622	chr16:88727178:G:T
PIEZO1	missense;lof	0.001	4.77e-31	1.5e-27	1.08e-19	0.0204758	0.00188266	7054	668	6386	107	622	chr16:88734714:A:G
PIEZO1	missense;lof	0.001	4.77e-31	1.5e-27	1.08e-19	0.0204759	0.00188267	7054	668	6386	107	622	chr16:88734964:T:C
PIEZO1	missense;lof	0.001	4.77e-31	1.5e-27	1.08e-19	0.0204759	0.00188266	7054	668	6386	107	622	chr16:88734981:A:G
PIEZO1	missense;lof	0.001	4.77e-31	1.5e-27	1.08e-19	0.0204759	0.00188267	7054	668	6386	107	622	chr16:88716030:C:A
PIEZO1	missense;lof	0.001	4.77e-31	1.5e-27	1.08e-19	0.0204759	0.00188267	7054	668	6386	107	622	chr16:88719961:C:T
PIEZO1	missense;lof	0.001	4.77e-31	1.5e-27	1.08e-19	0.020476	0.00188267	7054	668	6386	107	622	chr16:88726847:G:C
PIEZO1	missense;lof	0.001	4.77e-31	1.5e-27	1.08e-19	0.0204759	0.00188267	7054	668	6386	107	622	chr16:88734053:G:A
PIEZO1	missense;lof	0.001	4.77e-31	1.5e-27	1.08e-19	0.0204759	0.00188267	7054	668	6386	107	622	chr16:88734873:A:T
PIEZO1	missense;lof	0.001	4.78e-31	1.5e-27	1.08e-19	0.0204756	0.00188266	7054	668	6386	107	622	chr16:88717114:G:A
PIEZO1	missense;lof	0.001	4.78e-31	1.5e-27	1.08e-19	0.0204758	0.00188266	7054	668	6386	107	622	chr16:88721681:A:G
PIEZO1	missense;lof	0.001	4.78e-31	1.5e-27	1.08e-19	0.0204756	0.00188266	7054	668	6386	107	622	chr16:88727596:G:A
PIEZO1	missense;lof	0.001	4.78e-31	1.5e-27	1.08e-19	0.0204757	0.00188266	7054	668	6386	107	622	chr16:88733335:C:A
PIEZO1	missense;lof	0.001	4.78e-31	1.5e-27	1.08e-19	0.0204757	0.00188266	7054	668	6386	107	622	chr16:88719848:AG:A
PIEZO1	missense;lof	0.001	4.78e-31	1.5e-27	1.08e-19	0.0204757	0.00188266	7054	668	6386	107	622	chr16:88721406:C:A
PIEZO1	missense;lof	0.001	4.78e-31	1.5e-27	1.08e-19	0.0204758	0.00188266	7054	668	6386	107	622	chr16:88733658:AG:A
PIEZO1	missense;lof	0.001	4.79e-31	1.5e-27	1.08e-19	0.0204754	0.00188266	7054	668	6386	107	622	chr16:88715751:C:A
PIEZO1	missense;lof	0.001	4.79e-31	1.5e-27	1.08e-19	0.0204754	0.00188266	7054	668	6386	107	622	chr16:88721917:G:T
PIEZO1	missense;lof	0.001	4.79e-31	1.5e-27	1.08e-19	0.0204754	0.00188266	7054	668	6386	107	622	chr16:88722886:C:T
PIEZO1	missense;lof	0.001	4.79e-31	1.5e-27	1.08e-19	0.0204754	0.00188266	7054	668	6386	107	622	chr16:88733287:G:T
PIEZO1	missense;lof	0.001	4.79e-31	1.5e-27	1.08e-19	0.0204756	0.00188266	7054	668	6386	107	622	chr16:88734889:G:A
PIEZO1	missense;lof	0.001	4.79e-31	1.5e-27	1.08e-19	0.0204756	0.00188266	7054	668	6386	107	622	chr16:88716368:G:A
PIEZO1	missense;lof	0.001	4.79e-31	1.5e-27	1.08e-19	0.0204755	0.00188266	7054	668	6386	107	622	chr16:88719825:A:ATGAT
PIEZO1	missense;lof	0.001	4.79e-31	1.5e-27	1.08e-19	0.0204755	0.00188266	7054	668	6386	107	622	chr16:88720249:A:AG
PIEZO1	missense;lof	0.001	4.79e-31	1.5e-27	1.08e-19	0.0204756	0.00188266	7054	668	6386	107	622	chr16:88733990:G:A
PIEZO1	missense;lof	0.001	4.8e-31	1.5e-27	1.08e-19	0.0204753	0.00188266	7054	668	6386	107	622	chr16:88715679:C:T
PIEZO1	missense;lof	0.001	4.8e-31	1.5e-27	1.08e-19	0.0204753	0.00188266	7054	668	6386	107	622	chr16:88719886:T:A
PIEZO1	missense;lof	0.001	4.8e-31	1.5e-27	1.08e-19	0.0204753	0.00188266	7054	668	6386	107	622	chr16:88721855:G:T
PIEZO1	missense;lof	0.001	4.8e-31	1.5e-27	1.08e-19	0.0204753	0.00188266	7054	668	6386	107	622	chr16:88725021:C:T
PIEZO1	missense;lof	0.001	4.8e-31	1.5e-27	1.08e-19	0.0204753	0.00188266	7054	668	6386	107	622	chr16:88725506:G:A
PIEZO1	missense;lof	0.001	4.8e-31	1.5e-27	1.08e-19	0.0204753	0.00188266	7054	668	6386	107	622	chr16:88731849:T:G
PIEZO1	missense;lof	0.001	4.8e-31	1.51e-27	1.08e-19	0.0204752	0.00188266	7054	668	6386	107	622	chr16:88734733:C:A
PIEZO1	missense;lof	0.001	4.8e-31	1.5e-27	1.08e-19	0.0204753	0.00188266	7054	668	6386	107	622	chr16:88734985:A:T
PIEZO1	missense;lof	0.001	4.8e-31	1.51e-27	1.08e-19	0.0204752	0.00188266	7054	668	6386	107	622	chr16:88721358:C:CCTGCTCCTCCTCGCCG
PIEZO1	missense;lof	0.001	4.8e-31	1.51e-27	1.08e-19	0.0204752	0.00188266	7054	668	6386	107	622	chr16:88725594:C:T
PIEZO1	missense;lof	0.001	4.81e-31	1.51e-27	1.09e-19	0.020475	0.00188266	7054	668	6386	107	622	chr16:88715632:C:T
PIEZO1	missense;lof	0.001	4.81e-31	1.51e-27	1.09e-19	0.0204751	0.00188266	7054	668	6386	107	622	chr16:88715775:T:C
PIEZO1	missense;lof	0.001	4.81e-31	1.51e-27	1.09e-19	0.020475	0.00188266	7054	668	6386	107	622	chr16:88716478:A:G
PIEZO1	missense;lof	0.001	4.81e-31	1.51e-27	1.09e-19	0.0204751	0.00188266	7054	668	6386	107	622	chr16:88716852:G:C
PIEZO1	missense;lof	0.001	4.81e-31	1.51e-27	1.08e-19	0.0204751	0.00188266	7054	668	6386	107	622	chr16:88716865:T:C
PIEZO1	missense;lof	0.001	4.81e-31	1.51e-27	1.09e-19	0.0204749	0.00188266	7054	668	6386	107	622	chr16:88716898:G:A
PIEZO1	missense;lof	0.001	4.81e-31	1.51e-27	1.08e-19	0.0204751	0.00188266	7054	668	6386	107	622	chr16:88719656:G:T
PIEZO1	missense;lof	0.001	4.81e-31	1.51e-27	1.08e-19	0.0204751	0.00188266	7054	668	6386	107	622	chr16:88719862:C:T
PIEZO1	missense;lof	0.001	4.81e-31	1.51e-27	1.09e-19	0.020475	0.00188266	7054	668	6386	107	622	chr16:88720166:G:C
PIEZO1	missense;lof	0.001	4.81e-31	1.51e-27	1.09e-19	0.020475	0.00188266	7054	668	6386	107	622	chr16:88720211:G:T
PIEZO1	missense;lof	0.001	4.81e-31	1.51e-27	1.09e-19	0.0204751	0.00188266	7054	668	6386	107	622	chr16:88721428:G:C
PIEZO1	missense;lof	0.001	4.81e-31	1.51e-27	1.09e-19	0.020475	0.00188266	7054	668	6386	107	622	chr16:88723879:C:T
PIEZO1	missense;lof	0.001	4.81e-31	1.51e-27	1.09e-19	0.0204749	0.00188266	7054	668	6386	107	622	chr16:88726326:T:C
PIEZO1	missense;lof	0.001	4.81e-31	1.51e-27	1.08e-19	0.0204751	0.00188266	7054	668	6386	107	622	chr16:88727577:G:A
PIEZO1	missense;lof	0.001	4.81e-31	1.51e-27	1.09e-19	0.0204751	0.00188266	7054	668	6386	107	622	chr16:88731887:G:C
PIEZO1	missense;lof	0.001	4.81e-31	1.51e-27	1.09e-19	0.020475	0.00188266	7054	668	6386	107	622	chr16:88734726:G:C
PIEZO1	missense;lof	0.001	4.81e-31	1.51e-27	1.09e-19	0.020475	0.00188266	7054	668	6386	107	622	chr16:88735213:G:T
PIEZO1	missense;lof	0.001	4.81e-31	1.51e-27	1.09e-19	0.0204751	0.00188266	7054	668	6386	107	622	chr16:88720257:C:CGT
PIEZO1	missense;lof	0.001	4.81e-31	1.51e-27	1.08e-19	0.0204751	0.00188266	7054	668	6386	107	622	chr16:88723097:G:GC
PIEZO1	missense;lof	0.001	4.81e-31	1.51e-27	1.09e-19	0.0204751	0.00188266	7054	668	6386	107	622	chr16:88732376:T:A
PIEZO1	missense;lof	0.001	4.82e-31	1.51e-27	1.09e-19	0.0204748	0.00188266	7054	668	6386	107	622	chr16:88719802:C:T
PIEZO1	missense;lof	0.001	4.82e-31	1.51e-27	1.09e-19	0.0204747	0.00188265	7054	668	6386	107	622	chr16:88721851:C:A
PIEZO1	missense;lof	0.001	4.82e-31	1.51e-27	1.09e-19	0.0204748	0.00188266	7054	668	6386	107	622	chr16:88723325:C:G
PIEZO1	missense;lof	0.001	4.82e-31	1.51e-27	1.09e-19	0.0204749	0.00188266	7054	668	6386	107	622	chr16:88732352:A:G
PIEZO1	missense;lof	0.001	4.82e-31	1.51e-27	1.09e-19	0.0204749	0.00188266	7054	668	6386	107	622	chr16:88733390:C:A
PIEZO1	missense;lof	0.001	4.82e-31	1.51e-27	1.09e-19	0.0204749	0.00188266	7054	668	6386	107	622	chr16:88720394:C:T
PIEZO1	missense;lof	0.001	4.82e-31	1.51e-27	1.09e-19	0.0204748	0.00188266	7054	668	6386	107	622	chr16:88722341:AG:A
PIEZO1	missense;lof	0.001	4.82e-31	1.51e-27	1.09e-19	0.0204747	0.00188265	7054	668	6386	107	622	chr16:88736167:CA:C
PIEZO1	missense;lof	0.001	4.82e-31	1.51e-27	1.09e-19	0.0204748	0.00188266	7054	668	6386	107	622	chr16:88738360:G:GA
PIEZO1	missense;lof	0.001	4.82e-31	1.51e-27	1.09e-19	0.0204748	0.00188265	7054	668	6386	107	622	chr16:88742086:C:T
PIEZO1	missense;lof	0.001	4.83e-31	1.51e-27	1.09e-19	0.0204746	0.00188265	7054	668	6386	107	622	chr16:88719575:T:C
PIEZO1	missense;lof	0.001	4.83e-31	1.51e-27	1.09e-19	0.0204746	0.00188265	7054	668	6386	107	622	chr16:88720085:G:A
PIEZO1	missense;lof	0.001	4.83e-31	1.51e-27	1.09e-19	0.0204747	0.00188265	7054	668	6386	107	622	chr16:88721581:A:T
PIEZO1	missense;lof	0.001	4.83e-31	1.51e-27	1.09e-19	0.0204746	0.00188265	7054	668	6386	107	622	chr16:88726728:T:G
PIEZO1	missense;lof	0.001	4.83e-31	1.51e-27	1.09e-19	0.0204745	0.00188265	7054	668	6386	107	622	chr16:88733628:T:G
PIEZO1	missense;lof	0.001	4.83e-31	1.51e-27	1.09e-19	0.0204747	0.00188265	7054	668	6386	107	622	chr16:88734913:A:G
PIEZO1	missense;lof	0.001	4.83e-31	1.51e-27	1.09e-19	0.0204746	0.00188265	7054	668	6386	107	622	chr16:88736233:T:C
PIEZO1	missense;lof	0.001	4.83e-31	1.51e-27	1.09e-19	0.0204745	0.00188265	7054	668	6386	107	622	chr16:88716652:C:T
PIEZO1	missense;lof	0.001	4.83e-31	1.51e-27	1.09e-19	0.0204746	0.00188265	7054	668	6386	107	622	chr16:88734777:T:TC
PIEZO1	missense;lof	0.001	4.84e-31	1.51e-27	1.09e-19	0.0204745	0.00188265	7054	668	6386	107	622	chr16:88716898:G:C
PIEZO1	missense;lof	0.001	4.84e-31	1.51e-27	1.09e-19	0.0204745	0.00188265	7054	668	6386	107	622	chr16:88721890:G:A
PIEZO1	missense;lof	0.001	4.84e-31	1.51e-27	1.09e-19	0.0204745	0.00188265	7054	668	6386	107	622	chr16:88727124:A:G
PIEZO1	missense;lof	0.001	4.84e-31	1.51e-27	1.09e-19	0.0204744	0.00188265	7054	668	6386	107	622	chr16:88727165:G:T
PIEZO1	missense;lof	0.001	4.84e-31	1.51e-27	1.09e-19	0.0204744	0.00188265	7054	668	6386	107	622	chr16:88732399:T:G
PIEZO1	missense;lof	0.001	4.84e-31	1.51e-27	1.09e-19	0.0204743	0.00188265	7054	668	6386	107	622	chr16:88715978:C:T
PIEZO1	missense;lof	0.001	4.84e-31	1.51e-27	1.09e-19	0.0204744	0.00188265	7054	668	6386	107	622	chr16:88716358:C:CA
PIEZO1	missense;lof	0.001	4.84e-31	1.51e-27	1.09e-19	0.0204745	0.00188265	7054	668	6386	107	622	chr16:88727154:G:A
PIEZO1	missense;lof	0.001	4.85e-31	1.51e-27	1.09e-19	0.0204743	0.00188265	7054	668	6386	107	622	chr16:88726341:C:T
PIEZO1	missense;lof	0.001	4.85e-31	1.51e-27	1.09e-19	0.0204742	0.00188265	7054	668	6386	107	622	chr16:88727577:G:T
PIEZO1	missense;lof	0.001	4.85e-31	1.51e-27	1.1e-19	0.0204741	0.00188265	7054	668	6386	107	622	chr16:88716485:T:C
PIEZO1	missense;lof	0.001	4.85e-31	1.51e-27	1.09e-19	0.0204743	0.00188265	7054	668	6386	107	622	chr16:88731705:C:T
PIEZO1	missense;lof	0.001	4.85e-31	1.51e-27	1.09e-19	0.0204742	0.00188265	7054	668	6386	107	622	chr16:88733586:ACCT:A
PIEZO1	missense;lof	0.001	4.86e-31	1.52e-27	1.1e-19	0.0204739	0.00188265	7054	668	6386	107	622	chr16:88717079:C:A
PIEZO1	missense;lof	0.001	4.86e-31	1.51e-27	1.1e-19	0.0204741	0.00188265	7054	668	6386	107	622	chr16:88733423:A:C
PIEZO1	missense;lof	0.001	4.86e-31	1.51e-27	1.1e-19	0.0204741	0.00188265	7054	668	6386	107	622	chr16:88736191:C:G
PIEZO1	missense;lof	0.001	4.86e-31	1.51e-27	1.1e-19	0.0204741	0.00188265	7054	668	6386	107	622	chr16:88738406:G:C
PIEZO1	missense;lof	0.001	4.87e-31	1.52e-27	1.1e-19	0.0204738	0.00188264	7054	668	6386	107	622	chr16:88715767:G:C
PIEZO1	missense;lof	0.001	4.87e-31	1.52e-27	1.1e-19	0.0204737	0.00188264	7054	668	6386	107	622	chr16:88726954:A:G
PIEZO1	missense;lof	0.001	4.87e-31	1.52e-27	1.1e-19	0.0204738	0.00188264	7054	668	6386	107	622	chr16:88732501:T:A
PIEZO1	missense;lof	0.001	4.87e-31	1.52e-27	1.1e-19	0.0204738	0.00188264	7054	668	6386	107	622	chr16:88725481:T:TG
PIEZO1	missense;lof	0.001	4.88e-31	1.43e-27	1.14e-19	0.020504	0.00188454	7040	667	6373	106	623	chr16:88735230:G:A
PIEZO1	missense;lof	0.001	4.89e-31	1.52e-27	1.1e-19	0.0204734	0.00188264	7054	668	6386	107	622	chr16:88720265:C:G
PIEZO1	missense;lof	0.001	4.89e-31	1.52e-27	1.1e-19	0.0204734	0.00188264	7054	668	6386	107	622	chr16:88720073:C:CA
PIEZO1	missense;lof	0.001	4.9e-31	1.52e-27	1.11e-19	0.0204732	0.00188264	7054	668	6386	107	622	chr16:88716716:T:A
PIEZO1	missense;lof	0.001	4.9e-31	1.52e-27	1.11e-19	0.0204732	0.00188264	7054	668	6386	107	622	chr16:88716881:G:T
PIEZO1	missense;lof	0.001	4.9e-31	1.52e-27	1.11e-19	0.0204732	0.00188264	7054	668	6386	107	622	chr16:88721632:G:T
PIEZO1	missense;lof	0.001	4.9e-31	1.52e-27	1.11e-19	0.0204731	0.00188264	7054	668	6386	107	622	chr16:88727067:T:G
PIEZO1	missense;lof	0.001	4.9e-31	1.52e-27	1.11e-19	0.0204732	0.00188264	7054	668	6386	107	622	chr16:88716698:CAG:C
PIEZO1	missense;lof	0.001	4.91e-31	1.45e-27	1.14e-19	0.0204988	0.0018842	7041	667	6374	106	623	chr16:88716634:C:G
PIEZO1	missense;lof	0.001	4.91e-31	1.52e-27	1.11e-19	0.020473	0.00188263	7054	668	6386	107	622	chr16:88721989:G:A
PIEZO1	missense;lof	0.001	4.91e-31	1.52e-27	1.11e-19	0.0204728	0.00188263	7054	668	6386	107	622	chr16:88715794:G:A
PIEZO1	missense;lof	0.001	4.91e-31	1.52e-27	1.11e-19	0.020473	0.00188263	7054	668	6386	107	622	chr16:88716606:G:C
PIEZO1	missense;lof	0.001	4.91e-31	1.52e-27	1.11e-19	0.020473	0.00188263	7054	668	6386	107	622	chr16:88721431:C:G
PIEZO1	missense;lof	0.001	4.91e-31	1.52e-27	1.11e-19	0.020473	0.00188263	7054	668	6386	107	622	chr16:88723870:C:T
PIEZO1	missense;lof	0.001	4.92e-31	1.52e-27	1.11e-19	0.0204728	0.00188263	7054	668	6386	107	622	chr16:88720232:G:T
PIEZO1	missense;lof	0.001	4.92e-31	1.52e-27	1.11e-19	0.0204728	0.00188263	7054	668	6386	107	622	chr16:88721875:A:C
PIEZO1	missense;lof	0.001	4.92e-31	1.52e-27	1.11e-19	0.0204727	0.00188263	7054	668	6386	107	622	chr16:88727043:A:G
PIEZO1	missense;lof	0.001	4.92e-31	1.52e-27	1.11e-19	0.0204728	0.00188263	7054	668	6386	107	622	chr16:88726848:T:TA
PIEZO1	missense;lof	0.001	4.92e-31	1.52e-27	1.11e-19	0.0204727	0.00188263	7054	668	6386	107	622	chr16:88732470:G:T
PIEZO1	missense;lof	0.001	4.93e-31	1.53e-27	1.11e-19	0.0204726	0.00188263	7054	668	6386	107	622	chr16:88719886:T:C
PIEZO1	missense;lof	0.001	4.93e-31	1.53e-27	1.11e-19	0.0204725	0.00188263	7054	668	6386	107	622	chr16:88732690:G:A
PIEZO1	missense;lof	0.001	4.94e-31	1.53e-27	1.12e-19	0.0204722	0.00188263	7054	668	6386	107	622	chr16:88715748:C:T
PIEZO1	missense;lof	0.001	4.94e-31	1.53e-27	1.12e-19	0.0204724	0.00188263	7054	668	6386	107	622	chr16:88731730:C:T
PIEZO1	missense;lof	0.001	4.94e-31	1.53e-27	1.12e-19	0.0204724	0.00188263	7054	668	6386	107	622	chr16:88732663:C:G
PIEZO1	missense;lof	0.001	4.99e-31	1.35e-27	1.15e-19	0.0205722	0.00188991	7001	664	6337	106	623	chr16:88715745:G:A
PIEZO1	missense;lof	0.001	5.05e-31	1.55e-27	1.14e-19	0.0204701	0.00188261	7055	668	6387	107	623	chr16:88715642:G:A
PIEZO1	missense;lof	0.001	5.05e-31	1.55e-27	1.14e-19	0.0204701	0.00188261	7055	668	6387	107	623	chr16:88715642:G:T
PIEZO1	missense;lof	0.001	5.05e-31	1.55e-27	1.14e-19	0.0204701	0.00188261	7055	668	6387	107	623	chr16:88715643:G:A
PIEZO1	missense;lof	0.001	5.05e-31	1.55e-27	1.14e-19	0.0204701	0.00188261	7055	668	6387	107	623	chr16:88715643:G:C
PIEZO1	missense;lof	0.001	5.05e-31	1.55e-27	1.14e-19	0.0204701	0.00188261	7055	668	6387	107	623	chr16:88715660:A:G
PIEZO1	missense;lof	0.001	5.05e-31	1.55e-27	1.14e-19	0.0204701	0.00188261	7055	668	6387	107	623	chr16:88715664:G:T
PIEZO1	missense;lof	0.001	5.05e-31	1.55e-27	1.14e-19	0.0204701	0.00188261	7055	668	6387	107	623	chr16:88715666:T:C
PIEZO1	missense;lof	0.001	5.05e-31	1.55e-27	1.14e-19	0.0204701	0.00188261	7055	668	6387	107	623	chr16:88715673:A:G
PIEZO1	missense;lof	0.001	5.05e-31	1.55e-27	1.14e-19	0.0204701	0.00188261	7055	668	6387	107	623	chr16:88715681:T:A
PIEZO1	missense;lof	0.001	5.05e-31	1.55e-27	1.14e-19	0.0204701	0.00188261	7055	668	6387	107	623	chr16:88715682:C:G
PIEZO1	missense;lof	0.001	5.05e-31	1.55e-27	1.14e-19	0.0204701	0.00188261	7055	668	6387	107	623	chr16:88715682:C:T
PIEZO1	missense;lof	0.001	5.05e-31	1.55e-27	1.14e-19	0.0204701	0.00188261	7055	668	6387	107	623	chr16:88715685:C:T
PIEZO1	missense;lof	0.001	5.05e-31	1.55e-27	1.14e-19	0.0204701	0.00188261	7055	668	6387	107	623	chr16:88715693:A:G
PIEZO1	missense;lof	0.001	5.05e-31	1.55e-27	1.14e-19	0.0204701	0.00188261	7055	668	6387	107	623	chr16:88715694:G:C
PIEZO1	missense;lof	0.001	5.05e-31	1.55e-27	1.14e-19	0.0204701	0.00188261	7055	668	6387	107	623	chr16:88715708:C:T
PIEZO1	missense;lof	0.001	5.05e-31	1.55e-27	1.14e-19	0.0204701	0.00188261	7055	668	6387	107	623	chr16:88715720:A:G
PIEZO1	missense;lof	0.001	5.05e-31	1.55e-27	1.14e-19	0.0204701	0.00188261	7055	668	6387	107	623	chr16:88715721:T:C
PIEZO1	missense;lof	0.001	5.05e-31	1.55e-27	1.14e-19	0.0204701	0.00188261	7055	668	6387	107	623	chr16:88715728:G:C
PIEZO1	missense;lof	0.001	5.05e-31	1.55e-27	1.14e-19	0.0204701	0.00188261	7055	668	6387	107	623	chr16:88715729:C:A
PIEZO1	missense;lof	0.001	5.05e-31	1.55e-27	1.14e-19	0.0204701	0.00188261	7055	668	6387	107	623	chr16:88715771:A:G
PIEZO1	missense;lof	0.001	5.05e-31	1.55e-27	1.14e-19	0.0204701	0.00188261	7055	668	6387	107	623	chr16:88715777:G:A
PIEZO1	missense;lof	0.001	5.05e-31	1.55e-27	1.14e-19	0.0204701	0.00188261	7055	668	6387	107	623	chr16:88715778:A:G
PIEZO1	missense;lof	0.001	5.05e-31	1.55e-27	1.14e-19	0.0204701	0.00188261	7055	668	6387	107	623	chr16:88715797:G:C
PIEZO1	missense;lof	0.001	5.05e-31	1.55e-27	1.14e-19	0.0204701	0.00188261	7055	668	6387	107	623	chr16:88715816:C:A
PIEZO1	missense;lof	0.001	5.05e-31	1.55e-27	1.14e-19	0.0204701	0.00188261	7055	668	6387	107	623	chr16:88715847:C:T
PIEZO1	missense;lof	0.001	5.05e-31	1.55e-27	1.14e-19	0.0204701	0.00188261	7055	668	6387	107	623	chr16:88716038:C:A
PIEZO1	missense;lof	0.001	5.05e-31	1.55e-27	1.14e-19	0.0204701	0.00188261	7055	668	6387	107	623	chr16:88716216:C:T
PIEZO1	missense;lof	0.001	5.05e-31	1.55e-27	1.14e-19	0.0204701	0.00188261	7055	668	6387	107	623	chr16:88716237:T:A
PIEZO1	missense;lof	0.001	5.05e-31	1.55e-27	1.14e-19	0.0204701	0.00188261	7055	668	6387	107	623	chr16:88716237:T:G
PIEZO1	missense;lof	0.001	5.05e-31	1.55e-27	1.14e-19	0.0204701	0.00188261	7055	668	6387	107	623	chr16:88716398:G:T
PIEZO1	missense;lof	0.001	5.05e-31	1.55e-27	1.14e-19	0.0204701	0.00188261	7055	668	6387	107	623	chr16:88716463:G:A
PIEZO1	missense;lof	0.001	5.05e-31	1.55e-27	1.14e-19	0.0204701	0.00188261	7055	668	6387	107	623	chr16:88716613:T:G
PIEZO1	missense;lof	0.001	5.05e-31	1.55e-27	1.14e-19	0.0204701	0.00188261	7055	668	6387	107	623	chr16:88716631:C:G
PIEZO1	missense;lof	0.001	5.05e-31	1.55e-27	1.14e-19	0.0204701	0.00188261	7055	668	6387	107	623	chr16:88716640:G:A
PIEZO1	missense;lof	0.001	5.05e-31	1.55e-27	1.14e-19	0.0204701	0.00188261	7055	668	6387	107	622	chr16:88716641:G:T
PIEZO1	missense;lof	0.001	5.05e-31	1.55e-27	1.14e-19	0.0204701	0.00188261	7055	668	6387	107	623	chr16:88716685:G:C
PIEZO1	missense;lof	0.001	5.05e-31	1.55e-27	1.14e-19	0.0204701	0.00188261	7055	668	6387	107	623	chr16:88716685:G:T
PIEZO1	missense;lof	0.001	5.05e-31	1.55e-27	1.14e-19	0.0204701	0.00188261	7055	668	6387	107	623	chr16:88716897:G:T
PIEZO1	missense;lof	0.001	5.05e-31	1.55e-27	1.14e-19	0.0204701	0.00188261	7055	668	6387	107	623	chr16:88717037:G:C
PIEZO1	missense;lof	0.001	5.05e-31	1.55e-27	1.14e-19	0.0204701	0.00188261	7055	668	6387	107	623	chr16:88717088:A:T
PIEZO1	missense;lof	0.001	5.05e-31	1.55e-27	1.14e-19	0.0204701	0.00188261	7055	668	6387	107	623	chr16:88717093:A:T
PIEZO1	missense;lof	0.001	5.05e-31	1.55e-27	1.14e-19	0.0204701	0.00188261	7055	668	6387	107	623	chr16:88717102:A:G
PIEZO1	missense;lof	0.001	5.05e-31	1.55e-27	1.14e-19	0.0204701	0.00188261	7055	668	6387	107	623	chr16:88717109:G:A
PIEZO1	missense;lof	0.001	5.05e-31	1.55e-27	1.14e-19	0.0204701	0.00188261	7055	668	6387	107	623	chr16:88717131:G:C
PIEZO1	missense;lof	0.001	5.05e-31	1.55e-27	1.14e-19	0.0204701	0.00188261	7055	668	6387	107	623	chr16:88717148:T:C
PIEZO1	missense;lof	0.001	5.05e-31	1.55e-27	1.14e-19	0.0204701	0.00188261	7055	668	6387	107	623	chr16:88717180:T:C
PIEZO1	missense;lof	0.001	5.05e-31	1.55e-27	1.14e-19	0.0204701	0.00188261	7055	668	6387	107	623	chr16:88717189:T:G
PIEZO1	missense;lof	0.001	5.05e-31	1.55e-27	1.14e-19	0.0204701	0.00188261	7055	668	6387	107	623	chr16:88717193:C:T
PIEZO1	missense;lof	0.001	5.05e-31	1.55e-27	1.14e-19	0.0204701	0.00188261	7055	668	6387	107	623	chr16:88717196:T:G
PIEZO1	missense;lof	0.001	5.05e-31	1.55e-27	1.14e-19	0.0204701	0.00188261	7055	668	6387	107	623	chr16:88717199:G:C
PIEZO1	missense;lof	0.001	5.05e-31	1.55e-27	1.14e-19	0.0204701	0.00188261	7055	668	6387	107	623	chr16:88717210:T:A
PIEZO1	missense;lof	0.001	5.05e-31	1.55e-27	1.14e-19	0.0204701	0.00188261	7055	668	6387	107	623	chr16:88719579:C:T
PIEZO1	missense;lof	0.001	5.05e-31	1.55e-27	1.14e-19	0.0204701	0.00188261	7055	668	6387	107	623	chr16:88719596:T:C
PIEZO1	missense;lof	0.001	5.05e-31	1.55e-27	1.14e-19	0.0204701	0.00188261	7055	668	6387	107	623	chr16:88719623:T:C
PIEZO1	missense;lof	0.001	5.05e-31	1.55e-27	1.14e-19	0.0204701	0.00188261	7055	668	6387	107	623	chr16:88719650:G:A
PIEZO1	missense;lof	0.001	5.05e-31	1.55e-27	1.14e-19	0.0204701	0.00188261	7055	668	6387	107	623	chr16:88719653:A:G
PIEZO1	missense;lof	0.001	5.05e-31	1.55e-27	1.14e-19	0.0204701	0.00188261	7055	668	6387	107	623	chr16:88719665:G:C
PIEZO1	missense;lof	0.001	5.05e-31	1.55e-27	1.14e-19	0.0204701	0.00188261	7055	668	6387	107	623	chr16:88719666:T:C
PIEZO1	missense;lof	0.001	5.05e-31	1.55e-27	1.14e-19	0.0204701	0.00188261	7055	668	6387	107	623	chr16:88719863:G:T
PIEZO1	missense;lof	0.001	5.05e-31	1.55e-27	1.14e-19	0.0204701	0.00188261	7055	668	6387	107	623	chr16:88719885:C:A
PIEZO1	missense;lof	0.001	5.05e-31	1.55e-27	1.14e-19	0.0204701	0.00188261	7055	668	6387	107	623	chr16:88719914:A:G
PIEZO1	missense;lof	0.001	5.05e-31	1.55e-27	1.14e-19	0.0204701	0.00188261	7055	668	6387	107	623	chr16:88719937:G:C
PIEZO1	missense;lof	0.001	5.05e-31	1.55e-27	1.14e-19	0.0204701	0.00188261	7055	668	6387	107	623	chr16:88719954:G:C
PIEZO1	missense;lof	0.001	5.05e-31	1.55e-27	1.14e-19	0.0204701	0.00188261	7055	668	6387	107	623	chr16:88720386:C:G
PIEZO1	missense;lof	0.001	5.05e-31	1.55e-27	1.14e-19	0.0204701	0.00188261	7055	668	6387	107	622	chr16:88720392:G:C
PIEZO1	missense;lof	0.001	5.05e-31	1.55e-27	1.14e-19	0.0204701	0.00188261	7055	668	6387	107	623	chr16:88720431:T:C
PIEZO1	missense;lof	0.001	5.05e-31	1.55e-27	1.14e-19	0.0204701	0.00188261	7055	668	6387	107	623	chr16:88720431:T:G
PIEZO1	missense;lof	0.001	5.05e-31	1.55e-27	1.14e-19	0.0204701	0.00188261	7055	668	6387	107	623	chr16:88720439:G:T
PIEZO1	missense;lof	0.001	5.05e-31	1.55e-27	1.14e-19	0.0204701	0.00188261	7055	668	6387	107	623	chr16:88720471:G:C
PIEZO1	missense;lof	0.001	5.05e-31	1.51e-27	1.14e-19	0.0204944	0.00188442	7041	667	6374	106	623	chr16:88720488:A:C
PIEZO1	missense;lof	0.001	5.05e-31	1.55e-27	1.14e-19	0.0204701	0.00188261	7055	668	6387	107	623	chr16:88720496:G:C
PIEZO1	missense;lof	0.001	5.05e-31	1.55e-27	1.14e-19	0.0204701	0.00188261	7055	668	6387	107	623	chr16:88720499:G:C
PIEZO1	missense;lof	0.001	5.05e-31	1.55e-27	1.14e-19	0.0204701	0.00188261	7055	668	6387	107	623	chr16:88720512:G:T
PIEZO1	missense;lof	0.001	5.05e-31	1.55e-27	1.14e-19	0.0204701	0.00188261	7055	668	6387	107	623	chr16:88721559:G:C
PIEZO1	missense;lof	0.001	5.05e-31	1.55e-27	1.14e-19	0.0204701	0.00188261	7055	668	6387	107	623	chr16:88721585:C:A
PIEZO1	missense;lof	0.001	5.05e-31	1.55e-27	1.14e-19	0.0204701	0.00188261	7055	668	6387	107	623	chr16:88721585:C:T
PIEZO1	missense;lof	0.001	5.05e-31	1.55e-27	1.14e-19	0.0204701	0.00188261	7055	668	6387	107	623	chr16:88721638:T:C
PIEZO1	missense;lof	0.001	5.05e-31	1.55e-27	1.14e-19	0.0204701	0.00188261	7055	668	6387	107	623	chr16:88721641:G:A
PIEZO1	missense;lof	0.001	5.05e-31	1.55e-27	1.14e-19	0.0204701	0.00188261	7055	668	6387	107	623	chr16:88721644:T:G
PIEZO1	missense;lof	0.001	5.05e-31	1.55e-27	1.14e-19	0.0204701	0.00188261	7055	668	6387	107	623	chr16:88721662:A:G
PIEZO1	missense;lof	0.001	5.05e-31	1.55e-27	1.14e-19	0.0204701	0.00188261	7055	668	6387	107	623	chr16:88721808:C:G
PIEZO1	missense;lof	0.001	5.05e-31	1.55e-27	1.14e-19	0.0204701	0.00188261	7055	668	6387	107	623	chr16:88721812:G:C
PIEZO1	missense;lof	0.001	5.05e-31	1.55e-27	1.14e-19	0.0204701	0.00188261	7055	668	6387	107	623	chr16:88721820:G:C
PIEZO1	missense;lof	0.001	5.05e-31	1.55e-27	1.14e-19	0.0204701	0.00188261	7055	668	6387	107	623	chr16:88721824:G:A
PIEZO1	missense;lof	0.001	5.05e-31	1.55e-27	1.14e-19	0.0204701	0.00188261	7055	668	6387	107	623	chr16:88721839:C:A
PIEZO1	missense;lof	0.001	5.05e-31	1.55e-27	1.14e-19	0.0204701	0.00188261	7055	668	6387	107	622	chr16:88721844:G:C
PIEZO1	missense;lof	0.001	5.05e-31	1.55e-27	1.14e-19	0.0204701	0.00188261	7055	668	6387	107	623	chr16:88721887:A:C
PIEZO1	missense;lof	0.001	5.05e-31	1.55e-27	1.14e-19	0.0204701	0.00188261	7055	668	6387	107	623	chr16:88721891:G:C
PIEZO1	missense;lof	0.001	5.05e-31	1.55e-27	1.14e-19	0.0204701	0.00188261	7055	668	6387	107	623	chr16:88721894:G:T
PIEZO1	missense;lof	0.001	5.05e-31	1.55e-27	1.14e-19	0.0204701	0.00188261	7055	668	6387	107	623	chr16:88721911:G:C
PIEZO1	missense;lof	0.001	5.05e-31	1.55e-27	1.14e-19	0.0204701	0.00188261	7055	668	6387	107	623	chr16:88721914:G:A
PIEZO1	missense;lof	0.001	5.05e-31	1.55e-27	1.14e-19	0.0204701	0.00188261	7055	668	6387	107	623	chr16:88721944:A:T
PIEZO1	missense;lof	0.001	5.05e-31	1.55e-27	1.14e-19	0.0204701	0.00188261	7055	668	6387	107	623	chr16:88721966:G:A
PIEZO1	missense;lof	0.001	5.05e-31	1.55e-27	1.14e-19	0.0204701	0.00188261	7055	668	6387	107	623	chr16:88721990:C:T
PIEZO1	missense;lof	0.001	5.05e-31	1.55e-27	1.14e-19	0.0204701	0.00188261	7055	668	6387	107	623	chr16:88722046:A:G
PIEZO1	missense;lof	0.001	5.05e-31	1.55e-27	1.14e-19	0.0204701	0.00188261	7055	668	6387	107	623	chr16:88722050:C:T
PIEZO1	missense;lof	0.001	5.05e-31	1.55e-27	1.14e-19	0.0204701	0.00188261	7055	668	6387	107	623	chr16:88722234:C:T
PIEZO1	missense;lof	0.001	5.05e-31	1.55e-27	1.14e-19	0.0204701	0.00188261	7055	668	6387	107	623	chr16:88722869:C:T
PIEZO1	missense;lof	0.001	5.05e-31	1.55e-27	1.14e-19	0.0204701	0.00188261	7055	668	6387	107	623	chr16:88722982:A:G
PIEZO1	missense;lof	0.001	5.05e-31	1.55e-27	1.14e-19	0.0204701	0.00188261	7055	668	6387	107	623	chr16:88723313:A:G
PIEZO1	missense;lof	0.001	5.05e-31	1.55e-27	1.14e-19	0.0204701	0.00188261	7055	668	6387	107	623	chr16:88723957:C:G
PIEZO1	missense;lof	0.001	5.05e-31	1.55e-27	1.14e-19	0.0204701	0.00188261	7055	668	6387	107	623	chr16:88725017:T:A
PIEZO1	missense;lof	0.001	5.05e-31	1.55e-27	1.14e-19	0.0204701	0.00188261	7055	668	6387	107	623	chr16:88725038:C:A
PIEZO1	missense;lof	0.001	5.05e-31	1.55e-27	1.14e-19	0.0204701	0.00188261	7055	668	6387	107	623	chr16:88726284:C:T
PIEZO1	missense;lof	0.001	5.05e-31	1.55e-27	1.14e-19	0.0204701	0.00188261	7055	668	6387	107	623	chr16:88726290:G:A
PIEZO1	missense;lof	0.001	5.05e-31	1.55e-27	1.14e-19	0.0204701	0.00188261	7055	668	6387	107	623	chr16:88726567:G:A
PIEZO1	missense;lof	0.001	5.05e-31	1.55e-27	1.14e-19	0.0204701	0.00188261	7055	668	6387	107	623	chr16:88726568:T:A
PIEZO1	missense;lof	0.001	5.05e-31	1.55e-27	1.14e-19	0.0204701	0.00188261	7055	668	6387	107	623	chr16:88726719:A:T
PIEZO1	missense;lof	0.001	5.05e-31	1.55e-27	1.14e-19	0.0204701	0.00188261	7055	668	6387	107	623	chr16:88726812:G:A
PIEZO1	missense;lof	0.001	5.05e-31	1.55e-27	1.14e-19	0.0204701	0.00188261	7055	668	6387	107	623	chr16:88726881:C:G
PIEZO1	missense;lof	0.001	5.05e-31	1.55e-27	1.14e-19	0.0204701	0.00188261	7055	668	6387	107	623	chr16:88726910:C:A
PIEZO1	missense;lof	0.001	5.05e-31	1.55e-27	1.14e-19	0.0204701	0.00188261	7055	668	6387	107	623	chr16:88726921:A:T
PIEZO1	missense;lof	0.001	5.05e-31	1.55e-27	1.14e-19	0.0204701	0.00188261	7055	668	6387	107	623	chr16:88727047:G:C
PIEZO1	missense;lof	0.001	5.05e-31	1.55e-27	1.14e-19	0.0204701	0.00188261	7055	668	6387	107	623	chr16:88727053:G:C
PIEZO1	missense;lof	0.001	5.05e-31	1.55e-27	1.14e-19	0.0204701	0.00188261	7055	668	6387	107	623	chr16:88727063:G:A
PIEZO1	missense;lof	0.001	5.05e-31	1.55e-27	1.14e-19	0.0204701	0.00188261	7055	668	6387	107	623	chr16:88727174:A:T
PIEZO1	missense;lof	0.001	5.05e-31	1.55e-27	1.14e-19	0.0204701	0.00188261	7055	668	6387	107	623	chr16:88727596:G:T
PIEZO1	missense;lof	0.001	5.05e-31	1.55e-27	1.14e-19	0.0204701	0.00188261	7055	668	6387	107	623	chr16:88727656:G:C
PIEZO1	missense;lof	0.001	5.05e-31	1.55e-27	1.14e-19	0.0204701	0.00188261	7055	668	6387	107	623	chr16:88731721:G:C
PIEZO1	missense;lof	0.001	5.05e-31	1.55e-27	1.14e-19	0.0204701	0.00188261	7055	668	6387	107	623	chr16:88731730:C:G
PIEZO1	missense;lof	0.001	5.05e-31	1.55e-27	1.14e-19	0.0204701	0.00188261	7055	668	6387	107	623	chr16:88731748:G:C
PIEZO1	missense;lof	0.001	5.05e-31	1.55e-27	1.14e-19	0.0204701	0.00188261	7055	668	6387	107	623	chr16:88731759:A:G
PIEZO1	missense;lof	0.001	5.05e-31	1.55e-27	1.14e-19	0.0204701	0.00188261	7055	668	6387	107	623	chr16:88731799:C:T
PIEZO1	missense;lof	0.001	5.05e-31	1.55e-27	1.14e-19	0.0204701	0.00188261	7055	668	6387	107	623	chr16:88731849:T:A
PIEZO1	missense;lof	0.001	5.05e-31	1.55e-27	1.14e-19	0.0204701	0.00188261	7055	668	6387	107	623	chr16:88731864:A:C
PIEZO1	missense;lof	0.001	5.05e-31	1.55e-27	1.14e-19	0.0204701	0.00188261	7055	668	6387	107	623	chr16:88731869:C:G
PIEZO1	missense;lof	0.001	5.05e-31	1.55e-27	1.14e-19	0.0204701	0.00188261	7055	668	6387	107	623	chr16:88731870:A:C
PIEZO1	missense;lof	0.001	5.05e-31	1.55e-27	1.14e-19	0.0204701	0.00188261	7055	668	6387	107	623	chr16:88731870:A:T
PIEZO1	missense;lof	0.001	5.05e-31	1.55e-27	1.14e-19	0.0204701	0.00188261	7055	668	6387	107	623	chr16:88731876:T:A
PIEZO1	missense;lof	0.001	5.05e-31	1.55e-27	1.14e-19	0.0204701	0.00188261	7055	668	6387	107	623	chr16:88731880:C:A
PIEZO1	missense;lof	0.001	5.05e-31	1.55e-27	1.14e-19	0.0204701	0.00188261	7055	668	6387	107	623	chr16:88732390:A:G
PIEZO1	missense;lof	0.001	5.05e-31	1.55e-27	1.14e-19	0.0204701	0.00188261	7055	668	6387	107	623	chr16:88732400:C:T
PIEZO1	missense;lof	0.001	5.05e-31	1.55e-27	1.14e-19	0.0204701	0.00188261	7055	668	6387	107	623	chr16:88732502:C:T
PIEZO1	missense;lof	0.001	5.05e-31	1.55e-27	1.14e-19	0.0204701	0.00188261	7055	668	6387	107	623	chr16:88732510:A:G
PIEZO1	missense;lof	0.001	5.05e-31	1.55e-27	1.14e-19	0.0204701	0.00188261	7055	668	6387	107	623	chr16:88732610:G:C
PIEZO1	missense;lof	0.001	5.05e-31	1.55e-27	1.14e-19	0.0204701	0.00188261	7055	668	6387	107	623	chr16:88732638:C:G
PIEZO1	missense;lof	0.001	5.05e-31	1.55e-27	1.14e-19	0.0204701	0.00188261	7055	668	6387	107	623	chr16:88732639:G:C
PIEZO1	missense;lof	0.001	5.05e-31	1.55e-27	1.14e-19	0.0204701	0.00188261	7055	668	6387	107	623	chr16:88732680:A:G
PIEZO1	missense;lof	0.001	5.05e-31	1.55e-27	1.14e-19	0.0204701	0.00188261	7055	668	6387	107	623	chr16:88733289:T:A
PIEZO1	missense;lof	0.001	5.05e-31	1.55e-27	1.14e-19	0.0204701	0.00188261	7055	668	6387	107	622	chr16:88733328:A:G
PIEZO1	missense;lof	0.001	5.05e-31	1.55e-27	1.14e-19	0.0204701	0.00188261	7055	668	6387	107	623	chr16:88733335:C:G
PIEZO1	missense;lof	0.001	5.05e-31	1.55e-27	1.14e-19	0.0204701	0.00188261	7055	668	6387	107	623	chr16:88733349:T:A
PIEZO1	missense;lof	0.001	5.05e-31	1.55e-27	1.14e-19	0.0204701	0.00188261	7055	668	6387	107	623	chr16:88733361:A:C
PIEZO1	missense;lof	0.001	5.05e-31	1.55e-27	1.14e-19	0.0204701	0.00188261	7055	668	6387	107	623	chr16:88733378:G:A
PIEZO1	missense;lof	0.001	5.05e-31	1.55e-27	1.14e-19	0.0204701	0.00188261	7055	668	6387	107	623	chr16:88733381:G:A
PIEZO1	missense;lof	0.001	5.05e-31	1.55e-27	1.14e-19	0.0204701	0.00188261	7055	668	6387	107	623	chr16:88733406:G:A
PIEZO1	missense;lof	0.001	5.05e-31	1.55e-27	1.14e-19	0.0204701	0.00188261	7055	668	6387	107	623	chr16:88733595:A:T
PIEZO1	missense;lof	0.001	5.05e-31	1.55e-27	1.14e-19	0.0204701	0.00188261	7055	668	6387	107	623	chr16:88733604:C:G
PIEZO1	missense;lof	0.001	5.05e-31	1.55e-27	1.14e-19	0.0204701	0.00188261	7055	668	6387	107	623	chr16:88733619:G:T
PIEZO1	missense;lof	0.001	5.05e-31	1.55e-27	1.14e-19	0.0204701	0.00188261	7055	668	6387	107	623	chr16:88733622:A:G
PIEZO1	missense;lof	0.001	5.05e-31	1.55e-27	1.14e-19	0.0204701	0.00188261	7055	668	6387	107	623	chr16:88733734:A:T
PIEZO1	missense;lof	0.001	5.05e-31	1.55e-27	1.14e-19	0.0204701	0.00188261	7055	668	6387	107	623	chr16:88734425:G:A
PIEZO1	missense;lof	0.001	5.05e-31	1.55e-27	1.14e-19	0.0204701	0.00188261	7055	668	6387	107	623	chr16:88734432:G:A
PIEZO1	missense;lof	0.001	5.05e-31	1.55e-27	1.14e-19	0.0204701	0.00188261	7055	668	6387	107	623	chr16:88734476:G:A
PIEZO1	missense;lof	0.001	5.05e-31	1.55e-27	1.14e-19	0.0204701	0.00188261	7055	668	6387	107	623	chr16:88734488:C:G
PIEZO1	missense;lof	0.001	5.05e-31	1.55e-27	1.14e-19	0.0204701	0.00188261	7055	668	6387	107	623	chr16:88734501:C:G
PIEZO1	missense;lof	0.001	5.05e-31	1.55e-27	1.14e-19	0.0204701	0.00188261	7055	668	6387	107	623	chr16:88734703:C:A
PIEZO1	missense;lof	0.001	5.05e-31	1.55e-27	1.14e-19	0.0204701	0.00188261	7055	668	6387	107	623	chr16:88734710:G:T
PIEZO1	missense;lof	0.001	5.05e-31	1.55e-27	1.14e-19	0.0204701	0.00188261	7055	668	6387	107	623	chr16:88734734:A:G
PIEZO1	missense;lof	0.001	5.05e-31	1.55e-27	1.14e-19	0.0204701	0.00188261	7055	668	6387	107	623	chr16:88734898:G:C
PIEZO1	missense;lof	0.001	5.05e-31	1.55e-27	1.14e-19	0.0204701	0.00188261	7055	668	6387	107	622	chr16:88734898:G:T
PIEZO1	missense;lof	0.001	5.05e-31	1.55e-27	1.14e-19	0.0204701	0.00188261	7055	668	6387	107	623	chr16:88734900:A:G
PIEZO1	missense;lof	0.001	5.05e-31	1.55e-27	1.14e-19	0.0204701	0.00188261	7055	668	6387	107	623	chr16:88734912:T:G
PIEZO1	missense;lof	0.001	5.05e-31	1.55e-27	1.14e-19	0.0204701	0.00188261	7055	668	6387	107	623	chr16:88734940:C:T
PIEZO1	missense;lof	0.001	5.05e-31	1.55e-27	1.14e-19	0.0204701	0.00188261	7055	668	6387	107	623	chr16:88735017:C:T
PIEZO1	missense;lof	0.001	5.05e-31	1.55e-27	1.14e-19	0.0204701	0.00188261	7055	668	6387	107	623	chr16:88735213:G:A
PIEZO1	missense;lof	0.001	5.05e-31	1.55e-27	1.14e-19	0.0204701	0.00188261	7055	668	6387	107	623	chr16:88736234:C:G
PIEZO1	missense;lof	0.001	5.05e-31	1.55e-27	1.14e-19	0.0204701	0.00188261	7055	668	6387	107	623	chr16:88736245:T:A
PIEZO1	missense;lof	0.001	5.05e-31	1.55e-27	1.14e-19	0.0204701	0.00188261	7055	668	6387	107	623	chr16:88736248:A:G
PIEZO1	missense;lof	0.001	5.05e-31	1.55e-27	1.14e-19	0.0204701	0.00188261	7055	668	6387	107	623	chr16:88715610:C:A
PIEZO1	missense;lof	0.001	5.05e-31	1.55e-27	1.14e-19	0.0204701	0.00188261	7055	668	6387	107	623	chr16:88715641:C:A
PIEZO1	missense;lof	0.001	5.05e-31	1.55e-27	1.14e-19	0.0204701	0.00188261	7055	668	6387	107	623	chr16:88715709:G:GCACCAGGAAGATGT
PIEZO1	missense;lof	0.001	5.05e-31	1.55e-27	1.14e-19	0.0204701	0.00188261	7055	668	6387	107	623	chr16:88715822:ACCAG:A
PIEZO1	missense;lof	0.001	5.05e-31	1.55e-27	1.14e-19	0.0204701	0.00188261	7055	668	6387	107	623	chr16:88715935:G:C
PIEZO1	missense;lof	0.001	5.05e-31	1.55e-27	1.14e-19	0.0204701	0.00188261	7055	668	6387	107	623	chr16:88716197:C:T
PIEZO1	missense;lof	0.001	5.05e-31	1.55e-27	1.14e-19	0.0204701	0.00188261	7055	668	6387	107	622	chr16:88716255:T:A
PIEZO1	missense;lof	0.001	5.05e-31	1.55e-27	1.14e-19	0.0204701	0.00188261	7055	668	6387	107	623	chr16:88716570:C:T
PIEZO1	missense;lof	0.001	5.05e-31	1.55e-27	1.14e-19	0.0204701	0.00188261	7055	668	6387	107	623	chr16:88716722:G:A
PIEZO1	missense;lof	0.001	5.05e-31	1.55e-27	1.14e-19	0.0204701	0.00188261	7055	668	6387	107	623	chr16:88717171:A:ACGATCTTCTTC
PIEZO1	missense;lof	0.001	5.05e-31	1.55e-27	1.14e-19	0.0204701	0.00188261	7055	668	6387	107	623	chr16:88719576:T:A
PIEZO1	missense;lof	0.001	5.05e-31	1.55e-27	1.14e-19	0.0204701	0.00188261	7055	668	6387	107	623	chr16:88719638:C:T
PIEZO1	missense;lof	0.001	5.05e-31	1.55e-27	1.14e-19	0.0204701	0.00188261	7055	668	6387	107	623	chr16:88719646:CAG:C
PIEZO1	missense;lof	0.001	5.05e-31	1.55e-27	1.14e-19	0.0204701	0.00188261	7055	668	6387	107	623	chr16:88720068:CCT:C
PIEZO1	missense;lof	0.001	5.05e-31	1.55e-27	1.14e-19	0.0204701	0.00188261	7055	668	6387	107	623	chr16:88720518:T:TA
PIEZO1	missense;lof	0.001	5.05e-31	1.55e-27	1.14e-19	0.0204701	0.00188261	7055	668	6387	107	623	chr16:88720533:C:T
PIEZO1	missense;lof	0.001	5.05e-31	1.55e-27	1.14e-19	0.0204701	0.00188261	7055	668	6387	107	623	chr16:88720732:CT:C
PIEZO1	missense;lof	0.001	5.05e-31	1.55e-27	1.14e-19	0.0204701	0.00188261	7055	668	6387	107	623	chr16:88721200:CT:C
PIEZO1	missense;lof	0.001	5.05e-31	1.55e-27	1.14e-19	0.0204701	0.00188261	7055	668	6387	107	623	chr16:88721325:TG:T
PIEZO1	missense;lof	0.001	5.05e-31	1.55e-27	1.14e-19	0.0204701	0.00188261	7055	668	6387	107	623	chr16:88721536:A:C
PIEZO1	missense;lof	0.001	5.05e-31	1.55e-27	1.14e-19	0.0204701	0.00188261	7055	668	6387	107	623	chr16:88721962:G:T
PIEZO1	missense;lof	0.001	5.05e-31	1.55e-27	1.14e-19	0.0204701	0.00188261	7055	668	6387	107	623	chr16:88722007:G:GCCCGGCCCTGC
PIEZO1	missense;lof	0.001	5.05e-31	1.55e-27	1.14e-19	0.0204701	0.00188261	7055	668	6387	107	623	chr16:88722262:C:CAG
PIEZO1	missense;lof	0.001	5.05e-31	1.55e-27	1.14e-19	0.0204701	0.00188261	7055	668	6387	107	623	chr16:88722835:A:C
PIEZO1	missense;lof	0.001	5.05e-31	1.55e-27	1.14e-19	0.0204701	0.00188261	7055	668	6387	107	623	chr16:88722844:A:AG
PIEZO1	missense;lof	0.001	5.05e-31	1.55e-27	1.14e-19	0.0204701	0.00188261	7055	668	6387	107	623	chr16:88722861:G:C
PIEZO1	missense;lof	0.001	5.05e-31	1.55e-27	1.14e-19	0.0204701	0.00188261	7055	668	6387	107	623	chr16:88722889:A:ATGGTGCCG
PIEZO1	missense;lof	0.001	5.05e-31	1.55e-27	1.14e-19	0.0204701	0.00188261	7055	668	6387	107	623	chr16:88722950:G:A
PIEZO1	missense;lof	0.001	5.05e-31	1.55e-27	1.14e-19	0.0204701	0.00188261	7055	668	6387	107	623	chr16:88723005:C:CCGGCCTG
PIEZO1	missense;lof	0.001	5.05e-31	1.55e-27	1.14e-19	0.0204701	0.00188261	7055	668	6387	107	623	chr16:88723092:T:TACCTGCC
PIEZO1	missense;lof	0.001	5.05e-31	1.55e-27	1.14e-19	0.0204701	0.00188261	7055	668	6387	107	623	chr16:88723093:A:AC
PIEZO1	missense;lof	0.001	5.05e-31	1.55e-27	1.14e-19	0.0204701	0.00188261	7055	668	6387	107	623	chr16:88723093:A:C
PIEZO1	missense;lof	0.001	5.05e-31	1.55e-27	1.14e-19	0.0204701	0.00188261	7055	668	6387	107	623	chr16:88723133:TC:T
PIEZO1	missense;lof	0.001	5.05e-31	1.55e-27	1.14e-19	0.0204701	0.00188261	7055	668	6387	107	623	chr16:88723921:C:A
PIEZO1	missense;lof	0.001	5.05e-31	1.55e-27	1.14e-19	0.0204701	0.00188261	7055	668	6387	107	623	chr16:88725520:C:T
PIEZO1	missense;lof	0.001	5.05e-31	1.55e-27	1.14e-19	0.0204701	0.00188261	7055	668	6387	107	623	chr16:88726309:G:A
PIEZO1	missense;lof	0.001	5.05e-31	1.55e-27	1.14e-19	0.0204701	0.00188261	7055	668	6387	107	623	chr16:88726546:C:G
PIEZO1	missense;lof	0.001	5.05e-31	1.55e-27	1.14e-19	0.0204701	0.00188261	7055	668	6387	107	622	chr16:88726619:G:A
PIEZO1	missense;lof	0.001	5.05e-31	1.55e-27	1.14e-19	0.0204701	0.00188261	7055	668	6387	107	623	chr16:88726769:C:T
PIEZO1	missense;lof	0.001	5.05e-31	1.55e-27	1.14e-19	0.0204701	0.00188261	7055	668	6387	107	623	chr16:88727156:C:T
PIEZO1	missense;lof	0.001	5.05e-31	1.55e-27	1.14e-19	0.0204701	0.00188261	7055	668	6387	107	623	chr16:88727662:C:T
PIEZO1	missense;lof	0.001	5.05e-31	1.55e-27	1.14e-19	0.0204701	0.00188261	7055	668	6387	107	623	chr16:88731748:G:A
PIEZO1	missense;lof	0.001	5.05e-31	1.55e-27	1.14e-19	0.0204701	0.00188261	7055	668	6387	107	623	chr16:88731842:G:GCAACCGTGCAGGGTCAC
PIEZO1	missense;lof	0.001	5.05e-31	1.55e-27	1.14e-19	0.0204701	0.00188261	7055	668	6387	107	623	chr16:88731877:G:A
PIEZO1	missense;lof	0.001	5.05e-31	1.55e-27	1.14e-19	0.0204701	0.00188261	7055	668	6387	107	623	chr16:88732334:C:T
PIEZO1	missense;lof	0.001	5.05e-31	1.55e-27	1.14e-19	0.0204701	0.00188261	7055	668	6387	107	623	chr16:88732397:G:A
PIEZO1	missense;lof	0.001	5.05e-31	1.55e-27	1.14e-19	0.0204701	0.00188261	7055	668	6387	107	623	chr16:88732471:T:TA
PIEZO1	missense;lof	0.001	5.05e-31	1.55e-27	1.14e-19	0.0204701	0.00188261	7055	668	6387	107	623	chr16:88732605:AC:A
PIEZO1	missense;lof	0.001	5.05e-31	1.55e-27	1.14e-19	0.0204701	0.00188261	7055	668	6387	107	623	chr16:88732609:G:A
PIEZO1	missense;lof	0.001	5.05e-31	1.55e-27	1.14e-19	0.0204701	0.00188261	7055	668	6387	107	623	chr16:88733668:G:A
PIEZO1	missense;lof	0.001	5.05e-31	1.55e-27	1.14e-19	0.0204701	0.00188261	7055	668	6387	107	623	chr16:88733719:C:A
PIEZO1	missense;lof	0.001	5.05e-31	1.55e-27	1.14e-19	0.0204701	0.00188261	7055	668	6387	107	623	chr16:88733746:C:CTGTGATGG
PIEZO1	missense;lof	0.001	5.05e-31	1.55e-27	1.14e-19	0.0204701	0.00188261	7055	668	6387	107	623	chr16:88733991:CTG:C
PIEZO1	missense;lof	0.001	5.05e-31	1.55e-27	1.14e-19	0.0204701	0.00188261	7055	668	6387	107	623	chr16:88733997:CTG:C
PIEZO1	missense;lof	0.001	5.05e-31	1.55e-27	1.14e-19	0.0204701	0.00188261	7055	668	6387	107	623	chr16:88734000:CT:C
PIEZO1	missense;lof	0.001	5.05e-31	1.55e-27	1.14e-19	0.0204701	0.00188261	7055	668	6387	107	623	chr16:88734354:AC:A
PIEZO1	missense;lof	0.001	5.05e-31	1.55e-27	1.14e-19	0.0204701	0.00188261	7055	668	6387	107	623	chr16:88734355:C:T
PIEZO1	missense;lof	0.001	5.05e-31	1.55e-27	1.14e-19	0.0204701	0.00188261	7055	668	6387	107	623	chr16:88734417:G:A
PIEZO1	missense;lof	0.001	5.05e-31	1.55e-27	1.14e-19	0.0204701	0.00188261	7055	668	6387	107	623	chr16:88734793:G:C
PIEZO1	missense;lof	0.001	5.05e-31	1.55e-27	1.14e-19	0.0204701	0.00188261	7055	668	6387	107	623	chr16:88734991:TG:T
PIEZO1	missense;lof	0.001	5.05e-31	1.55e-27	1.14e-19	0.0204701	0.00188261	7055	668	6387	107	623	chr16:88735135:CTG:C
PIEZO1	missense;lof	0.001	5.05e-31	1.55e-27	1.14e-19	0.0204701	0.00188261	7055	668	6387	107	623	chr16:88735159:T:TCAGC
PIEZO1	missense;lof	0.001	5.05e-31	1.55e-27	1.14e-19	0.0204701	0.00188261	7055	668	6387	107	623	chr16:88735174:ACT:A
PIEZO1	missense;lof	0.001	5.05e-31	1.55e-27	1.14e-19	0.0204701	0.00188261	7055	668	6387	107	623	chr16:88735191:AGC:A
PIEZO1	missense;lof	0.001	5.05e-31	1.55e-27	1.14e-19	0.0204701	0.00188261	7055	668	6387	107	623	chr16:88736307:GC:G
PIEZO1	missense;lof	0.001	5.05e-31	1.55e-27	1.14e-19	0.0204701	0.00188261	7055	668	6387	107	623	chr16:88736311:AG:A
PIEZO1	missense;lof	0.001	5.05e-31	1.55e-27	1.14e-19	0.0204701	0.00188261	7055	668	6387	107	623	chr16:88737640:C:CCACGTGCTGTGGGCAAGCAGCGCTGAGCCATG
PIEZO1	missense;lof	0.001	5.05e-31	1.55e-27	1.14e-19	0.0204701	0.00188261	7055	668	6387	107	623	chr16:88737815:C:T
PIEZO1	missense;lof	0.001	5.05e-31	1.55e-27	1.14e-19	0.0204701	0.00188261	7055	668	6387	107	623	chr16:88738226:C:T
PIEZO1	missense;lof	0.001	5.05e-31	1.55e-27	1.14e-19	0.0204701	0.00188261	7055	668	6387	107	623	chr16:88738232:C:T
PIEZO1	missense;lof	0.001	5.05e-31	1.55e-27	1.14e-19	0.0204701	0.00188261	7055	668	6387	107	623	chr16:88738329:CAG:C
PIEZO1	missense;lof	0.001	5.05e-31	1.55e-27	1.14e-19	0.0204701	0.00188261	7055	668	6387	107	623	chr16:88738691:GC:G
PIEZO1	missense;lof	0.001	5.05e-31	1.55e-27	1.14e-19	0.0204701	0.00188261	7055	668	6387	107	623	chr16:88738735:TC:T
PIEZO1	missense;lof	0.001	5.05e-31	1.55e-27	1.14e-19	0.0204701	0.00188261	7055	668	6387	107	623	chr16:88784929:C:T
PIEZO1	missense;lof	0.001	5.05e-31	1.55e-27	1.14e-19	0.0204701	0.00188261	7055	668	6387	107	623	chr16:88784930:C:T
PIEZO1	missense;lof	0.001	5.12e-31	1.66e-27	1.12e-19	0.0204715	0.00188385	7045	667	6378	107	622	chr16:88720270:G:A
PIEZO1	missense;lof	0.001	5.12e-31	1.66e-27	1.12e-19	0.0204715	0.00188383	7045	667	6378	107	622	chr16:88731724:G:A
PIEZO1	missense;lof	0.001	5.16e-31	1.66e-27	1.13e-19	0.0204709	0.00188384	7046	667	6379	107	622	chr16:88722011:G:A
PIEZO1	missense;lof	0.001	5.18e-31	1.56e-27	1.14e-19	0.0204871	0.0018843	7044	667	6377	106	623	chr16:88721709:C:G
PIEZO1	missense;lof	0.001	5.2e-31	1.67e-27	1.14e-19	0.02047	0.00188383	7046	667	6379	107	622	chr16:88719689:C:T
PIEZO1	missense;lof	0.001	5.24e-31	1.58e-27	1.14e-19	0.0204845	0.0018843	7043	667	6376	106	623	chr16:88726948:C:G
PIEZO1	missense;lof	0.001	5.26e-31	1.55e-27	1.14e-19	0.0205081	0.00188611	7025	666	6359	106	623	chr16:88732638:C:T
PIEZO1	missense;lof	0.001	5.3e-31	1.61e-27	1.14e-19	0.0204815	0.00188426	7042	667	6375	106	623	chr16:88720177:C:T
PIEZO1	missense;lof	0.001	5.31e-31	1.61e-27	1.14e-19	0.0204811	0.00188426	7043	667	6376	106	623	chr16:88717085:C:T
PIEZO1	missense;lof	0.001	5.33e-31	1.62e-27	1.14e-19	0.0204797	0.00188424	7043	667	6376	106	623	chr16:88736167:CAG:C
PIEZO1	missense;lof	0.001	5.35e-31	1.63e-27	1.14e-19	0.0204789	0.00188423	7044	667	6377	106	623	chr16:88719854:C:T
PIEZO1	missense;lof	0.001	5.37e-31	1.7e-27	1.18e-19	0.0204667	0.0018838	7045	667	6378	107	622	chr16:88734750:C:T
PIEZO1	missense;lof	0.001	5.39e-31	1.64e-27	1.14e-19	0.0204767	0.0018842	7044	667	6377	106	623	chr16:88716581:G:A
PIEZO1	missense;lof	0.001	5.46e-31	1.71e-27	1.2e-19	0.0204651	0.00188378	7047	667	6380	107	622	chr16:88733343:C:T
PIEZO1	missense;lof	0.001	5.49e-31	1.72e-27	1.21e-19	0.0204644	0.00188376	7045	667	6378	107	622	chr16:88716234:C:T
PIEZO1	missense;lof	0.001	5.52e-31	1.65e-27	1.13e-19	0.0204948	0.00188591	7033	666	6367	106	623	chr16:88715744:C:G
PIEZO1	missense;lof	0.001	5.57e-31	1.72e-27	1.13e-19	0.0204682	0.00188411	7043	667	6376	106	623	chr16:88719607:G:C
PIEZO1	missense;lof	0.001	5.58e-31	1.67e-27	1.13e-19	0.0204917	0.00188585	7036	666	6370	106	623	chr16:88716570:C:G
PIEZO1	missense;lof	0.001	5.58e-31	1.73e-27	1.22e-19	0.0204629	0.00188377	7047	667	6380	107	622	chr16:88731871:T:C
PIEZO1	missense;lof	0.001	5.61e-31	1.74e-27	1.23e-19	0.0204622	0.00188375	7045	667	6378	107	622	chr16:88734423:A:G
PIEZO1	missense;lof	0.001	5.67e-31	1.76e-27	1.13e-19	0.0204767	0.00188527	7034	666	6368	106	623	chr16:88726912:A:C
PIEZO1	missense;lof	0.001	5.73e-31	1.78e-27	1.13e-19	0.0204609	0.00188402	7044	667	6377	106	623	chr16:88721882:C:G
PIEZO1	missense;lof	0.001	5.81e-31	1.76e-27	1.12e-19	0.0204759	0.00188524	7035	666	6369	106	623	chr16:88716897:G:A
PIEZO1	missense;lof	0.001	5.85e-31	1.73e-27	1.13e-19	0.0205007	0.00188719	7018	665	6353	106	623	chr16:88720512:G:A
PIEZO1	missense;lof	0.001	5.89e-31	1.79e-27	1.3e-19	0.0204573	0.00188371	7048	667	6381	107	622	chr16:88717136:G:C
PIEZO1	missense;lof	0.001	5.94e-31	1.79e-27	1.31e-19	0.0204565	0.00188369	7047	667	6380	107	622	chr16:88716441:C:G
PIEZO1	missense;lof	0.001	5.94e-31	1.79e-27	1.31e-19	0.0204564	0.0018837	7047	667	6380	107	622	chr16:88734762:A:T
PIEZO1	missense;lof	0.001	5.96e-31	1.8e-27	1.31e-19	0.0204561	0.0018837	7049	667	6382	107	622	chr16:88720644:GC:G
PIEZO1	missense;lof	0.001	6.03e-31	1.81e-27	1.33e-19	0.0204548	0.00188368	7046	667	6379	107	622	chr16:88719624:C:T
PIEZO1	missense;lof	0.001	6.04e-31	1.81e-27	1.33e-19	0.0204547	0.00188369	7047	667	6380	107	622	chr16:88719866:T:G
PIEZO1	missense;lof	0.001	6.15e-31	1.83e-27	1.36e-19	0.0204529	0.00188368	7048	667	6381	107	622	chr16:88722966:G:C
PIEZO1	missense;lof	0.001	6.17e-31	1.92e-27	1.13e-19	0.0204653	0.00188556	7034	666	6368	106	623	chr16:88732639:G:A
PIEZO1	missense;lof	0.001	6.18e-31	1.92e-27	1.13e-19	0.020465	0.00188559	7035	666	6369	106	623	chr16:88723936:C:T
PIEZO1	missense;lof	0.001	6.18e-31	1.83e-27	1.36e-19	0.0204524	0.00188367	7049	667	6382	107	622	chr16:88734017:C:A
PIEZO1	missense;lof	0.001	6.37e-31	2e-27	1.12e-19	0.0204571	0.0018855	7033	666	6367	106	623	chr16:88720471:G:A
PIEZO1	missense;lof	0.001	6.48e-31	1.76e-27	1.15e-19	0.0205776	0.00189451	6965	661	6304	106	623	chr16:88733391:G:A
PIEZO1	missense;lof	0.001	6.57e-31	1.89e-27	1.45e-19	0.0204461	0.00188361	7049	667	6382	107	622	chr16:88717177:T:A
PIEZO1	missense;lof	0.001	6.63e-31	1.9e-27	1.47e-19	0.0204451	0.0018836	7049	667	6382	107	622	chr16:88719588:G:C
PIEZO1	missense;lof	0.001	6.67e-31	1.91e-27	1.48e-19	0.0204446	0.0018836	7049	667	6382	107	622	chr16:88734924:T:TA
PIEZO1	missense;lof	0.001	6.68e-31	2.13e-27	1.12e-19	0.0204439	0.0018853	7039	666	6373	106	623	chr16:88720698:TG:T
PIEZO1	missense;lof	0.001	6.74e-31	1.92e-27	1.49e-19	0.0204435	0.00188358	7048	667	6381	107	622	chr16:88719707:G:A
PIEZO1	missense;lof	0.001	6.75e-31	2.1e-27	1.12e-19	0.0204664	0.00188712	7021	665	6356	106	623	chr16:88721815:A:G
PIEZO1	missense;lof	0.001	6.84e-31	1.93e-27	1.52e-19	0.020442	0.00188357	7049	667	6382	107	622	chr16:88715744:C:T
PIEZO1	missense;lof	0.001	6.86e-31	1.94e-27	1.52e-19	0.0204416	0.00188356	7047	667	6380	107	622	chr16:88734408:C:T
PIEZO1	missense;lof	0.001	6.88e-31	2.22e-27	1.12e-19	0.0204367	0.00188524	7037	666	6371	106	623	chr16:88731906:C:T
PIEZO1	missense;lof	0.001	6.99e-31	2.27e-27	1.12e-19	0.0204298	0.001885	7039	666	6373	106	623	chr16:88719717:G:A
PIEZO1	missense;lof	0.001	7.04e-31	1.97e-27	1.56e-19	0.020439	0.00188354	7049	667	6382	107	622	chr16:88721884:A:C
PIEZO1	missense;lof	0.001	7.05e-31	2.29e-27	1.12e-19	0.0204302	0.00188517	7038	666	6372	106	623	chr16:88734779:C:T
PIEZO1	missense;lof	0.001	7.06e-31	1.97e-27	1.63e-19	0.0204355	0.00188323	7050	667	6383	107	622	chr16:88716676:A:G
PIEZO1	missense;lof	0.001	7.15e-31	1.98e-27	1.59e-19	0.0204374	0.00188352	7048	667	6381	107	622	chr16:88720276:G:A
PIEZO1	missense;lof	0.001	7.17e-31	2.34e-27	1.12e-19	0.0204253	0.00188508	7042	666	6376	106	623	chr16:88732493:C:A
PIEZO1	missense;lof	0.001	7.24e-31	1.99e-27	1.61e-19	0.0204361	0.00188351	7049	667	6382	107	622	chr16:88715669:G:A
PIEZO1	missense;lof	0.001	7.26e-31	2.31e-27	1.12e-19	0.0204471	0.00188689	7024	665	6359	106	623	chr16:88734939:C:G
PIEZO1	missense;lof	0.001	7.26e-31	2e-27	1.61e-19	0.0204359	0.00188352	7049	667	6382	107	622	chr16:88734705:G:A
PIEZO1	missense;lof	0.001	7.3e-31	2e-27	1.62e-19	0.0204353	0.00188351	7050	667	6383	107	622	chr16:88717196:T:C
PIEZO1	missense;lof	0.001	7.34e-31	2.35e-27	1.12e-19	0.0204433	0.0018868	7029	665	6364	106	623	chr16:88719841:G:A
PIEZO1	missense;lof	0.001	7.35e-31	2.01e-27	1.63e-19	0.0204347	0.00188351	7051	667	6384	107	622	chr16:88727038:C:A
PIEZO1	missense;lof	0.001	7.38e-31	2.01e-27	1.64e-19	0.0204342	0.0018835	7049	667	6382	107	622	chr16:88731874:G:C
PIEZO1	missense;lof	0.001	7.39e-31	2.02e-27	1.64e-19	0.0204341	0.0018835	7051	667	6384	107	622	chr16:88716719:A:G
PIEZO1	missense;lof	0.001	7.39e-31	2.01e-27	1.69e-19	0.0204319	0.00188328	7050	667	6383	107	622	chr16:88726926:A:G
PIEZO1	missense;lof	0.001	7.4e-31	2.44e-27	1.12e-19	0.0204169	0.00188498	7043	666	6377	106	623	chr16:88734759:A:G
PIEZO1	missense;lof	0.001	7.44e-31	2.02e-27	1.65e-19	0.0204335	0.00188349	7050	667	6383	107	622	chr16:88721307:G:A
PIEZO1	missense;lof	0.001	7.47e-31	2.48e-27	1.12e-19	0.0204149	0.00188499	7040	666	6374	106	623	chr16:88736171:G:C
PIEZO1	missense;lof	0.001	7.48e-31	2.03e-27	1.67e-19	0.0204328	0.00188349	7050	667	6383	107	622	chr16:88715709:G:A
PIEZO1	missense;lof	0.001	7.59e-31	2.51e-27	1.11e-19	0.020427	0.00188632	7029	665	6364	106	623	chr16:88716036:C:A
PIEZO1	missense;lof	0.001	7.66e-31	2.56e-27	1.11e-19	0.0204079	0.00188489	7042	666	6376	106	623	chr16:88715634:T:C
PIEZO1	missense;lof	0.001	7.69e-31	2.06e-27	1.71e-19	0.02043	0.00188346	7050	667	6383	107	622	chr16:88719722:C:G
PIEZO1	missense;lof	0.001	7.69e-31	2.06e-27	1.71e-19	0.02043	0.00188345	7050	667	6383	107	622	chr16:88720248:TAGGG:T
PIEZO1	missense;lof	0.001	7.7e-31	2.06e-27	1.72e-19	0.0204299	0.00188346	7050	667	6383	107	622	chr16:88727038:C:T
PIEZO1	missense;lof	0.001	7.73e-31	2.07e-27	1.72e-19	0.0204294	0.00188345	7049	667	6382	107	622	chr16:88715633:A:G
PIEZO1	missense;lof	0.001	7.75e-31	2.6e-27	1.11e-19	0.0204047	0.00188484	7044	666	6378	106	623	chr16:88721902:G:A
PIEZO1	missense;lof	0.001	7.76e-31	2.61e-27	1.11e-19	0.0204043	0.00188484	7043	666	6377	106	623	chr16:88716421:G:C
PIEZO1	missense;lof	0.001	7.76e-31	2.07e-27	1.73e-19	0.0204291	0.00188346	7051	667	6384	107	622	chr16:88742051:ACCTTGTGACC:A
PIEZO1	missense;lof	0.001	7.88e-31	2.09e-27	1.76e-19	0.0204276	0.00188344	7051	667	6384	107	622	chr16:88749399:G:A
PIEZO1	missense;lof	0.001	7.89e-31	2.09e-27	1.76e-19	0.0204273	0.00188343	7050	667	6383	107	622	chr16:88715629:G:A
PIEZO1	missense;lof	0.001	7.91e-31	2.09e-27	1.76e-19	0.0204272	0.00188344	7051	667	6384	107	622	chr16:88726546:C:T
PIEZO1	missense;lof	0.001	7.93e-31	2.09e-27	1.85e-19	0.0204227	0.00188302	7052	667	6385	107	622	chr16:88717154:C:T
PIEZO1	missense;lof	0.001	7.94e-31	2.09e-27	1.77e-19	0.0204268	0.00188343	7051	667	6384	107	622	chr16:88738261:G:A
PIEZO1	missense;lof	0.001	7.96e-31	2.1e-27	1.78e-19	0.0204265	0.00188343	7051	667	6384	107	622	chr16:88719880:C:T
PIEZO1	missense;lof	0.001	8.05e-31	2.58e-27	1.12e-19	0.020444	0.00188834	7017	664	6353	106	623	chr16:88715618:C:T
PIEZO1	missense;lof	0.001	8.06e-31	2.11e-27	1.8e-19	0.0204251	0.0018834	7049	667	6382	107	622	chr16:88717099:GA:G
PIEZO1	missense;lof	0.001	8.07e-31	2.12e-27	1.17e-19	0.0205868	0.00189839	6939	658	6281	106	623	chr16:88735212:C:T
PIEZO1	missense;lof	0.001	8.08e-31	2.11e-27	1.8e-19	0.020425	0.00188341	7050	667	6383	107	622	chr16:88715751:C:G
PIEZO1	missense;lof	0.001	8.11e-31	2.12e-27	1.81e-19	0.0204246	0.00188341	7051	667	6384	107	622	chr16:88716248:A:G
PIEZO1	missense;lof	0.001	8.21e-31	2.13e-27	1.84e-19	0.0204233	0.0018834	7052	667	6385	107	622	chr16:88722865:C:T
PIEZO1	missense;lof	0.001	8.29e-31	2.14e-27	1.85e-19	0.0204223	0.00188339	7051	667	6384	107	622	chr16:88731848:G:C
PIEZO1	missense;lof	0.001	8.38e-31	2.16e-27	1.88e-19	0.0204212	0.00188339	7052	667	6385	107	622	chr16:88720497:A:G
PIEZO1	missense;lof	0.001	8.39e-31	2.16e-27	1.88e-19	0.0204211	0.00188338	7052	667	6385	107	622	chr16:88715933:C:T
PIEZO1	missense;lof	0.001	8.39e-31	2.16e-27	1.88e-19	0.020421	0.00188337	7050	667	6383	107	622	chr16:88719870:G:T
PIEZO1	missense;lof	0.001	8.43e-31	2.16e-27	1.89e-19	0.0204206	0.00188337	7052	667	6385	107	622	chr16:88716470:C:T
PIEZO1	missense;lof	0.001	8.44e-31	2.16e-27	1.89e-19	0.0204205	0.00188338	7052	667	6385	107	622	chr16:88720500:A:C
PIEZO1	missense;lof	0.001	8.49e-31	2.17e-27	1.9e-19	0.0204198	0.00188335	7050	667	6383	107	622	chr16:88716705:G:C
PIEZO1	missense;lof	0.001	8.56e-31	2.18e-27	1.92e-19	0.0204191	0.00188336	7052	667	6385	107	622	chr16:88734408:C:A
PIEZO1	missense;lof	0.001	8.57e-31	2.18e-27	1.92e-19	0.0204189	0.00188336	7052	667	6385	107	622	chr16:88727072:TC:T
PIEZO1	missense;lof	0.001	8.59e-31	2.18e-27	1.92e-19	0.0204187	0.00188336	7052	667	6385	107	622	chr16:88716246:G:A
PIEZO1	missense;lof	0.001	8.6e-31	2.19e-27	1.93e-19	0.0204185	0.00188335	7051	667	6384	107	622	chr16:88716835:C:A
PIEZO1	missense;lof	0.001	8.6e-31	2.19e-27	1.93e-19	0.0204185	0.00188336	7052	667	6385	107	622	chr16:88732720:TG:T
PIEZO1	missense;lof	0.001	8.62e-31	2.19e-27	1.93e-19	0.0204184	0.00188336	7053	667	6386	107	622	chr16:88731768:AG:A
PIEZO1	missense;lof	0.001	8.63e-31	2.19e-27	1.93e-19	0.0204181	0.00188335	7051	667	6384	107	622	chr16:88727656:G:A
PIEZO1	missense;lof	0.001	8.66e-31	2.19e-27	1.94e-19	0.0204179	0.00188335	7052	667	6385	107	622	chr16:88716635:TG:T
PIEZO1	missense;lof	0.001	8.66e-31	2.2e-27	1.94e-19	0.0204178	0.00188335	7052	667	6385	107	622	chr16:88734042:C:CA
PIEZO1	missense;lof	0.001	8.67e-31	2.2e-27	1.94e-19	0.0204177	0.00188335	7052	667	6385	107	622	chr16:88727109:C:T
PIEZO1	missense;lof	0.001	8.74e-31	2.87e-27	1.11e-19	0.0204165	0.00188751	7025	664	6361	106	623	chr16:88731874:G:A
PIEZO1	missense;lof	0.001	8.78e-31	2.21e-27	1.97e-19	0.0204164	0.00188334	7052	667	6385	107	622	chr16:88716245:C:T
PIEZO1	missense;lof	0.001	8.8e-31	2.21e-27	1.97e-19	0.0204162	0.00188334	7052	667	6385	107	622	chr16:88715817:C:T
PIEZO1	missense;lof	0.001	8.82e-31	2.22e-27	1.98e-19	0.020416	0.00188333	7052	667	6385	107	622	chr16:88720178:G:A
PIEZO1	missense;lof	0.001	8.91e-31	2.23e-27	2e-19	0.0204149	0.00188332	7052	667	6385	107	622	chr16:88717172:C:T
PIEZO1	missense;lof	0.001	8.93e-31	2.23e-27	2e-19	0.0204147	0.00188333	7053	667	6386	107	622	chr16:88722246:G:A
PIEZO1	missense;lof	0.001	8.97e-31	2.98e-27	1.11e-19	0.0204147	0.00188792	7015	664	6351	106	623	chr16:88731892:C:T
PIEZO1	missense;lof	0.001	8.98e-31	2.24e-27	2.02e-19	0.0204141	0.00188332	7053	667	6386	107	622	chr16:88716613:T:C
PIEZO1	missense;lof	0.001	8.98e-31	2.24e-27	2.01e-19	0.0204141	0.00188331	7052	667	6385	107	622	chr16:88733649:A:C
PIEZO1	missense;lof	0.001	8.98e-31	2.24e-27	2.02e-19	0.0204141	0.00188332	7053	667	6386	107	622	chr16:88716359:A:G
PIEZO1	missense;lof	0.001	9e-31	2.24e-27	2.02e-19	0.0204139	0.00188331	7052	667	6385	107	622	chr16:88719631:A:C
PIEZO1	missense;lof	0.001	9.15e-31	2.26e-27	2.05e-19	0.0204123	0.0018833	7053	667	6386	107	622	chr16:88733734:A:G
PIEZO1	missense;lof	0.001	9.16e-31	2.26e-27	2.06e-19	0.020412	0.00188329	7052	667	6385	107	622	chr16:88727127:C:A
PIEZO1	missense;lof	0.001	9.17e-31	2.26e-27	2.06e-19	0.020412	0.0018833	7053	667	6386	107	622	chr16:88726357:G:C
PIEZO1	missense;lof	0.001	9.18e-31	2.26e-27	2.06e-19	0.0204118	0.00188329	7052	667	6385	107	622	chr16:88732343:C:G
PIEZO1	missense;lof	0.001	9.22e-31	2.27e-27	2.07e-19	0.0204115	0.0018833	7053	667	6386	107	622	chr16:88726770:C:T
PIEZO1	missense;lof	0.001	9.27e-31	3.02e-27	1.12e-19	0.0204321	0.00188976	7006	663	6343	106	623	chr16:88719875:C:T
PIEZO1	missense;lof	0.001	9.28e-31	2.28e-27	2.08e-19	0.0204108	0.00188328	7053	667	6386	107	622	chr16:88720229:C:A
PIEZO1	missense;lof	0.001	9.3e-31	2.28e-27	2.09e-19	0.0204105	0.00188329	7053	667	6386	107	622	chr16:88734993:G:T
PIEZO1	missense;lof	0.001	9.34e-31	2.29e-27	2.1e-19	0.0204101	0.00188328	7054	667	6387	107	622	chr16:88726287:G:C
PIEZO1	missense;lof	0.001	9.36e-31	3.25e-27	1.11e-19	0.0203796	0.00188607	7036	665	6371	106	623	chr16:88716258:G:C
PIEZO1	missense;lof	0.001	9.38e-31	2.29e-27	2.11e-19	0.0204096	0.00188328	7054	667	6387	107	622	chr16:88721262:G:A
PIEZO1	missense;lof	0.001	9.4e-31	2.29e-27	2.11e-19	0.0204095	0.00188328	7054	667	6387	107	622	chr16:88733419:C:T
PIEZO1	missense;lof	0.001	9.44e-31	2.3e-27	2.12e-19	0.020409	0.00188327	7053	667	6386	107	622	chr16:88721620:A:G
PIEZO1	missense;lof	0.001	9.45e-31	2.3e-27	2.13e-19	0.0204088	0.00188327	7053	667	6386	107	622	chr16:88715987:A:AC
PIEZO1	missense;lof	0.001	9.47e-31	2.3e-27	2.13e-19	0.0204087	0.00188327	7054	667	6387	107	622	chr16:88723966:G:A
PIEZO1	missense;lof	0.001	9.49e-31	2.31e-27	2.14e-19	0.0204084	0.00188327	7054	667	6387	107	622	chr16:88734452:A:C
PIEZO1	missense;lof	0.001	9.53e-31	2.31e-27	2.14e-19	0.020408	0.00188327	7054	667	6387	107	622	chr16:88715963:G:A
PIEZO1	missense;lof	0.001	9.56e-31	2.32e-27	2.15e-19	0.0204077	0.00188326	7054	667	6387	107	622	chr16:88732336:T:C
PIEZO1	missense;lof	0.001	9.57e-31	2.32e-27	2.15e-19	0.0204076	0.00188326	7054	667	6387	107	622	chr16:88717159:A:G
PIEZO1	missense;lof	0.001	9.61e-31	3.26e-27	1.11e-19	0.0203972	0.00188778	7024	664	6360	106	623	chr16:88721626:C:G
PIEZO1	missense;lof	0.001	9.61e-31	2.32e-27	2.16e-19	0.0204072	0.00188326	7054	667	6387	107	622	chr16:88721341:T:TG
PIEZO1	missense;lof	0.001	9.63e-31	2.32e-27	2.17e-19	0.0204069	0.00188325	7054	667	6387	107	622	chr16:88715834:G:C
PIEZO1	missense;lof	0.001	9.64e-31	2.32e-27	2.17e-19	0.0204068	0.00188325	7053	667	6386	107	622	chr16:88723110:C:CG
PIEZO1	missense;lof	0.001	9.68e-31	2.33e-27	2.18e-19	0.0204064	0.00188324	7053	667	6386	107	622	chr16:88742306:GT:G
PIEZO1	missense;lof	0.001	9.69e-31	2.33e-27	2.18e-19	0.0204063	0.00188325	7054	667	6387	107	622	chr16:88719847:A:G
PIEZO1	missense;lof	0.001	9.71e-31	3.41e-27	1.11e-19	0.0203701	0.00188596	7037	665	6372	106	623	chr16:88731848:G:T
PIEZO1	missense;lof	0.001	9.77e-31	2.34e-27	2.2e-19	0.0204054	0.00188324	7054	667	6387	107	622	chr16:88719581:G:A
PIEZO1	missense;lof	0.001	9.79e-31	2.34e-27	2.2e-19	0.0204053	0.00188324	7054	667	6387	107	622	chr16:88715628:T:C
PIEZO1	missense;lof	0.001	9.81e-31	2.35e-27	2.21e-19	0.0204051	0.00188324	7054	667	6387	107	622	chr16:88720160:T:C
PIEZO1	missense;lof	0.001	9.84e-31	2.35e-27	2.22e-19	0.0204047	0.00188323	7054	667	6387	107	622	chr16:88741553:CA:C
PIEZO1	missense;lof	0.001	9.86e-31	2.35e-27	2.22e-19	0.0204045	0.00188322	7053	667	6386	107	622	chr16:88719678:C:G
PIEZO1	missense;lof	0.001	9.88e-31	2.36e-27	2.23e-19	0.0204043	0.00188323	7054	667	6387	107	622	chr16:88726716:G:C
PIEZO1	missense;lof	0.001	9.89e-31	2.36e-27	2.23e-19	0.0204042	0.00188323	7054	667	6387	107	622	chr16:88722921:C:T
PIEZO1	missense;lof	0.001	9.9e-31	2.36e-27	2.23e-19	0.0204041	0.00188323	7054	667	6387	107	622	chr16:88716874:G:A
PIEZO1	missense;lof	0.001	9.9e-31	2.36e-27	2.23e-19	0.0204041	0.00188323	7054	667	6387	107	622	chr16:88719950:G:A
PIEZO1	missense;lof	0.001	9.91e-31	2.36e-27	2.23e-19	0.020404	0.00188323	7054	667	6387	107	622	chr16:88721807:C:A
PIEZO1	missense;lof	0.001	9.94e-31	2.36e-27	2.24e-19	0.0204037	0.00188322	7054	667	6387	107	622	chr16:88715766:C:G
PIEZO1	missense;lof	0.001	9.96e-31	2.37e-27	2.24e-19	0.0204035	0.00188322	7054	667	6387	107	622	chr16:88734512:A:G
PIEZO1	missense;lof	0.001	9.97e-31	2.37e-27	2.25e-19	0.0204034	0.00188322	7054	667	6387	107	622	chr16:88717022:C:T
PIEZO1	missense;lof	0.001	9.98e-31	2.37e-27	2.25e-19	0.0204033	0.00188322	7054	667	6387	107	622	chr16:88734477:G:C
PIEZO1	missense;lof	0.001	1e-30	2.37e-27	2.26e-19	0.0204028	0.00188321	7054	667	6387	107	622	chr16:88717045:G:A
PIEZO1	missense;lof	0.001	1e-30	2.37e-27	2.26e-19	0.0204028	0.00188321	7054	667	6387	107	622	chr16:88726929:A:G
PIEZO1	missense;lof	0.001	1e-30	2.37e-27	2.26e-19	0.0204028	0.00188321	7054	667	6387	107	622	chr16:88733605:A:G
PIEZO1	missense;lof	0.001	1e-30	2.37e-27	2.26e-19	0.020403	0.00188322	7054	667	6387	107	622	chr16:88732457:G:A
PIEZO1	missense;lof	0.001	1e-30	2.37e-27	2.25e-19	0.020403	0.00188322	7054	667	6387	107	622	chr16:88736380:A:AG
PIEZO1	missense;lof	0.001	1.01e-30	2.38e-27	2.27e-19	0.0204023	0.00188321	7054	667	6387	107	622	chr16:88720178:G:C
PIEZO1	missense;lof	0.001	1.01e-30	2.39e-27	2.29e-19	0.0204016	0.0018832	7054	667	6387	107	622	chr16:88720231:G:A
PIEZO1	missense;lof	0.001	1.01e-30	2.54e-27	2.21e-19	0.0204047	0.00188445	7045	666	6379	107	622	chr16:88716096:C:T
PIEZO1	missense;lof	0.001	1.01e-30	2.38e-27	2.27e-19	0.0204024	0.00188321	7054	667	6387	107	622	chr16:88716839:A:C
PIEZO1	missense;lof	0.001	1.01e-30	2.39e-27	2.28e-19	0.0204019	0.0018832	7054	667	6387	107	622	chr16:88720212:C:CA
PIEZO1	missense;lof	0.001	1.01e-30	2.38e-27	2.28e-19	0.0204021	0.00188321	7054	667	6387	107	622	chr16:88721586:G:C
PIEZO1	missense;lof	0.001	1.01e-30	2.39e-27	2.29e-19	0.0204016	0.0018832	7054	667	6387	107	622	chr16:88722582:C:T
PIEZO1	missense;lof	0.001	1.02e-30	2.4e-27	2.3e-19	0.0204009	0.00188319	7054	667	6387	107	622	chr16:88719938:C:T
PIEZO1	missense;lof	0.001	1.03e-30	3.57e-27	1.11e-19	0.0203796	0.00188759	7025	664	6361	106	623	chr16:88720162:C:T
PIEZO1	missense;lof	0.001	1.04e-30	3.72e-27	1.11e-19	0.0203527	0.00188575	7038	665	6373	106	623	chr16:88722881:C:T
PIEZO1	missense;lof	0.001	1.06e-30	3.8e-27	1.11e-19	0.0203484	0.0018857	7040	665	6375	106	623	chr16:88734894:A:C
PIEZO1	missense;lof	0.001	1.1e-30	3.57e-27	1.13e-19	0.0204365	0.00189284	6980	661	6319	106	623	chr16:88722946:G:C
PIEZO1	missense;lof	0.001	1.11e-30	3.82e-27	1.11e-19	0.0203845	0.00188912	7017	663	6354	106	623	chr16:88717204:G:A
PIEZO1	missense;lof	0.001	1.15e-30	2.72e-27	2.53e-19	0.0203915	0.00188433	7047	666	6381	107	622	chr16:88731811:G:A
PIEZO1	missense;lof	0.001	1.16e-30	2.73e-27	2.55e-19	0.0203907	0.00188432	7045	666	6379	107	622	chr16:88721268:CT:C
PIEZO1	missense;lof	0.001	1.19e-30	2.76e-27	2.61e-19	0.0203884	0.00188429	7045	666	6379	107	622	chr16:88719587:C:T
PIEZO1	missense;lof	0.001	1.23e-30	4.5e-27	1.11e-19	0.0203337	0.00188706	7029	664	6365	106	623	chr16:88726631:C:T
PIEZO1	missense;lof	0.001	1.25e-30	4.62e-27	1.11e-19	0.0203281	0.00188696	7033	664	6369	106	623	chr16:88736324:G:A
PIEZO1	missense;lof	0.001	1.27e-30	2.86e-27	2.79e-19	0.0203815	0.00188422	7045	666	6379	107	622	chr16:88734909:A:AT
PIEZO1	missense;lof	0.001	1.3e-30	2.89e-27	2.86e-19	0.0203794	0.0018842	7045	666	6379	107	622	chr16:88715624:C:G
PIEZO1	missense;lof	0.001	1.36e-30	2.97e-27	3.01e-19	0.0203742	0.00188416	7047	666	6381	107	622	chr16:88726282:G:A
PIEZO1	missense;lof	0.001	1.38e-30	5.09e-27	1.1e-19	0.0203233	0.00188808	7025	663	6362	106	623	chr16:88715960:G:C
PIEZO1	missense;lof	0.001	1.39e-30	3.01e-27	3.07e-19	0.0203722	0.00188416	7050	666	6384	107	622	chr16:88716644:T:C
PIEZO1	missense;lof	0.001	1.41e-30	5.06e-27	1.11e-19	0.0203429	0.0018898	7014	662	6352	106	623	chr16:88731849:T:C
PIEZO1	missense;lof	0.001	1.54e-30	3.18e-27	3.42e-19	0.0203615	0.00188404	7048	666	6382	107	622	chr16:88721720:C:G
PIEZO1	missense;lof	0.001	1.56e-30	3.2e-27	3.46e-19	0.0203604	0.00188405	7051	666	6385	107	622	chr16:88727097:C:G
PIEZO1	missense;lof	0.001	1.56e-30	5.82e-27	1.08e-19	0.0203374	0.00189156	7006	661	6345	106	623	chr16:88731873:C:T
PIEZO1	missense;lof	0.001	1.56e-30	3.2e-27	3.6e-19	0.0203567	0.00188372	7049	666	6383	107	622	chr16:88731880:C:T
PIEZO1	missense;lof	0.001	1.59e-30	6.11e-27	1.14e-19	0.0202722	0.00188628	7042	664	6378	106	623	chr16:88719588:G:A
PIEZO1	missense;lof	0.001	1.61e-30	6.09e-27	1.11e-19	0.0203104	0.00188977	7014	662	6352	106	623	chr16:88725081:C:A
PIEZO1	missense;lof	0.001	1.62e-30	3.27e-27	3.61e-19	0.0203562	0.00188401	7050	666	6384	107	622	chr16:88731828:A:G
PIEZO1	missense;lof	0.001	1.63e-30	3.28e-27	3.63e-19	0.0203556	0.00188399	7050	666	6384	107	622	chr16:88723277:G:A
PIEZO1	missense;lof	0.001	1.7e-30	3.36e-27	3.8e-19	0.0203511	0.00188397	7052	666	6386	107	622	chr16:88716606:G:T
PIEZO1	missense;lof	0.001	1.73e-30	3.39e-27	3.87e-19	0.0203494	0.00188394	7051	666	6385	107	622	chr16:88722877:A:G
PIEZO1	missense;lof	0.001	1.74e-30	3.37e-27	4.01e-19	0.0203462	0.00188358	7051	666	6385	107	622	chr16:88717058:C:T
PIEZO1	missense;lof	0.001	1.76e-30	3.42e-27	3.94e-19	0.0203476	0.00188393	7051	666	6385	107	622	chr16:88726357:G:A
PIEZO1	missense;lof	0.001	1.81e-30	3.46e-27	4.04e-19	0.0203451	0.0018839	7052	666	6386	107	622	chr16:88726717:A:G
PIEZO1	missense;lof	0.001	1.85e-30	7.34e-27	1.16e-19	0.0202358	0.00188587	7044	664	6380	106	623	chr16:88726911:C:T
PIEZO1	missense;lof	0.001	1.9e-30	3.55e-27	4.25e-19	0.02034	0.00188385	7052	666	6386	107	622	chr16:88733716:G:A
PIEZO1	missense;lof	0.001	1.91e-30	3.57e-27	4.28e-19	0.0203394	0.00188385	7052	666	6386	107	622	chr16:88715960:G:A
PIEZO1	missense;lof	0.001	1.91e-30	3.57e-27	4.28e-19	0.0203394	0.00188385	7052	666	6386	107	622	chr16:88727599:G:C
PIEZO1	missense;lof	0.001	1.91e-30	3.57e-27	4.29e-19	0.0203391	0.00188385	7053	666	6387	107	622	chr16:88719801:C:A
PIEZO1	missense;lof	0.001	1.92e-30	3.58e-27	4.3e-19	0.0203389	0.00188384	7052	666	6386	107	622	chr16:88721679:C:G
PIEZO1	missense;lof	0.001	1.95e-30	7.67e-27	1.16e-19	0.0202458	0.00188751	7032	663	6369	106	623	chr16:88726356:C:T
PIEZO1	missense;lof	0.001	1.97e-30	7.51e-27	1.12e-19	0.0203061	0.00189279	6990	660	6330	106	623	chr16:88732487:G:A
PIEZO1	missense;lof	0.001	2.24e-30	4.13e-27	4.89e-19	0.020326	0.00188496	7046	665	6381	107	622	chr16:88720432:C:T
PIEZO1	missense;lof	0.001	2.35e-30	4.24e-27	5.15e-19	0.0203208	0.0018849	7045	665	6380	107	622	chr16:88723253:G:A
PIEZO1	missense;lof	0.001	2.71e-30	4.58e-27	5.97e-19	0.020306	0.00188477	7049	665	6384	107	622	chr16:88717091:G:A
PIEZO1	missense;lof	0.001	2.86e-30	1.17e-26	1.2e-19	0.0201974	0.00188992	7024	661	6363	106	623	chr16:88732334:C:G
PIEZO1	missense;lof	0.001	2.87e-30	1.2e-26	1.2e-19	0.0201745	0.00188817	7032	662	6370	106	623	chr16:88716807:G:A
PIEZO1	missense;lof	0.001	2.92e-30	4.77e-27	6.46e-19	0.0202982	0.0018847	7049	665	6384	107	622	chr16:88734450:G:C
PIEZO1	missense;lof	0.001	3.21e-30	5.01e-27	7.11e-19	0.0202885	0.0018846	7049	665	6384	107	622	chr16:88720401:C:A
PIEZO1	missense;lof	0.001	3.83e-30	1.44e-26	1.25e-19	0.0202628	0.00189947	6952	655	6297	106	623	chr16:88721602:T:A
PIEZO1	missense;lof	0.001	4.06e-30	1.51e-26	1.27e-19	0.0202742	0.00190125	6931	654	6277	106	623	chr16:88734408:C:G
PIEZO1	missense;lof	0.001	4.56e-30	2.05e-26	1.27e-19	0.0200857	0.00188862	7035	661	6374	106	623	chr16:88736671:G:A
PIEZO1	missense;lof	0.001	5.14e-30	6.87e-27	1.13e-18	0.0202423	0.0018854	7045	664	6381	107	622	chr16:88726924:G:A
PIEZO1	missense;lof	0.001	5.43e-30	2.38e-26	1.32e-19	0.0200931	0.00189181	7008	659	6349	106	623	chr16:88721652:G:C
PIEZO1	missense;lof	0.001	1.09e-29	5.29e-26	1.47e-19	0.0199493	0.00189162	7020	658	6362	106	623	chr16:88727163:G:A
PIEZO1	missense;lof	0.001	1.72e-28	5.49e-25	4.61e-19	0.0198526	0.00192297	6819	637	6182	106	623	chr16:88721551:C:T
PIEZO1	missense;lof	0.001	2.2e-28	2.08e-25	2.13e-18	0.0206131	0.00197883	6354	606	5748	106	623	chr16:88721629:G:A
ECE1	missense;lof	0.001	4.89e-07	1.33e-06	3.72e-06	0.0273966	0.00566518	799	83	716	11	178	chr1:21219958:C:A
ECE1	missense;lof	0.001	4.14e-07	1.06e-06	2.53e-06	0.0277034	0.00567604	796	83	713	11	177	chr1:21219980:G:A
ECE1	missense;lof	0.001	4.89e-07	1.33e-06	3.72e-06	0.0273966	0.00566518	799	83	716	11	178	chr1:21219981:G:C
ECE1	missense;lof	0.001	2.95e-07	9.15e-07	1.94e-06	0.027926	0.00568863	789	83	706	11	177	chr1:21219986:A:G
ECE1	missense;lof	0.001	4.21e-07	1.28e-06	3.56e-06	0.0274342	0.00566578	798	83	715	11	177	chr1:21219987:T:C
ECE1	missense;lof	0.001	4.86e-07	1.26e-06	3.46e-06	0.0274562	0.00566621	798	83	715	11	177	chr1:21219989:G:A
ECE1	missense;lof	0.001	4.55e-07	1.2e-06	3.2e-06	0.0275183	0.00566785	797	83	714	11	177	chr1:21219996:C:A
ECE1	missense;lof	0.001	4.89e-07	1.33e-06	3.72e-06	0.0273966	0.00566518	799	83	716	11	178	chr1:21220016:T:C
ECE1	missense;lof	0.001	4.89e-07	1.33e-06	3.72e-06	0.0273966	0.00566518	799	83	716	11	178	chr1:21220032:A:T
ECE1	missense;lof	0.001	1.38e-06	2.27e-06	1.55e-05	0.0269256	0.00569546	798	82	716	11	177	chr1:21220034:T:C
ECE1	missense;lof	0.001	4.89e-07	1.33e-06	3.72e-06	0.0273966	0.00566518	799	83	716	11	178	chr1:21220037:G:C
ECE1	missense;lof	0.001	4.39e-07	1.01e-06	2.33e-06	0.0277729	0.00568012	793	83	710	11	177	chr1:21220046:C:A
ECE1	missense;lof	0.001	4.66e-07	1.17e-06	3.05e-06	0.0275582	0.00566915	797	83	714	11	177	chr1:21220047:C:T
ECE1	missense;lof	0.001	4.51e-07	1.16e-06	3.01e-06	0.0275686	0.00566956	797	83	714	11	177	chr1:21220049:A:G
ECE1	missense;lof	0.001	1.41e-06	2.4e-06	1.66e-05	0.0268585	0.00569442	798	82	716	11	177	chr1:21220050:T:A
ECE1	missense;lof	0.001	4.37e-07	7.28e-07	4.07e-06	0.0282335	0.00569928	787	83	704	10	178	chr1:21220053:C:T
ECE1	missense;lof	0.001	4.55e-07	1.26e-06	3.43e-06	0.027463	0.0056663	798	83	715	11	177	chr1:21220055:C:T
ECE1	missense;lof	0.001	1.38e-06	2.24e-06	1.53e-05	0.0269427	0.00569606	797	82	715	11	177	chr1:21220056:G:A
ECE1	missense;lof	0.001	7.54e-07	1.06e-06	3.82e-06	0.0279128	0.00571974	780	82	698	10	178	chr1:21220061:C:T
ECE1	missense;lof	0.001	4.74e-07	1.24e-06	3.38e-06	0.0274745	0.00566662	798	83	715	11	177	chr1:21220062:G:A
ECE1	missense;lof	0.001	4.75e-07	1.26e-06	3.44e-06	0.0274615	0.00566629	798	83	715	11	177	chr1:21220067:G:A
ECE1	missense;lof	0.001	4.89e-07	1.33e-06	3.72e-06	0.0273966	0.00566518	799	83	716	11	178	chr1:21220068:G:C
ECE1	missense;lof	0.001	5.15e-07	1.27e-06	3.5e-06	0.027446	0.00566594	798	83	715	11	177	chr1:21220076:G:T
ECE1	missense;lof	0.001	4.89e-07	1.33e-06	3.72e-06	0.0273966	0.00566518	799	83	716	11	178	chr1:21220079:T:A
ECE1	missense;lof	0.001	1.36e-06	2.31e-06	1.59e-05	0.0269037	0.00569516	798	82	716	11	177	chr1:21220080:C:T
ECE1	missense;lof	0.001	4.89e-07	1.33e-06	3.72e-06	0.0273966	0.00566518	799	83	716	11	178	chr1:21220083:T:C
ECE1	missense;lof	0.001	4.66e-07	1.22e-06	3.29e-06	0.0274977	0.00566712	798	83	715	11	177	chr1:21220089:G:A
ECE1	missense;lof	0.001	4.59e-07	1.29e-06	3.57e-06	0.027432	0.00566564	798	83	715	11	177	chr1:21220091:C:A
ECE1	missense;lof	0.001	4.89e-07	1.33e-06	3.72e-06	0.0273966	0.00566518	799	83	716	11	178	chr1:21220092:C:G
ECE1	missense;lof	0.001	4.61e-07	1.23e-06	3.31e-06	0.0274914	0.00566704	798	83	715	11	177	chr1:21220104:T:C
ECE1	missense;lof	0.001	4.89e-07	1.33e-06	3.72e-06	0.0273966	0.00566518	799	83	716	11	178	chr1:21220113:T:G
ECE1	missense;lof	0.001	4.89e-07	1.33e-06	3.72e-06	0.0273966	0.00566518	799	83	716	11	178	chr1:21220115:C:T
ECE1	missense;lof	0.001	4.51e-07	1.29e-06	3.58e-06	0.0274303	0.00566562	798	83	715	11	177	chr1:21220116:G:A
ECE1	missense;lof	0.001	4.86e-07	1.26e-06	3.46e-06	0.0274565	0.00566622	798	83	715	11	177	chr1:21221757:C:T
ECE1	missense;lof	0.001	7.2e-08	1.29e-06	3.6e-06	0.0274254	0.00566556	798	83	715	11	177	chr1:21221764:A:G
ECE1	missense;lof	0.001	1.38e-06	2.25e-06	1.53e-05	0.0269379	0.00569562	798	82	716	11	177	chr1:21221784:A:C
ECE1	missense;lof	0.001	4.19e-07	1.27e-06	3.5e-06	0.0274469	0.00566595	798	83	715	11	177	chr1:21221784:A:G
ECE1	missense;lof	0.001	4.79e-07	1.25e-06	3.4e-06	0.0274695	0.00566639	798	83	715	11	177	chr1:21221796:G:T
ECE1	missense;lof	0.001	1.34e-06	2.05e-06	1.34e-05	0.0270642	0.00569929	794	82	712	11	177	chr1:21221809:C:T
ECE1	missense;lof	0.001	4.84e-07	1.23e-06	3.33e-06	0.0274887	0.00566694	797	83	714	11	177	chr1:21221815:C:G
ECE1	missense;lof	0.001	4.68e-07	1.18e-06	3.1e-06	0.0275455	0.0056687	797	83	714	11	177	chr1:21221815:C:T
ECE1	missense;lof	0.001	4.79e-07	1.28e-06	3.56e-06	0.0274349	0.00566579	798	83	715	11	177	chr1:21221829:C:G
ECE1	missense;lof	0.001	4.53e-07	1.29e-06	3.57e-06	0.0274314	0.00566564	798	83	715	11	177	chr1:21221830:A:G
ECE1	missense;lof	0.001	4.89e-07	1.33e-06	3.72e-06	0.0273966	0.00566518	799	83	716	11	178	chr1:21221838:T:A
ECE1	missense;lof	0.001	4.89e-07	1.33e-06	3.72e-06	0.0273966	0.00566518	799	83	716	11	178	chr1:21225252:G:A
ECE1	missense;lof	0.001	5.15e-07	1.27e-06	3.5e-06	0.0274461	0.00566594	798	83	715	11	177	chr1:21225254:T:C
ECE1	missense;lof	0.001	6.11e-07	2.32e-06	3.55e-06	0.0274681	0.0058159	760	79	681	10	178	chr1:21225257:G:A
ECE1	missense;lof	0.001	4.78e-07	1.21e-06	3.26e-06	0.0275039	0.0056672	798	83	715	11	177	chr1:21225258:C:T
ECE1	missense;lof	0.001	3.93e-07	4.12e-07	4.24e-06	0.0310957	0.0061414	669	74	595	10	178	chr1:21225260:G:A
ECE1	missense;lof	0.001	4.59e-07	1.29e-06	3.57e-06	0.027432	0.00566565	798	83	715	11	177	chr1:21225266:A:G
ECE1	missense;lof	0.001	4.54e-07	1.09e-06	2.71e-06	0.0276532	0.00567369	795	83	712	11	177	chr1:21225270:C:G
ECE1	missense;lof	0.001	4.67e-07	1.15e-06	2.94e-06	0.027585	0.00567025	796	83	713	11	177	chr1:21225272:C:G
ECE1	missense;lof	0.001	4.67e-07	1.25e-06	3.41e-06	0.0274669	0.00566635	798	83	715	11	177	chr1:21225273:C:T
ECE1	missense;lof	0.001	4.77e-07	1.14e-06	2.9e-06	0.0275975	0.00567097	796	83	713	11	177	chr1:21225279:C:T
ECE1	missense;lof	0.001	4.89e-07	1.33e-06	3.72e-06	0.0273966	0.00566518	799	83	716	11	178	chr1:21225282:C:T
ECE1	missense;lof	0.001	4.21e-07	1.28e-06	3.56e-06	0.0274348	0.00566579	798	83	715	11	177	chr1:21225285:T:C
ECE1	missense;lof	0.001	4.89e-07	1.33e-06	3.72e-06	0.0273966	0.00566518	799	83	716	11	178	chr1:21225297:G:T
ECE1	missense;lof	0.001	1.31e-06	1.92e-06	1.23e-05	0.027152	0.00570164	793	82	711	11	177	chr1:21225306:G:A
ECE1	missense;lof	0.001	4.21e-07	1.28e-06	3.56e-06	0.0274345	0.00566578	798	83	715	11	177	chr1:21225309:C:A
ECE1	missense;lof	0.001	4.89e-07	1.33e-06	3.72e-06	0.0273966	0.00566518	799	83	716	11	178	chr1:21225326:T:C
ECE1	missense;lof	0.001	4.86e-07	1.26e-06	3.46e-06	0.0274564	0.00566622	798	83	715	11	177	chr1:21225346:C:G
ECE1	missense;lof	0.001	4.21e-07	1.28e-06	3.51e-06	0.0274431	0.0056659	798	83	715	11	177	chr1:21225374:T:G
ECE1	missense;lof	0.001	4.54e-07	1e-06	2.28e-06	0.0277899	0.00568108	793	83	710	11	177	chr1:21225387:C:T
ECE1	missense;lof	0.001	7.73e-07	1.85e-06	5.41e-06	0.0271972	0.0057024	794	82	712	11	177	chr1:21225410:C:T
ECE1	missense;lof	0.001	2.39e-06	3.7e-06	2.74e-05	0.0265	0.00572632	796	81	715	11	177	chr1:21225411:G:A
ECE1	missense;lof	0.001	1.4e-06	2.35e-06	1.62e-05	0.0268842	0.00569486	798	82	716	11	177	chr1:21225419:C:G
ECE1	missense;lof	0.001	1.38e-06	2.27e-06	1.55e-05	0.0269254	0.00569546	798	82	716	11	177	chr1:21225420:C:T
ECE1	missense;lof	0.001	4.54e-07	1.09e-06	2.71e-06	0.0276539	0.00567379	794	83	711	11	177	chr1:21225437:C:T
ECE1	missense;lof	0.001	2.3e-06	3.46e-06	2.51e-05	0.0265881	0.00572837	793	81	712	11	177	chr1:21225438:G:A
ECE1	missense;lof	0.001	4.65e-07	1.28e-06	3.54e-06	0.0274384	0.00566584	798	83	715	11	177	chr1:21225440:C:A
ECE1	missense;lof	0.001	4.64e-07	1.19e-06	3.13e-06	0.0275353	0.00566807	798	83	715	11	177	chr1:21227162:G:C
ECE1	missense;lof	0.001	4.89e-07	1.33e-06	3.72e-06	0.0273966	0.00566518	799	83	716	11	178	chr1:21227168:C:T
ECE1	missense;lof	0.001	4.6e-07	1.24e-06	3.35e-06	0.0274819	0.00566672	798	83	715	11	177	chr1:21227186:C:T
ECE1	missense;lof	0.001	4.89e-07	1.33e-06	3.72e-06	0.0273966	0.00566518	799	83	716	11	178	chr1:21227198:C:A
ECE1	missense;lof	0.001	2.32e-06	3.57e-06	2.61e-05	0.0265473	0.0057273	794	81	713	11	177	chr1:21227198:C:T
ECE1	missense;lof	0.001	4.89e-07	1.33e-06	3.72e-06	0.0273966	0.00566518	799	83	716	11	178	chr1:21227201:C:A
ECE1	missense;lof	0.001	1.4e-06	2.36e-06	1.63e-05	0.0268784	0.00569482	797	82	715	11	177	chr1:21227203:C:A
ECE1	missense;lof	0.001	4.89e-07	1.33e-06	3.72e-06	0.0273966	0.00566518	799	83	716	11	178	chr1:21227209:C:A
ECE1	missense;lof	0.001	4.74e-07	1.26e-06	3.43e-06	0.0274625	0.0056663	798	83	715	11	177	chr1:21227966:G:C
ECE1	missense;lof	0.001	1.42e-06	2.43e-06	1.69e-05	0.0268419	0.00569412	798	82	716	11	177	chr1:21227976:G:A
ECE1	missense;lof	0.001	4.92e-07	1.3e-06	3.63e-06	0.0274183	0.00566546	798	83	715	11	177	chr1:21227977:G:C
ECE1	missense;lof	0.001	3.81e-06	2.37e-06	1.64e-05	0.0268757	0.00569472	798	82	716	11	177	chr1:21227980:A:G
ECE1	missense;lof	0.001	4.89e-07	1.33e-06	3.72e-06	0.0273966	0.00566518	799	83	716	11	178	chr1:21227982:A:G
ECE1	missense;lof	0.001	1.39e-06	2.32e-06	1.59e-05	0.0269009	0.00569528	797	82	715	11	177	chr1:21227983:C:A
ECE1	missense;lof	0.001	4.29e-07	9.96e-07	2.27e-06	0.0277975	0.00568184	793	83	710	11	177	chr1:21227989:C:T
ECE1	missense;lof	0.001	4.89e-07	1.33e-06	3.72e-06	0.0273966	0.00566518	799	83	716	11	178	chr1:21228001:G:A
ECE1	missense;lof	0.001	1.37e-06	2.24e-06	1.52e-05	0.0269477	0.00569629	796	82	714	11	177	chr1:21228006:T:C
ECE1	missense;lof	0.001	4.89e-07	1.33e-06	3.72e-06	0.0273966	0.00566518	799	83	716	11	178	chr1:21228009:T:C
ECE1	missense;lof	0.001	4.77e-07	1.25e-06	3.4e-06	0.0274707	0.00566658	798	83	715	11	177	chr1:21228013:C:T
ECE1	missense;lof	0.001	4.65e-07	1.27e-06	3.48e-06	0.0274499	0.00566599	798	83	715	11	177	chr1:21228027:G:A
ECE1	missense;lof	0.001	4.6e-07	1.24e-06	3.35e-06	0.0274828	0.00566684	797	83	714	11	177	chr1:21228030:G:A
ECE1	missense;lof	0.001	4.89e-07	1.33e-06	3.72e-06	0.0273966	0.00566518	799	83	716	11	178	chr1:21228034:T:C
ECE1	missense;lof	0.001	4.67e-07	1.28e-06	3.52e-06	0.0274422	0.00566589	798	83	715	11	177	chr1:21228035:G:C
ECE1	missense;lof	0.001	5.15e-07	1.27e-06	3.5e-06	0.0274461	0.00566594	798	83	715	11	177	chr1:21233570:G:T
ECE1	missense;lof	0.001	4.49e-07	1.13e-06	2.89e-06	0.0276001	0.00567104	796	83	713	11	177	chr1:21233589:C:T
ECE1	missense;lof	0.001	4.73e-07	1.24e-06	3.38e-06	0.027474	0.00566662	798	83	715	11	177	chr1:21233606:G:A
ECE1	missense;lof	0.001	4.49e-07	1.24e-06	3.38e-06	0.0274757	0.00566664	798	83	715	11	177	chr1:21233610:A:G
ECE1	missense;lof	0.001	4.89e-07	1.33e-06	3.72e-06	0.0273966	0.00566518	799	83	716	11	178	chr1:21233622:G:A
ECE1	missense;lof	0.001	7.14e-08	1.29e-06	3.6e-06	0.0274254	0.00566556	798	83	715	11	177	chr1:21233624:A:G
ECE1	missense;lof	0.001	1.38e-06	2.27e-06	1.62e-05	0.0268861	0.00568679	798	82	716	11	177	chr1:21233639:T:C
ECE1	missense;lof	0.001	4.54e-07	1.1e-06	2.75e-06	0.0276409	0.00567296	795	83	712	11	177	chr1:21233660:T:C
ECE1	missense;lof	0.001	1.42e-06	2.41e-06	1.68e-05	0.0268517	0.0056943	798	82	716	11	177	chr1:21233661:A:T
ECE1	missense;lof	0.001	4.55e-07	1.25e-06	3.43e-06	0.0274634	0.00566631	798	83	715	11	177	chr1:21235891:A:T
ECE1	missense;lof	0.001	4.89e-07	1.33e-06	3.72e-06	0.0273966	0.00566518	799	83	716	11	178	chr1:21235920:G:A
ECE1	missense;lof	0.001	4.89e-07	1.33e-06	3.72e-06	0.0273966	0.00566518	799	83	716	11	178	chr1:21235921:C:T
ECE1	missense;lof	0.001	1.38e-06	2.25e-06	1.53e-05	0.0269376	0.00569602	797	82	715	11	177	chr1:21235927:C:T
ECE1	missense;lof	0.001	4.74e-07	1.25e-06	3.4e-06	0.0274693	0.00566641	797	83	714	11	177	chr1:21236756:G:A
ECE1	missense;lof	0.001	4.89e-07	1.33e-06	3.72e-06	0.0273966	0.00566518	799	83	716	11	178	chr1:21236757:C:T
ECE1	missense;lof	0.001	4.89e-07	1.33e-06	3.72e-06	0.0273966	0.00566518	799	83	716	11	178	chr1:21236766:G:C
ECE1	missense;lof	0.001	4.81e-07	1.26e-06	3.45e-06	0.027458	0.00566624	798	83	715	11	177	chr1:21236779:C:T
ECE1	missense;lof	0.001	4.86e-07	1.26e-06	3.45e-06	0.0274568	0.00566622	798	83	715	11	177	chr1:21236781:T:A
ECE1	missense;lof	0.001	4.89e-07	1.33e-06	3.72e-06	0.0273966	0.00566518	799	83	716	11	178	chr1:21236789:A:G
ECE1	missense;lof	0.001	4.14e-07	1.25e-06	3.42e-06	0.027465	0.00566633	798	83	715	11	177	chr1:21236821:A:C
ECE1	missense;lof	0.001	4.89e-07	1.33e-06	3.72e-06	0.0273966	0.00566518	799	83	716	11	178	chr1:21238142:T:G
ECE1	missense;lof	0.001	4.6e-07	1.07e-06	2.59e-06	0.0276898	0.00567553	795	83	712	11	177	chr1:21238144:C:T
ECE1	missense;lof	0.001	4.63e-07	1.21e-06	3.24e-06	0.0275081	0.00566741	797	83	714	11	177	chr1:21238172:A:C
ECE1	missense;lof	0.001	4.89e-07	1.33e-06	3.72e-06	0.0273966	0.00566518	799	83	716	11	178	chr1:21238172:A:G
ECE1	missense;lof	0.001	1.39e-06	2.33e-06	1.6e-05	0.0268939	0.005695	798	82	716	11	177	chr1:21238211:C:A
ECE1	missense;lof	0.001	4.6e-07	1.17e-06	3.06e-06	0.0275541	0.00566919	797	83	714	11	177	chr1:21238231:C:T
ECE1	missense;lof	0.001	4.89e-07	1.33e-06	3.72e-06	0.0273966	0.00566518	799	83	716	11	178	chr1:21238239:A:C
ECE1	missense;lof	0.001	5.49e-07	1.28e-06	3.55e-06	0.0274356	0.0056658	798	83	715	11	177	chr1:21238240:C:T
ECE1	missense;lof	0.001	4.79e-07	1.29e-06	3.59e-06	0.0274265	0.00566557	798	83	715	11	177	chr1:21244997:T:G
ECE1	missense;lof	0.001	4.67e-07	1.27e-06	3.49e-06	0.0274476	0.00566596	798	83	715	11	177	chr1:21245000:C:G
ECE1	missense;lof	0.001	4.44e-07	1.08e-06	2.63e-06	0.0276753	0.00567468	795	83	712	11	177	chr1:21245011:T:G
ECE1	missense;lof	0.001	4.76e-07	1.24e-06	3.36e-06	0.0274793	0.00566669	798	83	715	11	177	chr1:21245030:C:T
ECE1	missense;lof	0.001	4.65e-07	1.23e-06	3.32e-06	0.0274906	0.00566718	797	83	714	11	177	chr1:21245041:C:T
ECE1	missense;lof	0.001	1.34e-06	2.23e-06	1.51e-05	0.0269534	0.00569633	797	82	715	11	177	chr1:21245042:G:A
ECE1	missense;lof	0.001	4.89e-07	1.33e-06	3.72e-06	0.0273966	0.00566518	799	83	716	11	178	chr1:21245051:G:A
ECE1	missense;lof	0.001	2.85e-07	9.06e-07	3.81e-06	0.0279484	0.00569098	788	83	705	10	178	chr1:21245069:G:A
ECE1	missense;lof	0.001	1.18e-06	4.64e-06	4.05e-06	0.0276437	0.00603508	714	74	640	10	178	chr1:21245092:T:C
ECE1	missense;lof	0.001	4.17e-07	1.27e-06	3.5e-06	0.0274472	0.00566596	798	83	715	11	177	chr1:21245095:T:G
ECE1	missense;lof	0.001	4.65e-07	1.27e-06	3.49e-06	0.0274475	0.00566596	798	83	715	11	177	chr1:21247230:G:C
ECE1	missense;lof	0.001	4.89e-07	1.33e-06	3.72e-06	0.0273966	0.00566518	799	83	716	11	178	chr1:21247231:T:C
ECE1	missense;lof	0.001	1.38e-06	2.3e-06	1.57e-05	0.026913	0.00569528	798	82	716	11	177	chr1:21247243:G:C
ECE1	missense;lof	0.001	4.89e-07	1.33e-06	3.72e-06	0.0273966	0.00566518	799	83	716	11	178	chr1:21247291:C:G
ECE1	missense;lof	0.001	4.67e-07	1.28e-06	3.54e-06	0.0274387	0.00566584	798	83	715	11	177	chr1:21247291:C:T
ECE1	missense;lof	0.001	4.89e-07	1.33e-06	3.72e-06	0.0273966	0.00566518	799	83	716	11	178	chr1:21247293:G:C
ECE1	missense;lof	0.001	4.9e-07	1.3e-06	3.63e-06	0.0274179	0.00566545	798	83	715	11	177	chr1:21247294:A:G
ECE1	missense;lof	0.001	7.9e-07	4.33e-06	3.45e-06	0.0264812	0.00576305	786	80	706	10	178	chr1:21247309:C:T
ECE1	missense;lof	0.001	4.89e-07	1.33e-06	3.72e-06	0.0273966	0.00566518	799	83	716	11	178	chr1:21247317:A:C
ECE1	missense;lof	0.001	4.64e-07	1.15e-06	2.96e-06	0.0275798	0.00567017	796	83	713	11	177	chr1:21255955:C:T
ECE1	missense;lof	0.001	4.89e-07	1.33e-06	3.72e-06	0.0273966	0.00566518	799	83	716	11	178	chr1:21255961:C:T
ECE1	missense;lof	0.001	4.89e-07	1.33e-06	3.72e-06	0.0273966	0.00566518	799	83	716	11	178	chr1:21255966:A:C
ECE1	missense;lof	0.001	4.8e-07	1.24e-06	3.37e-06	0.0274777	0.00566667	798	83	715	11	177	chr1:21255968:T:A
ECE1	missense;lof	0.001	1.3e-06	1.95e-06	1.25e-05	0.0271284	0.00570062	794	82	712	11	177	chr1:21255993:C:A
ECE1	missense;lof	0.001	4.79e-07	1.23e-06	3.33e-06	0.0274869	0.00566689	797	83	714	11	177	chr1:21255994:G:A
ECE1	missense;lof	0.001	8.13e-07	1.97e-06	3.58e-06	0.027321	0.00574427	781	81	700	10	178	chr1:21256014:G:A
ECE1	missense;lof	0.001	1.31e-06	2.01e-06	1.31e-05	0.0270861	0.00569987	794	82	712	11	177	chr1:21256087:C:T
ECE1	missense;lof	0.001	6.54e-07	2.37e-06	3.79e-06	0.0281416	0.00596314	723	76	647	10	178	chr1:21256090:C:T
ECE1	missense;lof	0.001	4.21e-07	1.28e-06	3.51e-06	0.0274432	0.0056659	798	83	715	11	177	chr1:21256106:C:A
ECE1	missense;lof	0.001	4.89e-07	1.33e-06	3.72e-06	0.0273966	0.00566518	799	83	716	11	178	chr1:21256106:C:G
ECE1	missense;lof	0.001	4.7e-07	1.21e-06	3.24e-06	0.0275083	0.0056675	797	83	714	11	177	chr1:21256112:C:T
ECE1	missense;lof	0.001	4.89e-07	1.33e-06	3.72e-06	0.0273966	0.00566518	799	83	716	11	178	chr1:21256113:A:G
ECE1	missense;lof	0.001	4.86e-07	1.26e-06	3.46e-06	0.027456	0.00566621	798	83	715	11	177	chr1:21256120:T:A
ECE1	missense;lof	0.001	2.04e-06	2.07e-06	1.36e-05	0.0270497	0.00569873	795	82	713	11	177	chr1:21256129:C:T
ECE1	missense;lof	0.001	4.6e-07	1.17e-06	3.07e-06	0.0275537	0.00566918	797	83	714	11	177	chr1:21256138:C:T
ECE1	missense;lof	0.001	4.55e-07	1.2e-06	3.2e-06	0.0275188	0.00566793	797	83	714	11	177	chr1:21257530:C:G
ECE1	missense;lof	0.001	4.67e-07	1.27e-06	3.49e-06	0.0274478	0.00566596	798	83	715	11	177	chr1:21257547:A:G
ECE1	missense;lof	0.001	4.61e-07	1.21e-06	3.25e-06	0.0275063	0.00566738	797	83	714	11	177	chr1:21257559:C:T
ECE1	missense;lof	0.001	4.89e-07	1.33e-06	3.72e-06	0.0273966	0.00566518	799	83	716	11	178	chr1:21257562:G:A
ECE1	missense;lof	0.001	5.44e-07	1.2e-06	3.19e-06	0.027521	0.00566789	797	83	714	11	177	chr1:21258701:C:T
ECE1	missense;lof	0.001	4.65e-07	1.28e-06	3.53e-06	0.0274409	0.00566587	798	83	715	11	177	chr1:21258703:T:C
ECE1	missense;lof	0.001	4.64e-07	1.17e-06	3.04e-06	0.0275601	0.00566931	797	83	714	11	177	chr1:21258706:C:T
ECE1	missense;lof	0.001	4.89e-07	1.33e-06	3.72e-06	0.0273966	0.00566518	799	83	716	11	178	chr1:21258710:T:C
ECE1	missense;lof	0.001	4.76e-07	1.23e-06	3.32e-06	0.0274894	0.00566696	797	83	714	11	177	chr1:21258712:G:C
ECE1	missense;lof	0.001	4.49e-07	1.09e-06	2.68e-06	0.0276613	0.00567422	795	83	712	11	177	chr1:21258725:C:T
ECE1	missense;lof	0.001	4.3e-07	1.24e-06	3.37e-06	0.0274762	0.00566664	798	83	715	11	177	chr1:21258736:T:C
ECE1	missense;lof	0.001	4.67e-07	1.23e-06	3.32e-06	0.0274893	0.00566681	798	83	715	11	177	chr1:21258757:G:T
ECE1	missense;lof	0.001	4.89e-07	1.33e-06	3.72e-06	0.0273966	0.00566518	799	83	716	11	178	chr1:21258760:C:A
ECE1	missense;lof	0.001	4.52e-07	9.71e-07	2.16e-06	0.027837	0.00568399	791	83	708	11	177	chr1:21258761:G:A
ECE1	missense;lof	0.001	4.89e-07	1.33e-06	3.72e-06	0.0273966	0.00566518	799	83	716	11	178	chr1:21258814:G:A
ECE1	missense;lof	0.001	4.62e-07	1.14e-06	2.92e-06	0.02759	0.00567058	797	83	714	11	177	chr1:21258832:C:T
ECE1	missense;lof	0.001	4.84e-07	1.26e-06	3.44e-06	0.0274592	0.00566626	798	83	715	11	177	chr1:21258836:C:T
ECE1	missense;lof	0.001	1.36e-06	2.2e-06	1.49e-05	0.0269658	0.00569655	797	82	715	11	177	chr1:21260299:G:A
ECE1	missense;lof	0.001	4.55e-07	1.17e-06	3.06e-06	0.0275557	0.00566929	796	83	713	11	177	chr1:21260312:C:T
ECE1	missense;lof	0.001	4.89e-07	1.33e-06	3.72e-06	0.0273966	0.00566518	799	83	716	11	178	chr1:21260315:T:C
ECE1	missense;lof	0.001	4.67e-07	1.28e-06	3.53e-06	0.02744	0.00566586	798	83	715	11	177	chr1:21260339:G:A
ECE1	missense;lof	0.001	4.64e-07	1.22e-06	3.73e-06	0.027701	0.00570926	786	82	704	10	178	chr1:21260350:T:A
ECE1	missense;lof	0.001	5.49e-07	1.28e-06	3.55e-06	0.0274354	0.0056658	798	83	715	11	177	chr1:21260383:G:A
ECE1	missense;lof	0.001	4.67e-07	1.29e-06	3.56e-06	0.0274328	0.00566576	798	83	715	11	177	chr1:21260392:T:C
ECE1	missense;lof	0.001	4.23e-07	1.62e-06	4.35e-06	0.0273719	0.00570777	791	82	709	11	177	chr1:21272699:C:G
ECE1	missense;lof	0.001	4.89e-07	1.33e-06	3.72e-06	0.0273966	0.00566518	799	83	716	11	178	chr1:21272699:C:T
ECE1	missense;lof	0.001	4.78e-07	1.22e-06	3.26e-06	0.0275034	0.00566719	798	83	715	11	177	chr1:21272702:G:T
ECE1	missense;lof	0.001	4.67e-07	1.23e-06	3.32e-06	0.027489	0.00566681	798	83	715	11	177	chr1:21272713:A:T
ECE1	missense;lof	0.001	4.66e-07	1.22e-06	3.29e-06	0.0274968	0.00566729	797	83	714	11	177	chr1:21272737:A:G
ECE1	missense;lof	0.001	3.85e-07	1.28e-06	3.54e-06	0.0274378	0.00566583	798	83	715	11	177	chr1:21272738:G:A
ECE1	missense;lof	0.001	4.59e-07	1.28e-06	3.53e-06	0.0274411	0.00566587	798	83	715	11	177	chr1:21272758:C:A
ECE1	missense;lof	0.001	4.64e-07	1.22e-06	3.29e-06	0.0274971	0.00566712	798	83	715	11	177	chr1:21272758:C:T
ECE1	missense;lof	0.001	1.41e-06	2.39e-06	1.65e-05	0.0268643	0.00569452	798	82	716	11	177	chr1:21272759:G:A
ECE1	missense;lof	0.001	4.55e-07	1.17e-06	3.06e-06	0.0275553	0.00566918	797	83	714	11	177	chr1:21272768:C:T
ECE1	missense;lof	0.001	5.16e-07	1.28e-06	3.55e-06	0.0274366	0.00566582	798	83	715	11	177	chr1:21272771:C:G
ECE1	missense;lof	0.001	4.44e-07	1.01e-06	2.31e-06	0.0277802	0.00568095	791	83	708	11	177	chr1:21272779:G:A
ECE1	missense;lof	0.001	4.89e-07	1.33e-06	3.72e-06	0.0273966	0.00566518	799	83	716	11	178	chr1:21272779:G:C
ECE1	missense;lof	0.001	1.33e-06	2.02e-06	1.32e-05	0.0270813	0.00569956	794	82	712	11	177	chr1:21272783:T:G
ECE1	missense;lof	0.001	4.62e-07	1.3e-06	3.61e-06	0.0274223	0.00566552	798	83	715	11	177	chr1:21272801:C:A
ECE1	missense;lof	0.001	5.16e-07	1.28e-06	3.55e-06	0.0274365	0.00566581	798	83	715	11	177	chr1:21272803:C:A
ECE1	missense;lof	0.001	4.34e-07	9.94e-07	2.26e-06	0.0278001	0.00568184	792	83	709	11	177	chr1:21272807:C:T
ECE1	missense;lof	0.001	1.37e-06	2.24e-06	1.52e-05	0.026945	0.00569617	797	82	715	11	177	chr1:21272814:G:C
ECE1	missense;lof	0.001	4.63e-07	1.24e-06	3.35e-06	0.0274815	0.00566671	798	83	715	11	177	chr1:21272816:A:C
ECE1	missense;lof	0.001	4.67e-07	1.28e-06	3.53e-06	0.0274416	0.00566588	798	83	715	11	177	chr1:21272863:G:C
ECE1	missense;lof	0.001	4.84e-07	1.3e-06	3.62e-06	0.0274208	0.00566549	798	83	715	11	177	chr1:21272881:C:A
ECE1	missense;lof	0.001	4.67e-07	1.28e-06	3.54e-06	0.0274397	0.00566585	798	83	715	11	177	chr1:21272881:C:T
ECE1	missense;lof	0.001	4.89e-07	1.33e-06	3.72e-06	0.0273966	0.00566518	799	83	716	11	178	chr1:21272893:A:G
ECE1	missense;lof	0.001	4.6e-07	1.17e-06	3.07e-06	0.0275537	0.00566916	797	83	714	11	177	chr1:21272899:A:C
ECE1	missense;lof	0.001	4.89e-07	1.33e-06	3.72e-06	0.0273966	0.00566518	799	83	716	11	178	chr1:21279254:C:T
ECE1	missense;lof	0.001	4.89e-07	1.33e-06	3.72e-06	0.0273966	0.00566518	799	83	716	11	178	chr1:21279265:A:G
ECE1	missense;lof	0.001	7.93e-07	1.88e-06	5.56e-06	0.0271777	0.00570219	793	82	711	11	177	chr1:21279269:G:A
ECE1	missense;lof	0.001	4.57e-07	1.16e-06	3.01e-06	0.0275695	0.00566998	796	83	713	11	177	chr1:21279297:G:C
ECE1	missense;lof	0.001	5.72e-07	2.83e-06	3.56e-06	0.0268516	0.00573393	788	81	707	10	178	chr1:21290122:T:G
ECE1	missense;lof	0.001	4.89e-07	1.33e-06	3.72e-06	0.0273966	0.00566518	799	83	716	11	178	chr1:21290125:T:A
ECE1	missense;lof	0.001	4.49e-07	1.09e-06	2.68e-06	0.0276616	0.00567428	795	83	712	11	177	chr1:21290141:G:A
ECE1	missense;lof	0.001	1.35e-06	2.15e-06	1.44e-05	0.027	0.00569756	795	82	713	11	177	chr1:21290155:A:G
ECE1	missense;lof	0.001	1.36e-06	2.22e-06	1.5e-05	0.0269581	0.00569656	796	82	714	11	177	chr1:21220132:C:T
ECE1	missense;lof	0.001	4.81e-07	1.27e-06	3.47e-06	0.0274535	0.00566618	798	83	715	11	177	chr1:21225248:AC:A
ECE1	missense;lof	0.001	4.17e-07	1.2e-06	3.18e-06	0.0275218	0.00566764	798	83	715	11	177	chr1:21225346:C:CAGCA
ECE1	missense;lof	0.001	4.65e-07	1.19e-06	3.12e-06	0.0275384	0.00566854	797	83	714	11	177	chr1:21225348:G:A
ECE1	missense;lof	0.001	6.48e-08	1.29e-06	3.59e-06	0.0274262	0.00566557	798	83	715	11	177	chr1:21228039:C:T
ECE1	missense;lof	0.001	4.76e-07	1.28e-06	3.52e-06	0.0274424	0.00566589	798	83	715	11	177	chr1:21233651:AC:A
ECE1	missense;lof	0.001	4.75e-07	1.25e-06	3.39e-06	0.0274727	0.0056666	798	83	715	11	177	chr1:21235929:T:C
ECE1	missense;lof	0.001	4.89e-07	1.33e-06	3.72e-06	0.0273966	0.00566518	799	83	716	11	178	chr1:21236766:G:A
ECE1	missense;lof	0.001	1.39e-06	2.38e-06	1.65e-05	0.0268672	0.00569457	798	82	716	11	177	chr1:21238216:AC:A
ECE1	missense;lof	0.001	4.89e-07	1.33e-06	3.72e-06	0.0273966	0.00566518	799	83	716	11	178	chr1:21245079:C:T
ECE1	missense;lof	0.001	4.77e-07	1.25e-06	3.4e-06	0.0274706	0.00566657	798	83	715	11	177	chr1:21247220:C:G
ECE1	missense;lof	0.001	4.84e-07	1.26e-06	3.44e-06	0.0274605	0.00566627	798	83	715	11	177	chr1:21247220:C:T
ECE1	missense;lof	0.001	4.89e-07	1.33e-06	3.72e-06	0.0273966	0.00566518	799	83	716	11	178	chr1:21247330:GA:G
ECE1	missense;lof	0.001	4.55e-07	1.08e-06	2.64e-06	0.0276727	0.00567462	795	83	712	11	177	chr1:21247365:T:C
ECE1	missense;lof	0.001	4.42e-07	1.24e-06	3.35e-06	0.0274829	0.00566673	798	83	715	11	177	chr1:21256139:C:G
ECE1	missense;lof	0.001	2.27e-06	3.19e-06	2.27e-05	0.0266884	0.00572955	793	81	712	11	177	chr1:21257523:A:G
ECE1	missense;lof	0.001	4.29e-07	1.06e-06	2.55e-06	0.0276998	0.00567607	795	83	712	11	177	chr1:21257550:TA:T
ECE1	missense;lof	0.001	4.61e-07	1.29e-06	3.57e-06	0.027431	0.00566563	798	83	715	11	177	chr1:21257555:GTC:G
ECE1	missense;lof	0.001	4.89e-07	1.33e-06	3.72e-06	0.0273966	0.00566518	799	83	716	11	178	chr1:21258695:G:A
ECE1	missense;lof	0.001	4.59e-07	1.04e-06	2.46e-06	0.0277319	0.005678	793	83	710	11	177	chr1:21258754:G:C
ECE1	missense;lof	0.001	4.78e-07	1.21e-06	3.26e-06	0.0275042	0.0056672	798	83	715	11	177	chr1:21260292:AG:A
ECE1	missense;lof	0.001	4.67e-07	1.25e-06	3.41e-06	0.0274676	0.00566636	798	83	715	11	177	chr1:21260366:CCT:C
ECE1	missense;lof	0.001	4.89e-07	1.33e-06	3.72e-06	0.0273966	0.00566518	799	83	716	11	178	chr1:21272759:G:GT
ECE1	missense;lof	0.001	4.89e-07	1.33e-06	3.72e-06	0.0273966	0.00566518	799	83	716	11	178	chr1:21272849:T:C
ECE1	missense;lof	0.001	4.89e-07	1.33e-06	3.72e-06	0.0273966	0.00566518	799	83	716	11	178	chr1:21272902:GA:G
ECE1	missense;lof	0.001	1.39e-06	2.43e-06	1.69e-05	0.0268434	0.00569415	798	82	716	11	177	chr1:21279190:C:T
ECE1	missense;lof	0.001	4.84e-07	1.26e-06	3.44e-06	0.0274598	0.00566626	798	83	715	11	177	chr1:21279295:C:T
ECE1	missense;lof	0.001	4.63e-07	1.16e-06	3.03e-06	0.0275632	0.0056695	796	83	713	11	177	chr1:21279375:C:CG
ECE1	missense;lof	0.001	1.87e-06	2.37e-06	1.64e-05	0.0268755	0.00569475	797	82	715	11	177	chr1:21279378:GC:G
ECE1	missense;lof	0.001	4.56e-07	1.21e-06	3.24e-06	0.0275075	0.00566725	798	83	715	11	177	chr1:21279386:TC:T
ECE1	missense;lof	0.001	4.89e-07	1.33e-06	3.72e-06	0.0273966	0.00566518	799	83	716	11	178	chr1:21279392:G:A
ECE1	missense;lof	0.001	4.89e-07	1.33e-06	3.72e-06	0.0273966	0.00566518	799	83	716	11	178	chr1:21279410:G:A
ECE1	missense;lof	0.001	4.89e-07	1.33e-06	3.72e-06	0.0273966	0.00566518	799	83	716	11	178	chr1:21279414:GC:G
ECE1	missense;lof	0.001	4.89e-07	1.33e-06	3.72e-06	0.0273966	0.00566518	799	83	716	11	178	chr1:21279432:C:T
ECE1	missense;lof	0.001	1.39e-06	2.33e-06	1.6e-05	0.0268958	0.00569516	797	82	715	11	177	chr1:21290079:G:GT
ECE1	missense;lof	0.001	1.34e-06	2.1e-06	1.39e-05	0.0270313	0.00569816	796	82	714	11	177	chr1:21290085:G:T
ECE1	missense;lof	0.001	4.8e-07	1.24e-06	3.37e-06	0.0274774	0.00566666	798	83	715	11	177	chr1:21290142:C:CT
ECE1	missense;lof	0.001	4.77e-07	1.25e-06	3.4e-06	0.0274709	0.00566658	798	83	715	11	177	chr1:21290157:C:G
ECE1	missense;lof	0.001	4.89e-07	1.33e-06	3.72e-06	0.0273966	0.00566518	799	83	716	11	178	chr1:21290195:C:CCA
ECE1	missense;lof	0.001	4.89e-07	1.33e-06	3.72e-06	0.0273966	0.00566518	799	83	716	11	178	chr1:21290376:C:CAT
ECE1	missense;lof	0.001	4.65e-07	1.27e-06	3.48e-06	0.0274504	0.005666	798	83	715	11	177	chr1:21290391:C:CG
ECE1	missense;lof	0.001	4.47e-07	1.12e-06	2.84e-06	0.0276166	0.00567189	795	83	712	11	177	chr1:21290391:CG:C
ECE1	missense;lof	0.001	4.89e-07	1.33e-06	3.72e-06	0.0273966	0.00566518	799	83	716	11	178	chr1:21290406:GC:G
ECE1	missense;lof	0.001	4.74e-07	1.16e-06	3.02e-06	0.0275665	0.00566966	797	83	714	11	177	chr1:21290412:C:T
FBLN7	missense;lof	0.01	1.93e-06	1.5e-06	8.09e-05	0.0117724	0.0024467	5288	411	4877	27	109	chr2:112138693:T:C
FBLN7	missense;lof	0.01	1.13e-06	1.36e-06	8.11e-05	0.0118207	0.00244671	5282	411	4871	27	108	chr2:112159679:T:C
FBLN7	missense;lof	0.01	1.93e-06	1.5e-06	8.09e-05	0.0117724	0.0024467	5288	411	4877	27	109	chr2:112159709:A:T
FBLN7	missense;lof	0.01	6.5e-06	5.95e-06	8.53e-05	0.0114185	0.00252174	5056	390	4666	26	109	chr2:112159712:C:T
FBLN7	missense;lof	0.01	1.15e-06	1.43e-06	8.1e-05	0.0117944	0.00244658	5286	411	4875	27	108	chr2:112159713:G:T
FBLN7	missense;lof	0.01	1.15e-06	1.45e-06	8.1e-05	0.0117876	0.00244661	5286	411	4875	27	108	chr2:112159716:A:T
FBLN7	missense;lof	0.01	1.93e-06	1.5e-06	8.09e-05	0.0117724	0.0024467	5288	411	4877	27	109	chr2:112159736:G:A
FBLN7	missense;lof	0.01	1.12e-06	1.2e-06	8.13e-05	0.0119075	0.00245227	5265	410	4855	26	109	chr2:112159736:G:C
FBLN7	missense;lof	0.01	1.98e-06	1.94e-06	7.97e-05	0.0116628	0.00245033	5286	410	4876	27	108	chr2:112159739:C:A
FBLN7	missense;lof	0.01	1.08e-06	1.1e-06	8.14e-05	0.0119047	0.0024435	5278	411	4867	27	108	chr2:112159740:A:G
FBLN7	missense;lof	0.01	1.93e-06	1.5e-06	8.09e-05	0.0117724	0.0024467	5288	411	4877	27	109	chr2:112159748:C:T
FBLN7	missense;lof	0.01	1.93e-06	1.46e-06	8.1e-05	0.0117833	0.00244663	5287	411	4876	27	108	chr2:112159749:G:A
FBLN7	missense;lof	0.01	1.93e-06	1.5e-06	8.09e-05	0.0117724	0.0024467	5288	411	4877	27	109	chr2:112159749:G:C
FBLN7	missense;lof	0.01	1.14e-06	1.38e-06	8.11e-05	0.0118106	0.0024466	5285	411	4874	27	108	chr2:112159757:G:A
FBLN7	missense;lof	0.01	1.93e-06	1.5e-06	8.09e-05	0.0117724	0.0024467	5288	411	4877	27	109	chr2:112159760:G:A
FBLN7	missense;lof	0.01	1.1e-06	1.37e-06	8.11e-05	0.011816	0.00244665	5283	411	4872	27	108	chr2:112159766:C:T
FBLN7	missense;lof	0.01	1.93e-06	1.5e-06	8.09e-05	0.0117724	0.0024467	5288	411	4877	27	109	chr2:112159767:G:A
FBLN7	missense;lof	0.01	3.2e-06	2.5e-06	7.81e-05	0.0115448	0.00245199	5285	409	4876	27	108	chr2:112159777:G:C
FBLN7	missense;lof	0.01	1.93e-06	1.5e-06	8.09e-05	0.0117724	0.0024467	5288	411	4877	27	109	chr2:112159781:C:T
FBLN7	missense;lof	0.01	1.13e-06	1.39e-06	8.11e-05	0.01181	0.00244662	5284	411	4873	27	108	chr2:112159806:T:A
FBLN7	missense;lof	0.01	2.08e-06	2.42e-06	8.01e-05	0.0115806	0.0024562	5268	408	4860	26	109	chr2:112159821:C:A
FBLN7	missense;lof	0.01	1.92e-06	1.46e-06	8.09e-05	0.0117829	0.00244614	5287	411	4876	27	108	chr2:112165009:C:T
FBLN7	missense;lof	0.01	1.96e-06	1.75e-06	8.01e-05	0.0117184	0.00245128	5280	410	4870	27	108	chr2:112165010:C:T
FBLN7	missense;lof	0.01	0.00990363	0.00525221	0.280956	0.0110043	0.00394259	1820	141	1679	26	109	chr2:112165024:C:G
FBLN7	missense;lof	0.01	1.97e-06	1.57e-06	7.98e-05	0.0118643	0.00247057	5204	405	4799	26	109	chr2:112165033:G:A
FBLN7	missense;lof	0.01	1.15e-06	1.45e-06	8.1e-05	0.0117865	0.0024466	5287	411	4876	27	108	chr2:112165033:G:C
FBLN7	missense;lof	0.01	1.93e-06	1.5e-06	8.09e-05	0.0117724	0.0024467	5288	411	4877	27	109	chr2:112165054:T:C
FBLN7	missense;lof	0.01	1.98e-06	1.98e-06	7.92e-05	0.0121717	0.00255961	4874	381	4493	26	109	chr2:112165061:T:A
FBLN7	missense;lof	0.01	1.13e-06	1.39e-06	8.11e-05	0.0118093	0.00244659	5285	411	4874	27	108	chr2:112165069:G:A
FBLN7	missense;lof	0.01	1.92e-06	1.47e-06	8.09e-05	0.0117811	0.00244664	5286	411	4875	27	108	chr2:112165069:G:C
FBLN7	missense;lof	0.01	1.93e-06	1.5e-06	8.09e-05	0.0117724	0.0024467	5288	411	4877	27	109	chr2:112165070:A:G
FBLN7	missense;lof	0.01	1.93e-06	1.5e-06	8.09e-05	0.0117724	0.0024467	5288	411	4877	27	109	chr2:112165093:G:A
FBLN7	missense;lof	0.01	1.13e-06	1.4e-06	8.11e-05	0.0118048	0.00244656	5286	411	4875	27	108	chr2:112165097:T:G
FBLN7	missense;lof	0.01	1.14e-06	1.44e-06	8.1e-05	0.011791	0.00244657	5287	411	4876	27	108	chr2:112165103:T:A
FBLN7	missense;lof	0.01	1.9e-06	1.48e-06	8.09e-05	0.0117789	0.00244664	5287	411	4876	27	108	chr2:112165103:T:C
FBLN7	missense;lof	0.01	1.11e-06	1.24e-06	8.14e-05	0.0118681	0.00244758	5280	411	4869	27	108	chr2:112165108:G:A
FBLN7	missense;lof	0.01	4.92e-06	4.63e-06	8.23e-05	0.0114127	0.00249137	5148	398	4750	26	109	chr2:112165127:G:A
FBLN7	missense;lof	0.01	1.09e-06	9.82e-07	8.23e-05	0.0120011	0.00245158	5269	411	4858	26	109	chr2:112165136:A:T
FBLN7	missense;lof	0.01	1.93e-06	1.47e-06	8.09e-05	0.0117818	0.00244664	5287	411	4876	27	108	chr2:112165144:T:C
FBLN7	missense;lof	0.01	1.91e-06	1.48e-06	8.09e-05	0.0117785	0.00244665	5287	411	4876	27	108	chr2:112165146:G:T
FBLN7	missense;lof	0.01	1.93e-06	1.5e-06	8.09e-05	0.0117724	0.0024467	5288	411	4877	27	109	chr2:112175737:C:T
FBLN7	missense;lof	0.01	1.14e-06	1.4e-06	8.11e-05	0.0118036	0.00244658	5286	411	4875	27	108	chr2:112175747:A:G
FBLN7	missense;lof	0.01	1.93e-06	1.5e-06	8.09e-05	0.0117724	0.0024467	5288	411	4877	27	109	chr2:112175749:G:T
FBLN7	missense;lof	0.01	1.99e-06	2e-06	7.96e-05	0.0116464	0.00244999	5287	410	4877	27	108	chr2:112175753:G:A
FBLN7	missense;lof	0.01	1.92e-06	1.46e-06	8.1e-05	0.0117848	0.00244663	5287	411	4876	27	108	chr2:112175785:T:A
FBLN7	missense;lof	0.01	1.14e-06	1.44e-06	8.1e-05	0.0117918	0.0024466	5285	411	4874	27	108	chr2:112175785:T:C
FBLN7	missense;lof	0.01	1.93e-06	1.47e-06	8.09e-05	0.0117805	0.00244664	5287	411	4876	27	108	chr2:112175795:C:T
FBLN7	missense;lof	0.01	1.13e-06	1.45e-06	8.1e-05	0.0117888	0.00244659	5287	411	4876	27	108	chr2:112175809:G:A
FBLN7	missense;lof	0.01	1.93e-06	1.5e-06	8.09e-05	0.0117724	0.0024467	5288	411	4877	27	109	chr2:112175809:G:T
FBLN7	missense;lof	0.01	1.92e-06	1.47e-06	8.09e-05	0.0117809	0.00244664	5287	411	4876	27	108	chr2:112175810:G:C
FBLN7	missense;lof	0.01	2.02e-06	2.04e-06	7.95e-05	0.0117693	0.00247794	5193	403	4790	26	109	chr2:112175822:A:C
FBLN7	missense;lof	0.01	1.92e-06	1.46e-06	8.1e-05	0.011784	0.00244664	5286	411	4875	27	108	chr2:112181780:C:T
FBLN7	missense;lof	0.01	1.14e-06	1.42e-06	8.1e-05	0.011797	0.00244658	5286	411	4875	27	108	chr2:112181789:C:G
FBLN7	missense;lof	0.01	1.93e-06	1.5e-06	8.09e-05	0.0117724	0.0024467	5288	411	4877	27	109	chr2:112181790:G:A
FBLN7	missense;lof	0.01	1.13e-06	1.41e-06	8.11e-05	0.011802	0.00244658	5285	411	4874	27	108	chr2:112181790:G:C
FBLN7	missense;lof	0.01	1.93e-06	1.5e-06	8.09e-05	0.0117724	0.0024467	5288	411	4877	27	109	chr2:112181796:C:A
FBLN7	missense;lof	0.01	1.15e-06	1.45e-06	8.1e-05	0.0117891	0.00244658	5287	411	4876	27	108	chr2:112181820:G:A
FBLN7	missense;lof	0.01	1.92e-06	1.46e-06	8.1e-05	0.0117847	0.00244663	5287	411	4876	27	108	chr2:112181821:C:G
FBLN7	missense;lof	0.01	1.93e-06	1.5e-06	8.09e-05	0.0117724	0.0024467	5288	411	4877	27	109	chr2:112181826:G:T
FBLN7	missense;lof	0.01	1.12e-06	1.41e-06	8.1e-05	0.0118005	0.00244659	5285	411	4874	27	108	chr2:112181829:A:G
FBLN7	missense;lof	0.01	1.93e-06	1.5e-06	8.09e-05	0.0117724	0.0024467	5288	411	4877	27	109	chr2:112181834:G:A
FBLN7	missense;lof	0.01	1.94e-06	1.47e-06	8.09e-05	0.0117827	0.00244663	5287	411	4876	27	108	chr2:112181835:G:C
FBLN7	missense;lof	0.01	1.93e-06	1.5e-06	8.09e-05	0.0117724	0.0024467	5288	411	4877	27	109	chr2:112181840:C:T
FBLN7	missense;lof	0.01	1.93e-06	1.46e-06	8.09e-05	0.011783	0.00244663	5287	411	4876	27	108	chr2:112181844:T:C
FBLN7	missense;lof	0.01	1.93e-06	1.47e-06	8.09e-05	0.0117822	0.00244664	5287	411	4876	27	108	chr2:112181876:G:A
FBLN7	missense;lof	0.01	1.93e-06	1.5e-06	8.09e-05	0.0117724	0.0024467	5288	411	4877	27	109	chr2:112182791:A:C
FBLN7	missense;lof	0.01	2.07e-06	2.44e-06	7.82e-05	0.0115568	0.00245208	5284	409	4875	27	108	chr2:112182793:G:A
FBLN7	missense;lof	0.01	1.13e-06	1.34e-06	8.12e-05	0.0118271	0.00244673	5284	411	4873	27	108	chr2:112182799:G:A
FBLN7	missense;lof	0.01	1.93e-06	1.5e-06	8.09e-05	0.0117724	0.0024467	5288	411	4877	27	109	chr2:112182812:A:G
FBLN7	missense;lof	0.01	1.93e-06	1.5e-06	8.09e-05	0.0117724	0.0024467	5288	411	4877	27	109	chr2:112182839:G:A
FBLN7	missense;lof	0.01	1.93e-06	1.5e-06	8.09e-05	0.0117724	0.0024467	5288	411	4877	27	109	chr2:112182845:A:C
FBLN7	missense;lof	0.01	2.03e-06	2.15e-06	8.01e-05	0.0116446	0.00245713	5261	408	4853	26	109	chr2:112182863:C:T
FBLN7	missense;lof	0.01	3.23e-06	2.59e-06	8.01e-05	0.0115631	0.00245985	5257	407	4850	26	109	chr2:112182874:C:T
FBLN7	missense;lof	0.01	1.93e-06	1.47e-06	8.09e-05	0.0117828	0.00244663	5287	411	4876	27	108	chr2:112182877:T:C
FBLN7	missense;lof	0.01	1.98e-06	1.75e-06	8.03e-05	0.0117402	0.00245565	5267	409	4858	26	109	chr2:112182879:C:G
FBLN7	missense;lof	0.01	1.93e-06	1.5e-06	8.09e-05	0.0117724	0.0024467	5288	411	4877	27	109	chr2:112182884:G:A
FBLN7	missense;lof	0.01	1.15e-06	1.45e-06	8.1e-05	0.0117876	0.00244659	5287	411	4876	27	108	chr2:112182887:C:T
FBLN7	missense;lof	0.01	1.12e-06	1.35e-06	8.12e-05	0.0118229	0.00244669	5284	411	4873	27	108	chr2:112182895:T:C
FBLN7	missense;lof	0.01	1.12e-06	1.32e-06	8.12e-05	0.0118356	0.00244688	5282	411	4871	27	108	chr2:112182911:A:G
FBLN7	missense;lof	0.01	1.97e-06	1.84e-06	7.99e-05	0.0116908	0.00245098	5282	410	4872	27	108	chr2:112182911:A:T
FBLN7	missense;lof	0.01	1.93e-06	1.5e-06	8.09e-05	0.0117724	0.0024467	5288	411	4877	27	109	chr2:112182920:G:A
FBLN7	missense;lof	0.01	1.94e-06	1.47e-06	8.07e-05	0.0118012	0.00245059	5271	410	4861	26	109	chr2:112185251:T:C
FBLN7	missense;lof	0.01	1.14e-06	1.44e-06	8.1e-05	0.0117899	0.00244658	5287	411	4876	27	108	chr2:112185274:C:G
FBLN7	missense;lof	0.01	1.93e-06	1.5e-06	8.09e-05	0.0117724	0.0024467	5288	411	4877	27	109	chr2:112185279:G:A
FBLN7	missense;lof	0.01	1.93e-06	1.5e-06	8.09e-05	0.0117724	0.0024467	5288	411	4877	27	109	chr2:112185297:C:T
FBLN7	missense;lof	0.01	1.93e-06	1.5e-06	8.09e-05	0.0117724	0.0024467	5288	411	4877	27	109	chr2:112185311:A:C
FBLN7	missense;lof	0.01	1.12e-06	1.2e-06	8.12e-05	0.0119059	0.00245213	5264	410	4854	26	109	chr2:112185312:A:G
FBLN7	missense;lof	0.01	1.93e-06	1.49e-06	8.09e-05	0.0117761	0.00244669	5287	411	4876	27	108	chr2:112185313:T:A
FBLN7	missense;lof	0.01	1.95e-06	1.52e-06	8.07e-05	0.0117837	0.00245066	5276	410	4866	26	109	chr2:112185323:G:A
FBLN7	missense;lof	0.01	1.93e-06	1.5e-06	8.09e-05	0.0117724	0.0024467	5288	411	4877	27	109	chr2:112185323:G:T
FBLN7	missense;lof	0.01	3.23e-06	2.63e-06	8.01e-05	0.0115532	0.0024593	5257	407	4850	26	109	chr2:112187138:T:C
FBLN7	missense;lof	0.01	1.92e-06	1.46e-06	8.1e-05	0.0117837	0.00244664	5286	411	4875	27	108	chr2:112187144:C:T
FBLN7	missense;lof	0.01	1.93e-06	1.5e-06	8.09e-05	0.0117724	0.0024467	5288	411	4877	27	109	chr2:112187147:A:G
FBLN7	missense;lof	0.01	1.98e-06	1.93e-06	7.97e-05	0.0116659	0.00245038	5286	410	4876	27	108	chr2:112187150:C:T
FBLN7	missense;lof	0.01	1.92e-06	1.48e-06	8.09e-05	0.011778	0.00244665	5287	411	4876	27	108	chr2:112187155:C:G
FBLN7	missense;lof	0.01	1.93e-06	1.5e-06	8.09e-05	0.0117724	0.0024467	5288	411	4877	27	109	chr2:112187175:G:A
FBLN7	missense;lof	0.01	1.11e-06	1.04e-06	8.1e-05	0.0120348	0.00246457	5213	407	4806	26	109	chr2:112187177:C:T
FBLN7	missense;lof	0.01	1.93e-06	1.5e-06	8.09e-05	0.0117724	0.0024467	5288	411	4877	27	109	chr2:112187186:C:A
FBLN7	missense;lof	0.01	1.93e-06	1.46e-06	8.09e-05	0.011783	0.00244663	5287	411	4876	27	108	chr2:112187187:C:G
FBLN7	missense;lof	0.01	1.92e-06	1.46e-06	8.1e-05	0.0117854	0.00244662	5287	411	4876	27	108	chr2:112187204:C:T
FBLN7	missense;lof	0.01	1.92e-06	1.48e-06	8.09e-05	0.0117777	0.00244669	5287	411	4876	27	108	chr2:112187205:A:G
FBLN7	missense;lof	0.01	1.12e-06	1.41e-06	8.1e-05	0.0118002	0.0024466	5284	411	4873	27	108	chr2:112187210:C:T
FBLN7	missense;lof	0.01	1.95e-06	1.48e-06	8.05e-05	0.0118154	0.00245455	5258	409	4849	26	109	chr2:112187235:C:T
FBLN7	missense;lof	0.01	1.12e-06	1.32e-06	8.12e-05	0.0118353	0.00244691	5279	411	4868	27	108	chr2:112187244:C:T
FBLN7	missense;lof	0.01	1.15e-06	1.45e-06	8.1e-05	0.011787	0.00244659	5287	411	4876	27	108	chr2:112187246:C:T
FBLN7	missense;lof	0.01	1.1e-06	1.11e-06	8.18e-05	0.0119307	0.00244926	5273	411	4862	26	109	chr2:112187252:C:T
FBLN7	missense;lof	0.01	1.12e-06	1.35e-06	8.11e-05	0.0118204	0.00244639	5283	411	4872	27	108	chr2:112187253:G:A
FBLN7	missense;lof	0.01	1.98e-06	1.94e-06	7.97e-05	0.011663	0.00245033	5286	410	4876	27	108	chr2:112187257:G:A
FBLN7	missense;lof	0.01	1.13e-06	1.35e-06	8.12e-05	0.0118244	0.00244671	5283	411	4872	27	108	chr2:112187274:C:G
FBLN7	missense;lof	0.01	1.93e-06	1.5e-06	8.09e-05	0.0117724	0.0024467	5288	411	4877	27	109	chr2:112187276:G:C
FBLN7	missense;lof	0.01	2.19e-06	1.9e-06	7.98e-05	0.0116738	0.00245057	5284	410	4874	27	108	chr2:112187300:C:T
FBLN7	missense;lof	0.01	2.03e-06	2.18e-06	8.02e-05	0.0116168	0.00245304	5277	409	4868	26	109	chr2:112187301:G:A
FBLN7	missense;lof	0.01	1.93e-06	1.5e-06	8.09e-05	0.0117724	0.0024467	5288	411	4877	27	109	chr2:112187306:G:A
FBLN7	missense;lof	0.01	1.96e-06	1.48e-06	8e-05	0.0118854	0.00246891	5217	406	4811	26	109	chr2:112187312:G:A
FBLN7	missense;lof	0.01	1.9e-06	1.48e-06	8.09e-05	0.011779	0.00244664	5287	411	4876	27	108	chr2:112187321:A:G
FBLN7	missense;lof	0.01	1.13e-06	1.34e-06	8.12e-05	0.0118251	0.0024467	5284	411	4873	27	108	chr2:112187327:C:T
FBLN7	missense;lof	0.01	1.93e-06	1.5e-06	8.09e-05	0.0117724	0.0024467	5288	411	4877	27	109	chr2:112187328:G:T
FBLN7	missense;lof	0.01	1.15e-06	1.43e-06	8.1e-05	0.0117932	0.0024466	5286	411	4875	27	108	chr2:112187336:T:A
FBLN7	missense;lof	0.01	1.12e-06	1.36e-06	8.11e-05	0.0118188	0.00244669	5283	411	4872	27	108	chr2:112187343:T:C
FBLN7	missense;lof	0.01	1.94e-06	1.46e-06	8.07e-05	0.0118019	0.00245056	5273	410	4863	26	109	chr2:112187348:C:T
FBLN7	missense;lof	0.01	2.03e-06	2.07e-06	8.01e-05	0.0116622	0.00245686	5255	408	4847	26	109	chr2:112187349:G:A
FBLN7	missense;lof	0.01	1.92e-06	1.48e-06	8.09e-05	0.0117779	0.00244665	5287	411	4876	27	108	chr2:112187355:A:C
FBLN7	missense;lof	0.01	2.05e-06	2.25e-06	8.01e-05	0.011618	0.00245669	5265	408	4857	26	109	chr2:112187357:C:T
FBLN7	missense;lof	0.01	1.12e-06	1.41e-06	8.1e-05	0.0118008	0.00244656	5286	411	4875	27	108	chr2:112187358:G:T
FBLN7	missense;lof	0.01	1.15e-06	1.44e-06	8.1e-05	0.0117927	0.0024466	5285	411	4874	27	108	chr2:112187373:T:C
FBLN7	missense;lof	0.01	1.93e-06	1.5e-06	8.09e-05	0.0117724	0.0024467	5288	411	4877	27	109	chr2:112187391:T:C
FBLN7	missense;lof	0.01	1.93e-06	1.5e-06	8.09e-05	0.0117724	0.0024467	5288	411	4877	27	109	chr2:112187399:C:G
FBLN7	missense;lof	0.01	1.93e-06	1.5e-06	8.09e-05	0.0117724	0.0024467	5288	411	4877	27	109	chr2:112187399:C:T
FBLN7	missense;lof	0.01	1.14e-06	1.44e-06	8.1e-05	0.0117901	0.00244658	5287	411	4876	27	108	chr2:112187400:C:T
FBLN7	missense;lof	0.01	1.98e-06	1.87e-06	7.99e-05	0.0116816	0.00245072	5285	410	4875	27	108	chr2:112187402:C:G
FBLN7	missense;lof	0.01	1.98e-06	1.84e-06	7.99e-05	0.0116919	0.00245099	5283	410	4873	27	108	chr2:112187406:C:T
FBLN7	missense;lof	0.01	1.92e-06	1.48e-06	8.09e-05	0.0117794	0.00244664	5287	411	4876	27	108	chr2:112187414:G:C
FBLN7	missense;lof	0.01	1.93e-06	1.5e-06	8.09e-05	0.0117724	0.0024467	5288	411	4877	27	109	chr2:112187417:G:A
FBLN7	missense;lof	0.01	1.1e-06	1.05e-06	8.21e-05	0.0119699	0.00245177	5272	411	4861	26	109	chr2:112187423:G:A
FBLN7	missense;lof	0.01	1.92e-06	1.46e-06	8.1e-05	0.011784	0.00244663	5287	411	4876	27	108	chr2:112187427:T:A
FBLN7	missense;lof	0.01	1.93e-06	1.5e-06	8.09e-05	0.0117724	0.0024467	5288	411	4877	27	109	chr2:112187427:T:C
FBLN7	missense;lof	0.01	1.93e-06	1.47e-06	8.09e-05	0.0117805	0.00244664	5287	411	4876	27	108	chr2:112187430:C:G
FBLN7	missense;lof	0.01	1.01e-06	1.36e-06	8.11e-05	0.0118182	0.0024467	5282	411	4871	27	108	chr2:112187430:C:T
FBLN7	missense;lof	0.01	1.09e-06	1.21e-06	8.14e-05	0.0118837	0.00244805	5279	411	4868	27	108	chr2:112187444:C:T
FBLN7	missense;lof	0.01	1.13e-06	1.39e-06	8.11e-05	0.0118073	0.0024466	5285	411	4874	27	108	chr2:112187445:G:A
FBLN7	missense;lof	0.01	1.93e-06	1.5e-06	8.09e-05	0.0117724	0.0024467	5288	411	4877	27	109	chr2:112187445:G:C
FBLN7	missense;lof	0.01	1.12e-06	1.38e-06	8.11e-05	0.0118124	0.00244664	5283	411	4872	27	108	chr2:112187451:T:C
FBLN7	missense;lof	0.01	1.93e-06	1.46e-06	8.09e-05	0.0117832	0.00244663	5287	411	4876	27	108	chr2:112187454:A:T
FBLN7	missense;lof	0.01	1.93e-06	1.5e-06	8.09e-05	0.0117724	0.0024467	5288	411	4877	27	109	chr2:112187455:G:T
FBLN7	missense;lof	0.01	1.99e-06	1.98e-06	7.96e-05	0.0116518	0.00245008	5287	410	4877	27	108	chr2:112187464:C:A
FBLN7	missense;lof	0.01	1.93e-06	1.5e-06	8.09e-05	0.0117724	0.0024467	5288	411	4877	27	109	chr2:112187466:T:C
FBLN7	missense;lof	0.01	1.93e-06	1.47e-06	8.09e-05	0.0117813	0.00244664	5287	411	4876	27	108	chr2:112187471:A:G
FBLN7	missense;lof	0.01	1.13e-06	1.36e-06	8.11e-05	0.0118176	0.00244667	5284	411	4873	27	108	chr2:112187478:C:G
FBLN7	missense;lof	0.01	1.99e-06	1.47e-06	8.09e-05	0.0117807	0.00244664	5287	411	4876	27	108	chr2:112187490:C:T
FBLN7	missense;lof	0.01	1.15e-06	1.43e-06	8.1e-05	0.0117961	0.00244659	5285	411	4874	27	108	chr2:112187496:A:G
FBLN7	missense;lof	0.01	1.92e-06	1.46e-06	8.1e-05	0.0117854	0.00244663	5287	411	4876	27	108	chr2:112138726:CCCAGGTCAGTGTCCCTCCCGCCTCTCT:C
FBLN7	missense;lof	0.01	1.14e-06	1.44e-06	8.1e-05	0.0117912	0.0024466	5286	411	4875	27	108	chr2:112138732:T:C
FBLN7	missense;lof	0.01	1.99e-06	1.95e-06	7.97e-05	0.0116589	0.00245024	5286	410	4876	27	108	chr2:112159675:G:A
FBLN7	missense;lof	0.01	1.14e-06	1.44e-06	8.1e-05	0.0117902	0.00244658	5287	411	4876	27	108	chr2:112159675:G:T
FBLN7	missense;lof	0.01	1.15e-06	1.45e-06	8.1e-05	0.0117867	0.0024466	5286	411	4875	27	108	chr2:112159694:C:T
FBLN7	missense;lof	0.01	1.12e-06	1.37e-06	8.11e-05	0.0118169	0.00244664	5284	411	4873	27	108	chr2:112159724:C:T
FBLN7	missense;lof	0.01	1.9e-06	1.48e-06	8.09e-05	0.0117785	0.00244665	5287	411	4876	27	108	chr2:112159772:A:AT
FBLN7	missense;lof	0.01	1.93e-06	1.5e-06	8.09e-05	0.0117724	0.0024467	5288	411	4877	27	109	chr2:112159803:CTG:C
FBLN7	missense;lof	0.01	1.93e-06	1.5e-06	8.09e-05	0.0117724	0.0024467	5288	411	4877	27	109	chr2:112164999:A:G
FBLN7	missense;lof	0.01	1.93e-06	1.5e-06	8.09e-05	0.0117724	0.0024467	5288	411	4877	27	109	chr2:112165000:GT:G
FBLN7	missense;lof	0.01	1.92e-06	1.48e-06	8.09e-05	0.0117782	0.00244665	5287	411	4876	27	108	chr2:112165145:G:A
FBLN7	missense;lof	0.01	1.09e-06	1.21e-06	8.14e-05	0.0118817	0.00244805	5278	411	4867	27	108	chr2:112175712:A:G
FBLN7	missense;lof	0.01	1.93e-06	1.47e-06	8.09e-05	0.0117817	0.00244664	5287	411	4876	27	108	chr2:112175738:C:CGGCT
FBLN7	missense;lof	0.01	3.24e-06	2.75e-06	8.05e-05	0.0115133	0.00245566	5275	408	4867	26	109	chr2:112175758:TGTGTAGAA:T
FBLN7	missense;lof	0.01	1.13e-06	1.4e-06	8.11e-05	0.0118063	0.0024466	5285	411	4874	27	108	chr2:112181807:C:CG
FBLN7	missense;lof	0.01	1.12e-06	1.41e-06	8.1e-05	0.0118001	0.00244657	5286	411	4875	27	108	chr2:112181827:C:A
FBLN7	missense;lof	0.01	1.93e-06	1.47e-06	8.09e-05	0.011782	0.00244664	5287	411	4876	27	108	chr2:112181878:T:C
FBLN7	missense;lof	0.01	1.93e-06	1.5e-06	8.09e-05	0.0117724	0.0024467	5288	411	4877	27	109	chr2:112181947:C:CCA
FBLN7	missense;lof	0.01	1.97e-06	1.86e-06	7.99e-05	0.0116854	0.00245084	5283	410	4873	27	108	chr2:112182789:A:G
FBLN7	missense;lof	0.01	1.13e-06	1.38e-06	8.11e-05	0.0118136	0.00244664	5284	411	4873	27	108	chr2:112182800:AGT:A
FBLN7	missense;lof	0.01	1.95e-06	1.7e-06	8.03e-05	0.0117369	0.002452	5280	410	4870	27	108	chr2:112182817:C:T
FBLN7	missense;lof	0.01	1.12e-06	1.34e-06	8.12e-05	0.0118279	0.00244676	5283	411	4872	27	108	chr2:112182827:GC:G
FBLN7	missense;lof	0.01	1.92e-06	1.48e-06	8.09e-05	0.0117771	0.00244669	5287	411	4876	27	108	chr2:112182852:C:A
FBLN7	missense;lof	0.01	1.92e-06	1.46e-06	8.1e-05	0.0117853	0.00244663	5286	411	4875	27	108	chr2:112182898:C:T
FBLN7	missense;lof	0.01	1.15e-06	1.44e-06	8.1e-05	0.0117922	0.00244659	5286	411	4875	27	108	chr2:112185229:GGT:G
FBLN7	missense;lof	0.01	1.14e-06	1.45e-06	8.1e-05	0.0117862	0.0024466	5286	411	4875	27	108	chr2:112185334:T:TC
FBLN7	missense;lof	0.01	1.93e-06	1.5e-06	8.09e-05	0.0117724	0.0024467	5288	411	4877	27	109	chr2:112187160:T:TG
FBLN7	missense;lof	0.01	1.93e-06	1.5e-06	8.09e-05	0.0117724	0.0024467	5288	411	4877	27	108	chr2:112187266:C:CG
FBLN7	missense;lof	0.01	1.93e-06	1.5e-06	8.09e-05	0.0117724	0.0024467	5288	411	4877	27	108	chr2:112187270:GC:G
FBLN7	missense;lof	0.01	1.12e-06	1.37e-06	8.11e-05	0.011815	0.00244662	5285	411	4874	27	108	chr2:112187270:G:GC
FBLN7	missense;lof	0.01	1.18e-06	1.44e-06	8.04e-05	0.0118456	0.00245824	5251	408	4843	26	109	chr2:112187279:C:T
FBLN7	missense;lof	0.01	1.93e-06	1.5e-06	8.09e-05	0.0117724	0.0024467	5288	411	4877	27	109	chr2:112187386:G:A
FBLN7	missense;lof	0.01	1.14e-06	1.44e-06	8.1e-05	0.0117919	0.00244657	5287	411	4876	27	108	chr2:112187440:G:A
FBLN7	missense;lof	0.01	1.93e-06	1.46e-06	8.1e-05	0.0117835	0.00244664	5286	411	4875	27	108	chr2:112187497:T:A
FBLN7	missense;lof	0.01	1.14e-06	1.45e-06	8.1e-05	0.0117882	0.0024466	5286	411	4875	27	108	chr2:112187506:A:G
FBLN7	missense;lof	0.01	1.93e-06	1.5e-06	8.09e-05	0.0117724	0.0024467	5288	411	4877	27	109	chr2:112187512:C:CA
