# Supplementary material for: Exome sequencing identifies novel genetic variants associated with varicose veins
Source: PLoS Genet. 2024 Jul 9;20(7):e1011339. doi: 10.1371/journal.pgen.1011339 (PMC11233024; doi:10.1371/journal.pgen.1011339)
Supplement: S12 Table — (XLSX) [file pgen.1011339.s018.xlsx]

## Sheet: Sheet1
S12 Table. Conditional analysis results on rare variant gene conditioning by nearby common variants
Gene	Chr	BP	Group	max_MAF	Pvalue (original)	Beta_Burden (original)	SE_Burden (original)	N SNPs added as covariate	SNPs added	Pvalue (conditional)	Beta_Burden(conditional)	SE_Burden (conditional)
FBLN7	2	112902071	missense;lof	0.01	1.93e-06	0.0117724	0.0024467	1	rs76961332	2.1378e-07	0.0126674	0.00243746
PIEZO1	16	88842117, 88822782, 88721296, 88734505, 88737574.	missense;lof	0.01	1.15e-18	0.0104176	0.00138938	5	rs2002833, rs9932392, rs8043924, rs34908386, rs6500493.	3.31192e-13	0.003495	0.0012986
