# Supplementary material for: Exome sequencing identifies novel genetic variants associated with varicose veins
Source: PLoS Genet. 2024 Jul 9;20(7):e1011339. doi: 10.1371/journal.pgen.1011339 (PMC11233024; doi:10.1371/journal.pgen.1011339)
Supplement: S13 Table — (XLSX) [file pgen.1011339.s019.xlsx]

## Sheet: sex_clump
S13 Table. Sensitivity analysis results after stratified by sex (single-variant association analysis)
CHR	POS	ID	Sex	Func.ensGene	Gene.ensGene	ExonicFunc.ensGene	AAChange.ensGene
12	47784123	chr12:47784123:C:T	Female	exonic	HDAC7	synonymous SNV	p.X1015X
12	50809588	chr12:50809588:C:T	Female	exonic	ATF1	synonymous SNV	p.Y109Y
16	88716268	chr16:88716268:A:G	Female	exonic	PIEZO1	synonymous SNV	p.P2353P
16	88734505	chr16:88734505:C:T	Female	exonic	PIEZO1	synonymous SNV	p.V677V
16	88742335	chr16:88742335:A:G	Male	exonic	PIEZO1	synonymous SNV	p.I83I
16	88806103	chr16:88806103:T:C	Female	exonic	CDT1	synonymous SNV	p.H305H
17	70176185	chr17:70176185:C:T	Female	exonic	KCNJ2	synonymous SNV	p.L382L
2	68157965	chr2:68157965:A:G	Male	exonic	ENSG00000273398;PNO1	synonymous SNV	p.L198L
2	68157965	chr2:68157965:A:G	Female	exonic	ENSG00000273398;PNO1	synonymous SNV	p.L198L
22	50679152	chr22:50679152:T:C	Male	exonic	SHANK3	synonymous SNV	p.I126I
3	154122170	chr3:154122170:C:T	Female	exonic	ARHGEF26	synonymous SNV	p.L60L
4	26584259	chr4:26584259:C:T	Female	exonic	TBC1D19	synonymous SNV	p.S22S
4	56932023	chr4:56932023:G:A	Female	exonic	REST	synonymous SNV	p.A272A
6	25914625	chr6:25914625:G:A	Female	exonic	SLC17A2	nonsynonymous SNV	p.S370L
6	26124406	chr6:26124406:C:T	Female	exonic	H2AC6	synonymous SNV	p.Y58Y
6	26501669	chr6:26501669:T:C	Female	exonic	BTN1A1	synonymous SNV	p.S53S
6	27867494	chr6:27867494:T:C	Female	exonic	H1-5	synonymous SNV	p.P12P
6	28923399	chr6:28923399:T:C	Female	exonic	TRIM27	synonymous SNV	p.V78V
6	30110498	chr6:30110498:C:T	Female	exonic	TRIM31	nonsynonymous SNV	p.V232I
6	30154377	chr6:30154377:T:C	Male	exonic	TRIM10	synonymous SNV	p.Q346Q
6	30154377	chr6:30154377:T:C	Female	exonic	TRIM10	synonymous SNV	p.Q346Q
6	31142614	chr6:31142614:G:C	Female	exonic	CCHCR1	nonsynonymous SNV	p.S829C
6	31689636	chr6:31689636:T:C	Female	exonic	ABHD16A	synonymous SNV	p.L342L
6	32180254	chr6:32180254:A:G	Female	exonic	RNF5	synonymous SNV	p.P157P
7	129839298	chr7:129839298:T:C	Female	exonic	UBE2H	synonymous SNV	p.L42L
8	86554965	chr8:86554965:C:T	Male	exonic	CPNE3	nonsynonymous SNV	p.T412M
Note: The bolded font is the newly identified genes in the sex-stratified analysis.
