# Supplementary material for: Exome sequencing identifies novel genetic variants associated with varicose veins
Source: PLoS Genet. 2024 Jul 9;20(7):e1011339. doi: 10.1371/journal.pgen.1011339 (PMC11233024; doi:10.1371/journal.pgen.1011339)
Supplement: S14 Table — (XLSX) [file pgen.1011339.s020.xlsx]

## Sheet: Sheet1
S14 Table. Sensitivity analysis results after stratified by sex(collapsing analysis)
Sex	Region	Group	max_MAF	Pvalue	Pvalue_Burden	Pvalue_SKAT	BETA_Burden	SE_Burden	MAC	MAC_case	MAC_control	Number_rare	Number_ultra_rare
Female	PIEZO1	missense;lof	0.001	6.81287e-21	5.55778e-20	9.12554e-14	0.0216457	0.00236498	3778	444	3334	67	496
Female	PIEZO1	missense;lof	0.0001	6.45134e-17	9.21621e-18	5.96636e-12	0.0271973	0.00316862	2106	272	1834	54	496
Male	PIEZO1	lof	0.0001	4.66424e-14	6.6632e-15	3.32282e-12	0.0670924	0.00861184	334	52	282	5	131
Male	PIEZO1	lof	0.001	2.11533e-13	4.82629e-10	6.1509e-14	0.0451984	0.0072612	548	60	488	6	131
Male	PIEZO1	lof	0.01	2.11533e-13	4.82629e-10	6.1509e-14	0.0451984	0.0072612	548	60	488	6	131
Female	PIEZO1	missense;lof	0.01	3.28637e-13	8.56552e-10	5.57784e-12	0.010642	0.0017349	8070	754	7316	72	496
Male	PIEZO1	missense;lof	0.0001	6.77219e-12	9.67456e-13	8.36553e-10	0.0314875	0.00441306	1766	149	1617	37	472
Female	PIEZO1	lof	0.0001	8.44946e-12	1.20707e-12	1.85478e-07	0.0483649	0.00680759	377	71	306	8	134
Male	PIEZO1	missense;lof	0.01	2.4551e-11	1.31697e-05	6.72207e-12	0.010543	0.00241963	6950	391	6559	57	472
Male	PIEZO1	missense;lof	0.001	3.74045e-11	2.12329e-09	1.6447e-10	0.0208045	0.00347431	2915	207	2708	51	472
Female	PIEZO1	lof	0.001	3.34863e-09	1.54453e-09	3.24127e-07	0.0327253	0.00541841	673	96	577	9	134
Female	PIEZO1	lof	0.01	3.34863e-09	1.54453e-09	3.24127e-07	0.0327253	0.00541841	673	96	577	9	134
Female	PIEZO1	missense;lof	1e-05	1.67813e-08	1.67813e-08	1.67813e-08	0.0347771	0.00616365	550	79	471	0	393
Male	PIEZO1	lof	1e-05	5.876e-07	5.876e-07	5.876e-07	0.0643604	0.0128843	158	23	135	0	113
Female	FBLN7	missense;lof	0.01	1.12408e-06	1.09514e-06	6.81549e-05	0.0148037	0.00303745	2848	284	2564	18	85
Female	METTL21A	lof	0.0001	1.3849e-06	0.00968088	7.37249e-07	0.0468047	0.0180921	71	11	60	1	19
Male	PIEZO1	missense;lof	1e-05	1.61872e-06	1.61872e-06	1.61872e-06	0.0374203	0.00780242	554	51	503	0	374
Female	METTL21A	lof	1e-05	3.84785e-05	3.84785e-05	3.84785e-05	0.106205	0.0258002	21	8	13	0	16
Female	ECE1	missense;lof	0.001	5.57708e-05	4.88597e-05	0.000546165	0.0287328	0.00707527	444	56	388	5	131
Female	ECE1	missense;lof	0.01	5.57708e-05	4.88597e-05	0.000546165	0.0287328	0.00707527	444	56	388	5	131
Male	ECE1	missense;lof	1e-05	0.000188972	0.000188972	0.000188972	0.0561937	0.0150519	134	16	118	0	101
Female	ECE1	missense;lof	0.0001	0.000258514	0.000242044	0.00054867	0.0330841	0.00901343	283	37	246	2	131
Female	PIEZO1	lof	1e-05	0.000275899	0.000275899	0.000275899	0.0412927	0.0113537	159	25	134	0	120
Male	ECE1	missense;lof	0.0001	0.00123166	0.00115489	0.00235576	0.0401435	0.0123526	225	21	204	1	114
Female	ECE1	missense;lof	1e-05	0.00169819	0.00169819	0.00169819	0.0359013	0.011439	175	24	151	0	118
Female	METTL21A	missense;lof	1e-05	0.00192948	0.00192948	0.00192948	0.0579574	0.0186906	54	11	43	0	40
Male	ECE1	missense;lof	0.001	0.00256008	0.00552774	0.00218128	0.0284803	0.0102648	355	27	328	4	114
Male	ECE1	missense;lof	0.01	0.00256008	0.00552774	0.00218128	0.0284803	0.0102648	355	27	328	4	114
Female	METTL21A	lof	0.001	0.00362783	0.00279074	0.0157881	0.0214988	0.00719047	454	51	403	3	19
Female	METTL21A	lof	0.01	0.00362783	0.00279074	0.0157881	0.0214988	0.00719047	454	51	403	3	19
Female	FBLN7	missense;lof	0.001	0.00788703	0.00418881	0.20914	0.014124	0.00493228	966	97	869	17	85
Female	METTL21A	missense;lof	0.001	0.014651	0.00814582	0.0590767	0.0131181	0.00495779	978	95	883	7	56
Female	METTL21A	missense;lof	0.01	0.014651	0.00814582	0.0590767	0.0131181	0.00495779	978	95	883	7	56
Female	METTL21A	missense;lof	0.0001	0.0411172	0.212638	0.0287429	0.0120868	0.0096978	246	24	222	4	56
Female	FBLN7	missense;lof	1e-05	0.04998	0.04998	0.04998	0.0295517	0.0150764	105	13	92	0	67
Male	ECE1	lof	1e-05	0.0718081	0.0718081	0.0718081	0.0696025	0.0386609	24	3	21	0	17
Male	ECE1	lof	0.0001	0.0718081	0.0718081	0.0718081	0.0696025	0.0386609	24	3	21	0	17
Male	ECE1	lof	0.001	0.0718081	0.0718081	0.0718081	0.0696025	0.0386609	24	3	21	0	17
Male	ECE1	lof	0.01	0.0718081	0.0718081	0.0718081	0.0696025	0.0386609	24	3	21	0	17
Female	FBLN7	missense;lof	0.0001	0.0854728	0.0536715	0.275909	0.0150645	0.00780754	386	39	347	10	85
Female	ECE1	lof	0.0001	0.131942	0.131942	0.131942	0.038728	0.0257075	35	5	30	0	21
Female	ECE1	lof	0.001	0.131942	0.131942	0.131942	0.038728	0.0257075	35	5	30	0	21
Female	ECE1	lof	0.01	0.131942	0.131942	0.131942	0.038728	0.0257075	35	5	30	0	21
Male	FBLN7	missense;lof	0.01	0.190832	0.120183	0.184352	0.00655036	0.00421514	2439	127	2312	14	88
Male	FBLN7	missense;lof	1e-05	0.211218	0.211218	0.211218	-0.0240641	0.0192479	105	2	103	0	68
Male	METTL21A	missense;lof	1e-05	0.246308	0.246308	0.246308	-0.0420333	0.0362555	32	0	32	0	24
Male	METTL21A	lof	0.001	0.38181	0.445033	0.271584	0.00774926	0.0101467	377	20	357	3	10
Male	METTL21A	lof	0.01	0.38181	0.445033	0.271584	0.00774926	0.0101467	377	20	357	3	10
Male	FBLN7	missense;lof	0.0001	0.383778	0.952956	0.256752	-0.000546854	0.00926938	352	16	336	7	88
Female	FBLN7	lof	0.0001	0.425698	0.315551	0.593916	0.0190586	0.0189894	61	7	54	1	18
Female	FBLN7	lof	0.001	0.425698	0.315551	0.593916	0.0190586	0.0189894	61	7	54	1	18
Female	FBLN7	lof	0.01	0.425698	0.315551	0.593916	0.0190586	0.0189894	61	7	54	1	18
Male	METTL21A	missense;lof	0.001	0.450648	0.305527	0.610565	0.00695787	0.00679046	841	44	797	7	39
Male	METTL21A	missense;lof	0.01	0.450648	0.305527	0.610565	0.00695787	0.00679046	841	44	797	7	39
Male	METTL21A	lof	1e-05	0.507365	0.507365	0.507365	-0.0417878	0.0630335	11	0	11	0	8
Male	METTL21A	missense;lof	0.0001	0.514225	0.354577	0.755989	0.013202	0.0142609	189	11	178	4	39
Female	ECE1	lof	1e-05	0.568226	0.568226	0.568226	0.0161328	0.0282701	29	3	26	0	20
Female	FBLN7	lof	1e-05	0.602492	0.602492	0.602492	-0.0170163	0.0326722	22	1	21	0	15
Male	FBLN7	missense;lof	0.001	0.664003	0.463978	0.563082	0.00485046	0.00662349	853	44	809	13	88
Male	FBLN7	lof	0.0001	0.702697	0.574	0.828968	-0.013561	0.0241226	58	2	56	1	24
Male	FBLN7	lof	0.001	0.702697	0.574	0.828968	-0.013561	0.0241226	58	2	56	1	24
Male	FBLN7	lof	0.01	0.702697	0.574	0.828968	-0.013561	0.0241226	58	2	56	1	24
Male	FBLN7	lof	1e-05	0.757347	0.757347	0.757347	-0.0109575	0.0354649	29	1	28	0	21
Male	METTL21A	lof	0.0001	0.763275	0.631669	0.880039	0.0164272	0.0342676	34	2	32	1	10
