# Supplementary material for: Exome sequencing identifies novel genetic variants associated with varicose veins
Source: PLoS Genet. 2024 Jul 9;20(7):e1011339. doi: 10.1371/journal.pgen.1011339 (PMC11233024; doi:10.1371/journal.pgen.1011339)
Supplement: S15 Table — (XLSX) [file pgen.1011339.s021.xlsx]

## Sheet: Sheet1
S15 Table. GO enrichment analysis results of VV-associated genes
Category	Term	Count	%	PValue	Genes	List Total	Pop Hits	Pop Total	Fold Enrichment	Bonferroni	Benjamini	FDR
GOTERM_BP_DIRECT	GO:0070936~protein K48-linked ubiquitination	3	8.33333	0.00719557	UBE2H, TRIM31, RNF5	34	75	19414	22.84	0.891851	1	1
GOTERM_MF_DIRECT	GO:0046872~metal ion binding	12	33.3333	0.00725003	ZNF512B, REST, TUBAL3, GNA12, CAPRIN2, ECE1, CPNE3, RNF5, ZBTB4, CBFA2T3, KLF2, HDAC7	36	2690	18945	2.34758	0.523933	0.539701	0.539701
GOTERM_MF_DIRECT	GO:0003682~chromatin binding	5	13.8889	0.0105824	CDT1, REST, NFATC2, MSL1, HDAC7	36	469	18945	5.61034	0.66215	0.539701	0.539701
GOTERM_CC_DIRECT	GO:0005654~nucleoplasm	13	36.1111	0.0180845	ZNF512B, ATF1, CDT1, H2AC6, PNO1, NFATC2, ZBTB4, CBFA2T3, HDAC7, MSL1, REST, CAPRIN2, CPNE3	34	4031	20624	1.95625	0.780137	1	1
GOTERM_MF_DIRECT	GO:0001227~transcriptional repressor activity, RNA polymerase II transcription regulatory region sequence-specific binding	4	11.1111	0.0239902	ZNF512B, REST, NFATC2, ZBTB4	36	337	18945	6.24629	0.915991	0.712176	0.712176
GOTERM_BP_DIRECT	GO:0000122~negative regulation of transcription from RNA polymerase II promoter	6	16.6667	0.0245212	ZNF512B, REST, NFATC2, ZBTB4, KLF2, HDAC7	34	988	19414	3.46761	0.999522	1	1
GOTERM_MF_DIRECT	GO:0005515~protein binding	30	83.3333	0.0279285	ZNF512B, ATF1, TBC1D19, CIB3, ECE1, RNF5, ZBTB4, HDAC7, PGBD1, ABHD16A, GNA12, PIEZO1, CPNE3, CCHCR1, KCNJ2, CDT1, UBE2H, H2AC6, PNO1, NFATC2, CBFA2T3, KLF2, MSL1, REST, CAPRIN2, CTXN3, TRIM31, SHANK3, TRIM10, RAPGEF3	36	12648	18945	1.24822	0.944381	0.712176	0.712176
GOTERM_BP_DIRECT	GO:0045893~positive regulation of transcription, DNA-templated	5	13.8889	0.0333132	REST, NFATC2, TRIM31, KLF2, MSL1	34	724	19414	3.94337	0.999971	1	1
GOTERM_BP_DIRECT	GO:0046597~negative regulation of viral entry into host cell	2	5.55556	0.040031	TRIM31, TRIM10	34	24	19414	47.5833	0.999997	1	1
GOTERM_BP_DIRECT	GO:1902894~negative regulation of pri-miRNA transcription from RNA polymerase II promoter	2	5.55556	0.0416647	ZNF512B, REST	34	25	19414	45.68	0.999998	1	1
GOTERM_BP_DIRECT	GO:0045740~positive regulation of DNA replication	2	5.55556	0.0465499	ATF1, CDT1	34	28	19414	40.7857	1	1	1
GOTERM_BP_DIRECT	GO:0019933~cAMP-mediated signaling	2	5.55556	0.0497933	ATF1, RAPGEF3	34	30	19414	38.0667	1	1	1
GOTERM_BP_DIRECT	GO:0008306~associative learning	2	5.55556	0.0594593	SHANK3, RAPGEF3	34	36	19414	31.7222	1	1	1
GOTERM_MF_DIRECT	GO:0071889~14-3-3 protein binding	2	5.55556	0.0627253	NFATC2, HDAC7	36	35	18945	30.0714	0.99865	0.86572	0.86572
GOTERM_MF_DIRECT	GO:0000978~RNA polymerase II core promoter proximal region sequence-specific DNA binding	6	16.6667	0.0710536	PGBD1, ATF1, REST, NFATC2, ZBTB4, KLF2	36	1217	18945	2.59449	0.999457	0.86572	0.86572
GOTERM_BP_DIRECT	GO:0010468~regulation of gene expression	3	8.33333	0.0743339	REST, TRIM31, TRIM10	34	265	19414	6.46415	1	1	1
GOTERM_MF_DIRECT	GO:0008270~zinc ion binding	5	13.8889	0.0757992	ECE1, TRIM31, RNF5, TRIM10, SHANK3	36	873	18945	3.01403	0.999678	0.86572	0.86572
GOTERM_MF_DIRECT	GO:0016787~hydrolase activity	3	8.33333	0.0760685	ABHD16A, TUBAL3, HDAC7	36	247	18945	6.3917	0.999687	0.86572	0.86572
GOTERM_BP_DIRECT	GO:0050885~neuromuscular process controlling balance	2	5.55556	0.0785061	REST, SHANK3	34	48	19414	23.7917	1	1	1
GOTERM_BP_DIRECT	GO:0006511~ubiquitin-dependent protein catabolic process	3	8.33333	0.0847427	UBE2H, TRIM31, RNF5	34	286	19414	5.98951	1	1	1
GOTERM_MF_DIRECT	GO:0003700~transcription factor activity, sequence-specific DNA binding	4	11.1111	0.084849	ATF1, REST, NFATC2, KLF2	36	563	18945	3.7389	0.999882	0.86572	0.86572
GOTERM_MF_DIRECT	GO:0000981~RNA polymerase II transcription factor activity, sequence-specific DNA binding	6	16.6667	0.0848745	PGBD1, ATF1, REST, NFATC2, ZBTB4, KLF2	36	1283	18945	2.46103	0.999882	0.86572	0.86572
GOTERM_BP_DIRECT	GO:0070534~protein K63-linked ubiquitination	2	5.55556	0.0863314	TRIM31, RNF5	34	53	19414	21.5472	1	1	1
GOTERM_BP_DIRECT	GO:0042733~embryonic digit morphogenesis	2	5.55556	0.0909956	GNA12, ECE1	34	56	19414	20.3929	1	1	1
