# Supplementary material for: Exome sequencing identifies novel genetic variants associated with varicose veins
Source: PLoS Genet. 2024 Jul 9;20(7):e1011339. doi: 10.1371/journal.pgen.1011339 (PMC11233024; doi:10.1371/journal.pgen.1011339)
Supplement: S16 Table — (XLSX) [file pgen.1011339.s022.xlsx]

## Sheet: female_david
S16 Table. GO enrichment analysis results of VV-associated genes in females
Category	Term	Count	%	PValue	Genes	List Total	Pop Hits	Pop Total	Fold Enrichment	Bonferroni	Benjamini	FDR
GOTERM_BP_DIRECT	GO:0070534~protein K63-linked ubiquitination	3	13.6364	0.00147253	TRIM27, TRIM31, RNF5	21	55	19256	50.0156	0.262905	0.294787	0.294787
GOTERM_BP_DIRECT	GO:0070936~protein K48-linked ubiquitination	3	13.6364	0.00286201	UBE2H, TRIM31, RNF5	21	77	19256	35.7254	0.447491	0.294787	0.294787
GOTERM_MF_DIRECT	GO:0061630~ubiquitin protein ligase activity	4	18.1818	0.00665795	TRIM27, TRIM31, RNF5, TRIM10	22	352	18883	9.75362	0.356539	0.338536	0.333407
GOTERM_MF_DIRECT	GO:0005515~protein binding	20	90.9091	0.0147984	ATF1, CDT1, UBE2H, TBC1D19, H2AC6, PNO1, BTN1A1, RNF5, HDAC7, H1-5, REST, ABHD16A, PIEZO1, CPNE3, TRIM27, TRIM31, CCHCR1, SHANK3, TRIM10, KCNJ2	22	12707	18883	1.35094	0.626184	0.338536	0.333407
GOTERM_MF_DIRECT	GO:0008270~zinc ion binding	5	22.7273	0.015388	TRIM27, TRIM31, RNF5, TRIM10, SHANK3	22	889	18883	4.82744	0.640666	0.338536	0.333407
GOTERM_BP_DIRECT	GO:0032897~negative regulation of viral transcription	2	9.09091	0.0164957	TRIM27, TRIM31	21	16	19256	114.619	0.968034	0.933635	0.933635
GOTERM_BP_DIRECT	GO:0006511~ubiquitin-dependent protein catabolic process	3	13.6364	0.02381	UBE2H, TRIM31, RNF5	21	232	19256	11.8571	0.993183	0.933635	0.933635
GOTERM_MF_DIRECT	GO:0019789~SUMO transferase activity	2	9.09091	0.0241962	TRIM27, HDAC7	22	22	18883	78.0289	0.801424	0.363069	0.357568
GOTERM_BP_DIRECT	GO:0046597~negative regulation of viral entry into host cell	2	9.09091	0.0246464	TRIM31, TRIM10	21	24	19256	76.4127	0.994291	0.933635	0.933635
GOTERM_CC_DIRECT	GO:0005654~nucleoplasm	9	40.9091	0.0267289	H1-5, ATF1, CDT1, REST, H2AC6, PNO1, CPNE3, TRIM27, HDAC7	21	3972	20521	2.21418	0.755567	1	1
GOTERM_MF_DIRECT	GO:0004842~ubiquitin-protein transferase activity	3	13.6364	0.0275052	UBE2H, TRIM27, RNF5	22	234	18883	11.0041	0.841306	0.363069	0.357568
GOTERM_BP_DIRECT	GO:0032703~negative regulation of interleukin-2 production	2	9.09091	0.0286976	TRIM27, HDAC7	21	28	19256	65.4966	0.997588	0.933635	0.933635
GOTERM_BP_DIRECT	GO:0045740~positive regulation of DNA replication	2	9.09091	0.0317255	ATF1, CDT1	21	31	19256	59.1582	0.998736	0.933635	0.933635
GOTERM_MF_DIRECT	GO:0042802~identical protein binding	6	27.2727	0.0380406	ATF1, REST, TRIM27, CCHCR1, RNF5, KCNJ2	22	1734	18883	2.96996	0.92267	0.418446	0.412106
GOTERM_BP_DIRECT	GO:0050885~neuromuscular process controlling balance	2	9.09091	0.0487149	REST, SHANK3	21	48	19256	38.2063	0.999968	1	1
GOTERM_BP_DIRECT	GO:0016925~protein sumoylation	2	9.09091	0.0546433	TRIM27, HDAC7	21	54	19256	33.9612	0.999991	1	1
GOTERM_BP_DIRECT	GO:0010507~negative regulation of autophagy	2	9.09091	0.0615154	TRIM27, RNF5	21	61	19256	30.064	0.999998	1	1
GOTERM_CC_DIRECT	GO:0005829~cytosol	10	45.4545	0.0636408	UBE2H, REST, ARHGEF26, PNO1, CPNE3, TRIM27, TRIM31, CCHCR1, SHANK3, HDAC7	21	5537	20521	1.76484	0.967265	1	1
GOTERM_MF_DIRECT	GO:0031492~nucleosomal DNA binding	2	9.09091	0.0709261	H1-5, H2AC6	22	66	18883	26.0096	0.992214	0.668732	0.658599
GOTERM_BP_DIRECT	GO:0071260~cellular response to mechanical stimulus	2	9.09091	0.0760818	PIEZO1, KCNJ2	21	76	19256	24.1303	1	1	1
GOTERM_BP_DIRECT	GO:0016567~protein ubiquitination	3	13.6364	0.0843075	TRIM31, RNF5, TRIM10	21	469	19256	5.86537	1	1	1
GOTERM_BP_DIRECT	GO:0000122~negative regulation of transcription from RNA polymerase II promoter	4	18.1818	0.0845784	H1-5, REST, TRIM27, HDAC7	21	1011	19256	3.6279	1	1	1
GOTERM_BP_DIRECT	GO:0051091~positive regulation of sequence-specific DNA binding transcription factor activity	2	9.09091	0.0970579	TRIM27, TRIM31	21	98	19256	18.7133	1	1	1
