# Supplementary material for: Exome sequencing identifies novel genetic variants associated with varicose veins
Source: PLoS Genet. 2024 Jul 9;20(7):e1011339. doi: 10.1371/journal.pgen.1011339 (PMC11233024; doi:10.1371/journal.pgen.1011339)
Supplement: S17 Table — (XLSX) [file pgen.1011339.s023.xlsx]

## Sheet: Sheet1
S17 Table. GTEx tissue expression of VV-associated genes
ensg	symbol	Adipose_Tissue	Adrenal_Gland	Bladder	Blood	Blood_Vessel	Brain	Breast	Cervix_Uteri	Colon	Esophagus	Fallopian_Tube	Heart	Kidney	Liver	Lung	Muscle	Nerve	Ovary	Pancreas	Pituitary	Prostate	Salivary_Gland	Skin	Small_Intestine	Spleen	Stomach	Testis	Thyroid	Uterus	Vagina
ENSG00000112337	SLC17A2	0.0100372	0.00754728	0.0156478	0.049222	0.0150776	0.00261506	0.0104124	0.0186493	0.00566421	0.00710595	0.032757	0.00878614	0.533213	5.01083	0.0136706	0.00686601	0.00530108	0.00787988	0.0416912	0.00711256	0.0084703	0.00483984	0.0196215	0.0088414	0.0257585	0.00662806	0.445007	0.00902033	0.00586533	0.00999691
ENSG00000205279	CTXN3	0.0126012	0.0180459	0.0112677	0.0163197	0.011982	1.62552	0.024061	0.0454999	0.0727851	0.107036	0.0173416	0.0104441	2.89374	0.00606831	0.026641	0.645461	0.0402605	0.0521289	0.00322996	2.79007	0.0975967	0.0919691	0.0187975	0.045587	0.00494308	0.0284685	0.330949	0.0127451	0.0488621	0.092888
ENSG00000141977	CIB3	0.0188418	0.0228197	0.0100405	0.136729	0.0187995	0.0406064	0.0816409	0.0229921	0.0265707	0.0208765	0	0.0072773	0.0113543	0.024026	0.0503793	0.00712566	0.121162	0.0252371	0.00781457	0.0531054	0.0487185	0.0525072	0.0258602	0.086738	0.196747	0.021059	1.46126	0.0238779	0.0256149	0.0170372
ENSG00000204613	TRIM10	0.0500012	0.0151203	0.0234891	1.53291	0.0312617	0.0197493	0.0361038	0.0723552	0.957983	0.150702	0.0492095	0.0256241	1.38597	1.54836	0.498779	0.0109079	0.0232851	0.0222436	0.033283	0.103525	0.0421649	0.0116116	0.584542	1.3847	0.799916	0.0534023	0.139368	0.0581809	0.0241783	0.033142
ENSG00000204616	TRIM31	0.0909157	0.253468	2.83787	0.100441	0.0480583	0.0446497	0.207475	0.349314	2.00977	0.156668	0.436364	0.0242305	0.14121	0.663879	0.424301	0.0187773	0.0639535	0.117647	0.242877	0.103662	1.12573	0.25914	0.534434	3.28086	0.149942	1.93945	3.20719	0.346877	0.144308	0.828629
ENSG00000197653	DNAH10	0.208276	0.0985319	0.193565	0.236024	0.232418	0.655238	0.191351	0.597661	0.13712	0.116131	2.04729	0.0694319	0.162191	0.0471032	1.23802	0.096626	0.339315	0.173935	0.0602454	0.357574	0.190568	0.18483	0.218797	0.160625	0.307522	0.116092	3.07297	0.232868	0.249799	0.209983
ENSG00000178462	TUBAL3	0.263381	0.0111613	0.362996	0.0387479	0.227565	0.185652	0.430629	0.179035	1.58273	0.437772	0.300057	0.358909	1.73299	0.0209769	0.243243	0.0789696	0.280132	0.0465503	0.0674319	0.0542751	0.20553	1.16052	0.47969	3.16791	0.0215125	0.22806	1.70988	0.171743	0.18037	0.44906
ENSG00000099937	SERPIND1	0.518282	0.315965	1.05779	0.479558	0.267972	0.532563	0.651374	1.27267	0.149025	0.404682	1.25227	0.507823	0.183856	5.61597	1.07292	0.097729	1.00967	1.62966	0.156544	0.831298	0.263504	0.156395	0.148244	0.259739	0.23362	0.562896	0.511783	0.535181	1.90544	0.933631
ENSG00000167513	CDT1	0.884195	1.0575	1.07387	2.47749	0.71432	1.23195	1.06187	1.18057	1.50242	1.67573	1.00384	0.463199	0.782575	0.661541	1.65774	0.155431	0.989157	0.993225	0.494837	2.30832	1.25489	1.32632	2.97949	2.28855	2.45022	1.3469	3.26198	1.24341	0.861532	2.14878
ENSG00000123700	KCNJ2	1.696	0.73639	1.02436	2.444	0.811052	1.76366	2.7213	1.07037	1.47865	1.76768	1.69777	1.95095	0.764397	0.369871	2.13919	1.57567	2.20404	1.06528	0.248206	1.16987	1.57796	1.57564	1.63697	1.30912	3.3846	1.13848	0.472046	1.28606	1.03512	2.11339
ENSG00000144152	FBLN7	2.04831	1.22774	1.26035	0.296372	2.70009	1.22494	2.38742	2.69221	0.817403	0.850972	2.18364	0.479676	0.525394	0.97749	1.42515	0.353068	1.10252	0.791624	0.384266	2.85793	1.48452	0.836647	1.87103	1.18099	1.59921	0.657524	0.48851	2.99086	2.18932	2.34711
ENSG00000109680	TBC1D19	2.36811	2.86508	2.8132	0.804377	2.56022	1.76785	2.44121	3.27975	2.46142	2.2305	2.85607	1.76637	2.37145	0.865434	2.60266	1.39446	3.00837	3.37728	1.47507	3.21816	2.71529	2.16763	2.24516	1.70374	1.93146	2.11695	3.32566	3.07864	3.6126	2.67785
ENSG00000137338	PGBD1	2.71623	2.44171	3.01321	0.854449	3.0671	2.84404	2.85996	3.39849	3.13884	2.83192	3.31995	1.84895	2.19413	1.54102	2.78422	1.32872	3.39276	3.1172	1.3998	2.975	3.1419	2.23514	2.24703	2.55447	2.84585	2.4943	3.22286	2.89851	3.60697	2.87442
ENSG00000101096	NFATC2	2.77018	1.2098	2.37657	2.19796	2.38854	1.06772	3.07517	2.54294	2.76447	2.23426	2.70874	1.40082	1.15222	1.45374	2.67226	1.57089	3.01177	2.26893	1.44921	1.96264	2.48294	2.63011	2.05684	3.42536	3.84575	2.68893	1.81546	3.02652	2.68417	2.3205
ENSG00000084093	REST	3.3264	3.00598	3.58087	2.3934	3.51867	1.47422	3.33515	3.57376	3.30529	3.37483	3.63952	2.28607	2.64033	2.30558	3.3698	2.30347	3.95573	3.78985	2.3308	1.92486	3.55454	3.47265	3.65027	3.30971	3.36446	2.91496	4.08568	3.79054	3.7878	3.59794
ENSG00000184545	DUSP8	3.34363	1.74937	2.78753	1.27221	4.77513	4.99609	3.533	3.36069	4.00778	2.95895	3.97036	3.51835	2.75064	1.5639	4.26249	3.42636	4.29922	2.07239	3.52478	5.37483	3.22469	3.36274	2.24903	3.49125	2.64507	3.31914	3.09709	3.13047	4.33121	3.02388
ENSG00000129993	CBFA2T3	3.37717	1.71153	2.77743	3.54898	1.63745	3.03656	3.58347	2.89339	2.71093	2.59342	3.01382	2.74614	1.15134	2.01848	4.35048	2.57039	2.83922	1.32041	3.81441	2.92923	3.54765	2.85047	1.93999	3.9177	5.04598	2.3091	3.278	2.99071	3.35621	2.94713
ENSG00000204536	CCHCR1	3.58874	3.01081	4.18488	2.72374	3.67236	3.19852	3.93633	4.86234	4.00812	3.74033	4.70598	2.63528	3.62659	2.70999	3.74698	3.31156	4.56328	4.77503	2.89724	3.73869	4.76088	3.67673	4.23285	4.13949	4.11	3.68968	5.66941	4.6518	4.60849	4.41076
ENSG00000110888	CAPRIN2	3.62723	3.74922	4.37301	1.98347	4.39923	4.02082	3.7188	4.72577	3.93626	3.78817	4.53766	3.07248	3.33764	2.68086	4.12956	2.64549	5.33594	5.15243	3.18897	5.10709	4.43415	3.48358	3.83447	4.04637	4.21923	3.72023	5.0587	4.67993	4.87673	4.18169
ENSG00000196700	ZNF512B	4.13267	4.20782	4.68699	2.07141	4.305	3.91389	4.47903	5.0509	3.9406	4.51603	5.0241	3.07473	3.85905	4.00157	4.34827	3.50193	4.64047	5.12103	3.61788	5.45171	4.85553	4.46774	4.62903	3.80842	4.37361	4.01718	4.80561	5.49578	5.14048	4.66966
ENSG00000123268	ATF1	4.18748	4.04367	3.99167	2.87574	4.27092	2.5548	4.17028	4.43951	3.83696	3.66038	4.30573	2.64437	3.0844	2.84656	4.10075	4.08762	4.34794	4.56461	2.43641	3.95432	3.93695	3.86763	4.00722	3.83411	3.82848	3.39958	3.39156	4.49312	4.44609	4.31494
ENSG00000115946	PNO1	4.43112	4.20715	4.41333	2.61103	4.37879	3.17467	4.34826	4.07352	3.89966	3.9803	4.33989	2.9487	3.25374	2.91705	4.13488	3.96205	4.35174	3.97272	2.84744	3.89022	4.17797	3.59323	4.25624	3.58778	3.76138	3.5852	4.23919	4.24827	4.24547	3.95499
ENSG00000204427	ABHD16A	4.93922	5.05563	5.5273	5.07615	5.135	4.71732	4.99867	5.57487	5.35604	5.2365	5.60876	3.94202	4.53005	4.61909	5.44656	4.58328	5.48914	5.46952	3.96879	5.66455	5.55541	5.02794	4.89598	5.26349	5.55589	5.02094	5.66758	5.63616	5.63987	5.34566
ENSG00000085719	CPNE3	5.20197	4.75834	5.23413	4.22634	5.54721	3.87513	5.23897	5.57819	4.87589	5.20265	5.48262	4.03263	4.13256	3.75946	5.07686	3.61513	5.56788	5.43746	3.94375	4.81118	5.16462	5.19797	5.38281	4.7114	4.43255	4.63678	3.346	5.53856	5.48783	5.59153
ENSG00000146535	GNA12	5.24655	4.87993	5.35378	3.61057	5.55315	5.01873	4.9847	5.27208	4.9491	4.47978	5.38377	4.09621	3.71411	3.11833	5.25824	3.06447	5.40185	5.65429	3.27348	5.18327	4.85327	4.0224	4.25828	4.70405	4.83055	4.22928	5.14321	4.53478	5.61426	4.71157
ENSG00000079337	RAPGEF3	5.35117	1.93138	4.44621	0.582479	4.03704	3.63164	5.44182	5.30481	3.41571	4.13565	5.19656	3.13613	5.03979	1.00742	4.14563	2.84381	4.96163	5.5537	1.68207	3.30751	4.37556	3.88692	2.80973	3.45295	4.56337	3.48789	2.84795	5.55887	5.16185	4.83311
ENSG00000174282	ZBTB4	5.58001	5.55487	5.61033	3.78975	5.6651	5.30588	5.61212	5.66795	5.30463	5.53393	5.67243	4.81141	4.71952	2.74318	5.63445	4.74927	5.66839	5.67243	4.11732	5.62099	5.6368	5.49636	5.49406	5.09046	5.33552	5.00777	5.37267	5.66936	5.67243	5.62734
ENSG00000188895	MSL1	5.59944	5.28005	5.63785	5.37882	5.66215	4.98009	5.62385	5.66561	5.57007	5.55338	5.67243	4.33218	4.90477	4.32472	5.66806	4.99793	5.67218	5.67092	4.53259	5.66145	5.65483	5.53685	5.63016	5.6163	5.66556	5.33933	5.67243	5.66663	5.67243	5.64931
ENSG00000204308	RNF5	5.63441	5.65974	5.67243	5.16282	5.67151	5.50389	5.65381	5.66311	5.66841	5.62503	5.67243	5.33539	5.63061	5.61645	5.66861	5.60156	5.67243	5.67243	4.72194	4.91472	5.66712	5.54849	5.57698	5.67168	5.64948	5.64826	5.66775	5.67225	5.67243	5.66054
ENSG00000186591	UBE2H	5.63591	5.59102	5.61722	5.34972	5.67012	5.22627	5.63443	5.67243	5.41251	5.62842	5.67243	4.92795	5.15248	4.34744	5.65905	5.48391	5.67064	5.66847	4.97687	5.64454	5.59676	5.6093	5.59579	5.22578	5.44448	5.3161	5.63008	5.6575	5.66184	5.65296
ENSG00000127528	KLF2	5.65278	4.73551	5.66038	5.30943	5.64868	3.66255	5.63571	5.54647	5.29144	5.28199	5.54125	5.2994	4.943	3.02264	5.65717	4.85692	5.67122	5.6655	2.98276	4.85909	5.45065	5.22044	4.82155	5.27135	5.66976	5.45256	5.0551	5.59189	5.64567	5.43987
ENSG00000103335	PIEZO1	5.65812	4.48389	5.66211	4.13148	5.0128	3.43572	5.65742	5.51391	5.51991	5.56707	5.62369	3.53147	4.9236	4.18748	5.66769	2.33289	5.63755	4.66097	3.32034	3.34559	5.63343	5.14017	5.61367	5.32041	5.66233	4.67482	3.39167	5.59931	5.65853	5.62292
ENSG00000251322	SHANK3	5.66127	3.95162	5.13177	0.27121	4.16198	5.15167	5.63887	5.31997	4.32574	4.77159	5.55738	4.78801	5.02963	3.79407	5.63695	3.83666	5.45765	4.02301	2.78642	5.05912	4.99188	4.49205	3.7099	4.40649	5.67212	4.1129	3.76821	5.61686	5.63737	5.02523
ENSG00000061273	HDAC7	5.66519	5.65831	5.67243	4.91898	5.66772	3.8762	5.66623	5.66688	5.35629	5.51866	5.67243	4.79661	5.17973	2.70435	5.67196	3.8929	5.67243	5.67243	3.76461	5.5476	5.6556	5.45198	5.66108	5.29672	5.67223	5.0444	4.77774	5.66852	5.67243	5.63637
ENSG00000117298	ECE1	5.67157	5.6705	5.67243	4.95581	5.6717	3.84636	5.67243	5.63591	5.65177	5.37081	5.59231	5.1557	4.86201	4.95508	5.67151	3.75574	5.67243	5.67243	5.46944	5.66601	5.66583	5.40971	5.50344	5.64821	5.65073	5.39277	5.32406	5.67033	5.67235	5.5952
Note: The H2AC6 gene was not recognised in FUMA Ensembl ID.
