# Supplementary material for: Exome sequencing identifies novel genetic variants associated with varicose veins
Source: PLoS Genet. 2024 Jul 9;20(7):e1011339. doi: 10.1371/journal.pgen.1011339 (PMC11233024; doi:10.1371/journal.pgen.1011339)
Supplement: S18 Table — (XLSX) [file pgen.1011339.s024.xlsx]

## Sheet: Sheet1
S18 Table. Classification of phenotypes for phenome-wide association analysis
Phenotype	Description	Category
Alb	Albumin	Biochemistry
ALP	Alkaline phosphatase	Biochemistry
ALT	Alanine aminotransferase	Biochemistry
ApoA	Apolipoprotein A	Biochemistry
ApoB	Apolipoprotein B	Biochemistry
AST	Aspartate aminotransferase	Biochemistry
BMI	Body mass index	Body size measures
Cal	Calcium	Biochemistry
Cr	Creatinine	Biochemistry
CVD	Cardiovascular disease	Cardiovascular
CysC	Cystatin C	Biochemistry
DBil	Direct bilirubin	Biochemistry
FEV1	Forced expiratory volume in 1-second	Pulmonary Function
FEV1 Best	Forced expiratory volume in 1-second (FEV1), Best measure	Pulmonary Function
FEV1 FVC ratio Z	FEV1/ FVC ratio Z-score	Pulmonary Function
FEV1 pred	Forced expiratory volume in 1-second (FEV1), predicted	Pulmonary Function
FEV1 predperc	Forced expiratory volume in 1-second (FEV1), predicted percentage	Pulmonary Function
FEV1 Z	Forced expiratory volume in 1-second (FEV1) Z-score	Pulmonary Function
FVC	Forced vital capacity	Pulmonary Function
FVC Best	Forced vital capacity (FVC), Best measure	Pulmonary Function
FVC Z	Forced vital capacity (FVC) Z-score	Pulmonary Function
GammaGT	Gamma glutamyltransferase	Biochemistry
Glu	Glucose	Biochemistry
HbA1c	Glycated hemoglobin	Biochemistry
HDLC	HDL cholesterol	Biochemistry
IGF1	IGF1	Biochemistry
LDLC	LDL Cholesterol	Biochemistry
LPA	Lipoprotein A	Biochemistry
Lym c	Lymphocyte count	Inflammatory
Lym p	Lymphocyte percentage	Inflammatory
Mon c	Monocyte count	Inflammatory
Mon p	Monocyte percentage	Inflammatory
Neu c	Neutrophill count	Inflammatory
Neu p	Neutrophill percentage	Inflammatory
NLR	NLR	Inflammatory
Oes2	Oestradiol	Biochemistry
Phosphate	Phosphate	Biochemistry
PLT c	Platelet count	Inflammatory
RF	Rheumatoid factor	Biochemistry
Seated height	Seated height	Body size measures
SHBG	SHBG	Biochemistry
Sitting height	Sitting height	Body size measures
Standing height	Standing height	Body size measures
TBil	Total bilirubin	Biochemistry
TC	TC	Biochemistry
Testo	Testosterone	Biochemistry
TG	Triglyceride	Biochemistry
TP	Total protein	Biochemistry
UA	UA	Biochemistry
Urea	Urea	Biochemistry
Vitamin D	Vitamin D	Biochemistry
WBC c	White blood cell count	Inflammatory
Z QC	Z QC	Pulmonary Function
