# Supplementary material for: Exome sequencing identifies novel genetic variants associated with varicose veins
Source: PLoS Genet. 2024 Jul 9;20(7):e1011339. doi: 10.1371/journal.pgen.1011339 (PMC11233024; doi:10.1371/journal.pgen.1011339)
Supplement: S19 Table — (XLSX) [file pgen.1011339.s025.xlsx]

## Sheet: Sheet1
S19 Table. Phenome-wide association analysis results of VV-related independent common variant genes
Phenotype	Category	Gene	BETA	SE	t	P
Alb	Biochemistry	DNAH10	-0.00216116	0.00701148	-0.308232	0.757906
Alb	Biochemistry	CAPRIN2	-0.00188978	0.00745797	-0.25339	0.799967
Alb	Biochemistry	RAPGEF3	0.0107452	0.0094022	1.14284	0.253107
Alb	Biochemistry	HDAC7	-0.00346069	0.00825446	-0.419251	0.675033
Alb	Biochemistry	ATF1	-0.00323348	0.00660792	-0.489334	0.624605
Alb	Biochemistry	PIEZO1	-0.00449119	0.00454151	-0.988919	0.322703
Alb	Biochemistry	CDT1	-0.0131301	0.00779256	-1.68495	0.0919994
Alb	Biochemistry	CBFA2T3	-0.0422515	0.0114333	-3.69549	0.000219503
Alb	Biochemistry	MSL1	0.048089	0.0202333	2.37672	0.0174678
Alb	Biochemistry	KCNJ2	-0.0148841	0.0102095	-1.45787	0.144876
Alb	Biochemistry	ZBTB4	0.0746293	0.00958413	7.78676	6.9e-15
Alb	Biochemistry	CIB3	-0.0207688	0.00812752	-2.55537	0.0106079
Alb	Biochemistry	TUBAL3	-0.0186181	0.00684237	-2.721	0.00650892
Alb	Biochemistry	DUSP8	-0.0110088	0.00650337	-1.69278	0.0904974
Alb	Biochemistry	KLF2	-0.00721732	0.00749584	-0.962844	0.335627
Alb	Biochemistry	ENSG00000273398_PNO1	0.00449052	0.00679166	0.661181	0.508497
Alb	Biochemistry	NFATC2	-0.00277601	0.0135926	-0.204229	0.838175
Alb	Biochemistry	ZNF512B	0.0180939	0.00662983	2.72916	0.00634989
Alb	Biochemistry	SERPIND1	-0.0262834	0.00653809	-4.02005	5.82e-05
Alb	Biochemistry	SHANK3	0.00739759	0.00649332	1.13926	0.254595
Alb	Biochemistry	TBC1D19	0.00237821	0.0065864	0.36108	0.71804
Alb	Biochemistry	REST	0.0191168	0.00838499	2.27988	0.0226154
Alb	Biochemistry	CTXN3	-0.00473264	0.00690414	-0.685479	0.493042
Alb	Biochemistry	SLC17A2	0.0267256	0.00998148	2.67752	0.00741733
Alb	Biochemistry	H2AC6	0.00426549	0.00784129	0.543978	0.586457
Alb	Biochemistry	PGBD1	0.0138861	0.0101367	1.36989	0.170723
Alb	Biochemistry	TRIM31	0.0116365	0.00857331	1.35729	0.17469
Alb	Biochemistry	TRIM10	0.0100987	0.0107075	0.943141	0.34561
Alb	Biochemistry	CCHCR1	-0.00220158	0.00698379	-0.315242	0.752578
Alb	Biochemistry	ABHD16A	-0.0187191	0.00723783	-2.58628	0.00970223
Alb	Biochemistry	RNF5	-0.0468875	0.00818737	-5.72681	1.02e-08
Alb	Biochemistry	UBE2H	-0.0164701	0.0111291	-1.47991	0.138897
Alb	Biochemistry	GNA12	0.00798406	0.00709103	1.12594	0.260193
Alb	Biochemistry	CPNE3	-0.0151969	0.00690523	-2.20078	0.0277525
ALP	Biochemistry	ZNF512B	-0.286579	0.0553664	-5.17604	2.27e-07
ALP	Biochemistry	SERPIND1	-0.108713	0.0546028	-1.99098	0.0464835
ALP	Biochemistry	SHANK3	-0.0184531	0.0542213	-0.340329	0.733609
ALP	Biochemistry	TBC1D19	0.0322092	0.0550063	0.585555	0.558175
ALP	Biochemistry	REST	-0.0530986	0.0700136	-0.758403	0.44821
ALP	Biochemistry	CTXN3	0.0502191	0.0576516	0.87108	0.383711
ALP	Biochemistry	MSL1	0.257641	0.169008	1.52443	0.127403
ALP	Biochemistry	KCNJ2	-0.21639	0.085292	-2.53704	0.0111798
ALP	Biochemistry	ZBTB4	0.0869424	0.0800063	1.0867	0.277172
ALP	Biochemistry	CIB3	-0.0670953	0.0678307	-0.989158	0.322586
ALP	Biochemistry	KLF2	0.100735	0.0625673	1.61003	0.107393
ALP	Biochemistry	ENSG00000273398_PNO1	-0.0843621	0.0567224	-1.48728	0.136942
ALP	Biochemistry	NFATC2	-0.0422608	0.113581	-0.372078	0.709835
ALP	Biochemistry	TUBAL3	0.0233511	0.0571193	0.408813	0.682677
ALP	Biochemistry	DUSP8	0.2396	0.0543173	4.41112	1.03e-05
ALP	Biochemistry	DNAH10	-0.247998	0.0585461	-4.23595	2.28e-05
ALP	Biochemistry	CAPRIN2	0.0322043	0.0622972	0.516946	0.605194
ALP	Biochemistry	RAPGEF3	-0.269903	0.0784789	-3.43919	0.000583538
ALP	Biochemistry	HDAC7	-0.12837	0.0689126	-1.8628	0.0624912
ALP	Biochemistry	ATF1	-0.194883	0.0551966	-3.53071	0.000414504
ALP	Biochemistry	PIEZO1	-0.100951	0.037919	-2.66229	0.00776154
ALP	Biochemistry	CDT1	-0.165025	0.0650857	-2.53551	0.0112288
ALP	Biochemistry	CBFA2T3	-0.229247	0.0954654	-2.40136	0.0163349
ALP	Biochemistry	TRIM31	0.0253727	0.0716067	0.354335	0.723088
ALP	Biochemistry	TRIM10	-0.100445	0.0894068	-1.12346	0.261244
ALP	Biochemistry	CCHCR1	0.0152612	0.0583323	0.261625	0.79361
ALP	Biochemistry	ABHD16A	0.274917	0.0604601	4.54708	5.44e-06
ALP	Biochemistry	RNF5	-0.222695	0.0683713	-3.25714	0.00112552
ALP	Biochemistry	UBE2H	0.0361926	0.0928762	0.389687	0.696768
ALP	Biochemistry	GNA12	0.190344	0.0592225	3.21404	0.00130892
ALP	Biochemistry	CPNE3	-0.1948	0.0576911	-3.37661	0.000733939
ALP	Biochemistry	PGBD1	0.0905899	0.0846342	1.07037	0.284453
ALP	Biochemistry	SLC17A2	0.356905	0.0833043	4.28436	1.83e-05
ALP	Biochemistry	H2AC6	-0.20422	0.0654853	-3.11856	0.00181753
ALT	Biochemistry	TRIM31	-0.126172	0.0340686	-3.70347	0.000212703
ALT	Biochemistry	PGBD1	-0.129633	0.0402715	-3.21897	0.00128663
ALT	Biochemistry	ZNF512B	-0.0528107	0.0263428	-2.00475	0.0449902
ALT	Biochemistry	SERPIND1	-0.0493588	0.0259784	-1.9	0.0574346
ALT	Biochemistry	SHANK3	-0.0213964	0.0257939	-0.829513	0.406815
ALT	Biochemistry	TBC1D19	0.00126872	0.0261677	0.048484	0.961331
ALT	Biochemistry	REST	0.0686701	0.0333087	2.06163	0.0392439
ALT	Biochemistry	CTXN3	0.00624596	0.0274218	0.227774	0.819822
ALT	Biochemistry	SLC17A2	0.0123517	0.0396343	0.311641	0.755313
ALT	Biochemistry	H2AC6	-0.0535094	0.0311605	-1.71722	0.0859404
ALT	Biochemistry	TUBAL3	-0.00285361	0.0271724	-0.105019	0.916361
ALT	Biochemistry	DUSP8	-0.0180114	0.0258451	-0.6969	0.485866
ALT	Biochemistry	DNAH10	0.069328	0.0278492	2.48941	0.0127962
ALT	Biochemistry	CAPRIN2	0.0133287	0.0296385	0.449707	0.652922
ALT	Biochemistry	RAPGEF3	0.00260941	0.0373513	0.0698614	0.944304
ALT	Biochemistry	HDAC7	-0.00224488	0.0327925	-0.0684572	0.945422
ALT	Biochemistry	ATF1	0.133663	0.0262552	5.09091	3.57e-07
ALT	Biochemistry	PIEZO1	-0.0161073	0.0180381	-0.892956	0.371881
ALT	Biochemistry	CDT1	-0.0137957	0.030968	-0.445483	0.655971
ALT	Biochemistry	CBFA2T3	-0.0354831	0.0454185	-0.781248	0.434657
ALT	Biochemistry	ZBTB4	0.0535693	0.0380689	1.40717	0.159378
ALT	Biochemistry	CIB3	0.0360148	0.0322598	1.1164	0.264253
ALT	Biochemistry	MSL1	0.0656511	0.0803757	0.816803	0.414041
ALT	Biochemistry	KCNJ2	0.0915012	0.0405775	2.25497	0.0241358
ALT	Biochemistry	NFATC2	-0.0956855	0.0540214	-1.77125	0.0765199
ALT	Biochemistry	RNF5	-0.0596814	0.0325278	-1.83478	0.0665389
ALT	Biochemistry	KLF2	-0.0236127	0.0297678	-0.793229	0.427645
ALT	Biochemistry	ENSG00000273398_PNO1	-0.0198577	0.0269857	-0.73586	0.461817
ALT	Biochemistry	CPNE3	0.0344852	0.0274394	1.25678	0.208836
ALT	Biochemistry	ABHD16A	0.028272	0.0287616	0.982979	0.325619
ALT	Biochemistry	UBE2H	0.060924	0.0441879	1.37875	0.167973
ALT	Biochemistry	GNA12	0.0462344	0.028174	1.64103	0.100792
ALT	Biochemistry	CCHCR1	0.000795568	0.0277547	0.0286642	0.977132
ALT	Biochemistry	TRIM10	0.0139636	0.0425368	0.32827	0.742708
ApoA	Biochemistry	ENSG00000273398_PNO1	-0.00104145	0.000665601	-1.56468	0.11766
ApoA	Biochemistry	CCHCR1	-0.00340662	0.000684467	-4.97704	6.46e-07
ApoA	Biochemistry	KLF2	0.000655443	0.000734678	0.892151	0.372313
ApoA	Biochemistry	TRIM10	0.00235813	0.00104935	2.24723	0.0246259
ApoA	Biochemistry	GNA12	0.000115684	0.000695047	0.16644	0.867811
ApoA	Biochemistry	ABHD16A	-0.000228384	0.000709445	-0.321919	0.747515
ApoA	Biochemistry	RNF5	-0.00381979	0.000802402	-4.76045	1.93e-06
ApoA	Biochemistry	UBE2H	0.000318107	0.00109109	0.291549	0.770632
ApoA	Biochemistry	SLC17A2	-0.00432946	0.000978215	-4.42587	9.61e-06
ApoA	Biochemistry	H2AC6	-0.000417885	0.000768604	-0.543693	0.586653
ApoA	Biochemistry	PGBD1	-0.00620049	0.000993285	-6.2424	4.31e-10
ApoA	Biochemistry	TRIM31	-0.00417585	0.00084023	-4.96989	6.7e-07
ApoA	Biochemistry	TUBAL3	-3.85e-05	0.000670736	-0.057418	0.954212
ApoA	Biochemistry	DUSP8	0.00105548	0.000637452	1.65578	0.0977677
ApoA	Biochemistry	DNAH10	-0.00773206	0.00068714	-11.2525	2.28e-29
ApoA	Biochemistry	CAPRIN2	0.00319871	0.000731029	4.37562	1.21e-05
ApoA	Biochemistry	RAPGEF3	-0.000955903	0.00092166	-1.03715	0.299665
ApoA	Biochemistry	HDAC7	-0.00126442	0.000809095	-1.56276	0.11811
ApoA	Biochemistry	ATF1	-0.00358713	0.000647863	-5.53687	3.08e-08
ApoA	Biochemistry	PIEZO1	0.000431963	0.000445124	0.970434	0.331831
ApoA	Biochemistry	CDT1	0.00121507	0.000763827	1.59077	0.111662
ApoA	Biochemistry	CBFA2T3	-0.000689137	0.00112087	-0.614824	0.538672
ApoA	Biochemistry	MSL1	0.00124012	0.0019833	0.625283	0.531786
ApoA	Biochemistry	KCNJ2	-0.000136667	0.00100059	-0.136586	0.891358
ApoA	Biochemistry	ZBTB4	-0.000324247	0.00093963	-0.34508	0.730034
ApoA	Biochemistry	CIB3	-0.000526816	0.000796683	-0.661262	0.508445
ApoA	Biochemistry	SERPIND1	-0.00170739	0.000640863	-2.6642	0.00771756
ApoA	Biochemistry	SHANK3	-0.000500607	0.000636503	-0.786496	0.431578
ApoA	Biochemistry	NFATC2	-0.000763069	0.00133263	-0.572603	0.566914
ApoA	Biochemistry	ZNF512B	0.000314178	0.000649877	0.483442	0.628782
ApoA	Biochemistry	CTXN3	-0.0016092	0.000676681	-2.37809	0.0174034
ApoA	Biochemistry	TBC1D19	-1.4e-05	0.000645631	-0.0217325	0.982661
ApoA	Biochemistry	REST	0.00269175	0.000821888	3.27508	0.00105643
ApoA	Biochemistry	CPNE3	-0.00182285	0.000676906	-2.69291	0.00708355
ApoB	Biochemistry	TBC1D19	-0.000384725	0.000591254	-0.650693	0.515245
ApoB	Biochemistry	ABHD16A	0.00239407	0.000649933	3.68356	0.000230031
ApoB	Biochemistry	RNF5	-0.00180688	0.000734839	-2.45887	0.0139379
ApoB	Biochemistry	UBE2H	-1.72e-05	0.000998015	-0.017198	0.986279
ApoB	Biochemistry	SHANK3	-0.00125987	0.000582792	-2.16179	0.0306354
ApoB	Biochemistry	CPNE3	0.00161331	0.000620015	2.60205	0.00926715
ApoB	Biochemistry	ATF1	-0.00197021	0.00059332	-3.32065	0.000898185
ApoB	Biochemistry	PIEZO1	-0.000497263	0.000407491	-1.22031	0.22235
ApoB	Biochemistry	GNA12	0.00156088	0.000636521	2.45221	0.0141986
ApoB	Biochemistry	CBFA2T3	-0.00152699	0.00102657	-1.48747	0.136893
ApoB	Biochemistry	MSL1	-0.00110908	0.00181633	-0.610616	0.541455
ApoB	Biochemistry	KCNJ2	0.00308736	0.000916797	3.36755	0.000758483
ApoB	Biochemistry	CDT1	0.00105719	0.000699568	1.5112	0.130739
ApoB	Biochemistry	TUBAL3	0.000153518	0.000614035	0.250015	0.802576
ApoB	Biochemistry	DUSP8	6.17e-05	0.000583752	0.105619	0.915885
ApoB	Biochemistry	DNAH10	0.00405551	0.000629229	6.4452	1.16e-10
ApoB	Biochemistry	CAPRIN2	0.000614043	0.000669541	0.91711	0.359085
ApoB	Biochemistry	RAPGEF3	-0.000331893	0.000843798	-0.393332	0.694075
ApoB	Biochemistry	HDAC7	-0.00187516	0.000740629	-2.53185	0.0113468
ApoB	Biochemistry	SLC17A2	0.00167981	0.000895228	1.8764	0.0606006
ApoB	Biochemistry	H2AC6	0.00487066	0.00070379	6.92062	4.5e-12
ApoB	Biochemistry	REST	-0.000976082	0.000752668	-1.29683	0.194691
ApoB	Biochemistry	CTXN3	0.000417161	0.000619654	0.673216	0.50081
ApoB	Biochemistry	KLF2	0.000385107	0.000672546	0.572611	0.566909
ApoB	Biochemistry	ENSG00000273398_PNO1	0.000319385	0.000609705	0.523835	0.600394
ApoB	Biochemistry	ZBTB4	-0.00242036	0.000860067	-2.81416	0.00489085
ApoB	Biochemistry	CIB3	0.000609164	0.000728908	0.835722	0.403312
ApoB	Biochemistry	SERPIND1	-0.00131121	0.000586996	-2.23377	0.0254991
ApoB	Biochemistry	TRIM10	0.00429702	0.000960752	4.47256	7.73e-06
ApoB	Biochemistry	NFATC2	0.000397268	0.00122089	0.325392	0.744884
ApoB	Biochemistry	ZNF512B	0.00102106	0.00059507	1.71586	0.086189
ApoB	Biochemistry	TRIM31	-0.00135591	0.000769688	-1.76163	0.0781323
ApoB	Biochemistry	CCHCR1	0.00303451	0.000626987	4.83982	1.3e-06
ApoB	Biochemistry	PGBD1	-0.00134417	0.000909472	-1.47797	0.139416
AST	Biochemistry	DUSP8	-0.0166067	0.0171726	-0.967043	0.333523
AST	Biochemistry	TUBAL3	-0.0145164	0.0180624	-0.803684	0.42158
AST	Biochemistry	ABHD16A	-0.0670619	0.0191147	-3.50839	0.000450885
AST	Biochemistry	RNF5	-0.347094	0.0216099	-16.0618	4.97e-58
AST	Biochemistry	DNAH10	-0.0210318	0.0185139	-1.136	0.255959
AST	Biochemistry	CAPRIN2	0.0271056	0.0196988	1.376	0.168821
AST	Biochemistry	RAPGEF3	0.00448913	0.0248207	0.180862	0.856476
AST	Biochemistry	HDAC7	-0.020599	0.0217895	-0.945361	0.344475
AST	Biochemistry	CBFA2T3	-0.0926263	0.0301913	-3.06798	0.00215526
AST	Biochemistry	MSL1	0.0904276	0.0534148	1.69293	0.0904691
AST	Biochemistry	KCNJ2	0.0498464	0.0269709	1.84816	0.0645807
AST	Biochemistry	ZBTB4	-0.0172363	0.0253029	-0.6812	0.495745
AST	Biochemistry	CIB3	0.0658559	0.0214438	3.07108	0.002133
AST	Biochemistry	KLF2	0.0184309	0.0197857	0.931528	0.351581
AST	Biochemistry	ENSG00000273398_PNO1	-0.00398159	0.0179352	-0.221998	0.824315
AST	Biochemistry	NFATC2	-0.0857235	0.0359028	-2.38766	0.0169567
AST	Biochemistry	ZNF512B	-0.0367769	0.0175071	-2.10068	0.03567
AST	Biochemistry	SERPIND1	-0.0328828	0.0172644	-1.90466	0.0568251
AST	Biochemistry	ATF1	0.0381542	0.0174537	2.18602	0.0288148
AST	Biochemistry	PIEZO1	-0.0302091	0.0119862	-2.52033	0.011725
AST	Biochemistry	CDT1	-0.0329223	0.0205823	-1.59954	0.109701
AST	Biochemistry	CTXN3	-0.0126796	0.0182261	-0.695684	0.486627
AST	Biochemistry	SLC17A2	-0.108415	0.0263383	-4.11626	3.85e-05
AST	Biochemistry	H2AC6	-0.0625955	0.0207089	-3.02264	0.00250598
AST	Biochemistry	PGBD1	-0.25561	0.0267561	-9.55336	1.26e-21
AST	Biochemistry	TRIM31	-0.208799	0.0226412	-9.22211	2.93e-20
AST	Biochemistry	TRIM10	-0.0507693	0.0282662	-1.79612	0.0724768
AST	Biochemistry	CCHCR1	-0.151024	0.0184447	-8.18794	2.67e-16
AST	Biochemistry	UBE2H	-0.020893	0.0293719	-0.711326	0.476883
AST	Biochemistry	GNA12	-0.00292924	0.0187252	-0.156433	0.875692
AST	Biochemistry	CPNE3	0.0181415	0.018238	0.994711	0.319877
AST	Biochemistry	SHANK3	-0.0490832	0.0171451	-2.86281	0.00419922
AST	Biochemistry	TBC1D19	-0.0164016	0.0173909	-0.943118	0.345621
AST	Biochemistry	REST	-0.0121238	0.0221383	-0.547637	0.583941
Cal	Biochemistry	KCNJ2	-0.000101973	0.000364895	-0.279458	0.779893
Cal	Biochemistry	CBFA2T3	-5.43e-05	0.000408609	-0.132838	0.894322
Cal	Biochemistry	MSL1	0.0018778	0.000723078	2.59696	0.00940575
Cal	Biochemistry	KLF2	-0.000339774	0.000267895	-1.26831	0.204688
Cal	Biochemistry	ZBTB4	-0.000597593	0.000342603	-1.74427	0.0811127
Cal	Biochemistry	CIB3	-0.000410705	0.000290453	-1.41402	0.157358
Cal	Biochemistry	RAPGEF3	-0.000408417	0.00033605	-1.21535	0.224234
Cal	Biochemistry	HDAC7	-0.00126432	0.000295004	-4.28577	1.82e-05
Cal	Biochemistry	ATF1	-0.000437623	0.000236174	-1.85297	0.0638877
Cal	Biochemistry	PIEZO1	0.000247671	0.000162296	1.52605	0.126999
Cal	Biochemistry	CDT1	0.000404996	0.000278507	1.45417	0.145901
Cal	Biochemistry	SHANK3	-0.000195325	0.000232087	-0.841602	0.400011
Cal	Biochemistry	TBC1D19	0.000311308	0.000235414	1.32239	0.18604
Cal	Biochemistry	REST	0.00055779	0.000299685	1.86125	0.0627093
Cal	Biochemistry	CTXN3	-0.000389792	0.000246754	-1.57968	0.114182
Cal	Biochemistry	SLC17A2	0.000744228	0.000356841	2.0856	0.0370157
Cal	Biochemistry	TUBAL3	-0.0004839	0.000244534	-1.97887	0.0478317
Cal	Biochemistry	DUSP8	-9.42e-05	0.00023245	-0.405293	0.685262
Cal	Biochemistry	DNAH10	0.000386469	0.000250606	1.54214	0.123041
Cal	Biochemistry	CAPRIN2	-0.000361293	0.000266577	-1.3553	0.175322
Cal	Biochemistry	ENSG00000273398_PNO1	-9.98e-05	0.000242727	-0.411203	0.680924
Cal	Biochemistry	NFATC2	-0.00128359	0.000485737	-2.64255	0.00822879
Cal	Biochemistry	ZNF512B	0.000541524	0.00023692	2.28569	0.0222733
Cal	Biochemistry	SERPIND1	-0.000454368	0.000233666	-1.94452	0.0518341
Cal	Biochemistry	GNA12	0.000445297	0.000253446	1.75697	0.078924
Cal	Biochemistry	CPNE3	0.00104247	0.000246811	4.22374	2.4e-05
Cal	Biochemistry	PGBD1	-0.000124097	0.000362354	-0.342474	0.731995
Cal	Biochemistry	TRIM31	-0.000541027	0.00030646	-1.76541	0.0774964
Cal	Biochemistry	TRIM10	0.000562913	0.000382655	1.47107	0.141272
Cal	Biochemistry	H2AC6	-0.000194229	0.000280223	-0.693122	0.488234
Cal	Biochemistry	ABHD16A	-0.000546329	0.000258672	-2.11205	0.034683
Cal	Biochemistry	RNF5	-0.0018534	0.000292628	-6.33363	2.4e-10
Cal	Biochemistry	UBE2H	-0.000724379	0.000397733	-1.82127	0.0685668
Cal	Biochemistry	CCHCR1	-0.00122959	0.000249562	-4.92697	8.36e-07
Cr	Biochemistry	ZNF512B	0.0240022	0.0290664	0.825772	0.408934
Cr	Biochemistry	SERPIND1	-0.0411904	0.0286698	-1.43672	0.150799
Cr	Biochemistry	SHANK3	0.0716574	0.0284609	2.51775	0.011811
Cr	Biochemistry	ENSG00000273398_PNO1	-0.00248246	0.0297792	-0.0833622	0.933564
Cr	Biochemistry	NFATC2	0.0149525	0.05963	0.250755	0.802004
Cr	Biochemistry	KLF2	-0.0180423	0.0328445	-0.549326	0.582782
Cr	Biochemistry	DUSP8	-0.00368565	0.0285122	-0.129266	0.897147
Cr	Biochemistry	DNAH10	0.157555	0.0307321	5.12671	2.95e-07
Cr	Biochemistry	CAPRIN2	-0.12126	0.0327035	-3.70787	0.000209041
Cr	Biochemistry	RAPGEF3	0.120108	0.0411988	2.91532	0.00355352
Cr	Biochemistry	HDAC7	0.139443	0.0361815	3.85398	0.000116236
Cr	Biochemistry	TBC1D19	0.00272453	0.0288741	0.094359	0.924824
Cr	Biochemistry	CDT1	-0.0707691	0.0341749	-2.07079	0.0383793
Cr	Biochemistry	CBFA2T3	-0.0933391	0.0501215	-1.86226	0.0625678
Cr	Biochemistry	MSL1	-0.332554	0.0887079	-3.74886	0.000177668
Cr	Biochemistry	KCNJ2	0.0180125	0.0447752	0.402288	0.687473
Cr	Biochemistry	ZBTB4	0.108141	0.0420067	2.57437	0.0100428
Cr	Biochemistry	CIB3	-0.0488259	0.035606	-1.37128	0.170288
Cr	Biochemistry	TUBAL3	0.0104238	0.0299897	0.347579	0.728157
Cr	Biochemistry	TRIM10	0.00981908	0.0469278	0.209238	0.834263
Cr	Biochemistry	CCHCR1	0.160067	0.0306178	5.22793	1.72e-07
Cr	Biochemistry	ABHD16A	-0.0243512	0.031738	-0.767257	0.44293
Cr	Biochemistry	RNF5	0.218779	0.0358905	6.09574	1.09e-09
Cr	Biochemistry	UBE2H	-0.43046	0.0487502	-8.82991	1.05e-18
Cr	Biochemistry	ATF1	-0.0880593	0.0289787	-3.03876	0.00237575
Cr	Biochemistry	PIEZO1	-0.0646042	0.0199029	-3.24596	0.00117067
Cr	Biochemistry	REST	-0.0613242	0.0367563	-1.6684	0.0952375
Cr	Biochemistry	CTXN3	-0.0364701	0.0302618	-1.20515	0.228145
Cr	Biochemistry	SLC17A2	0.113288	0.0437198	2.59124	0.00956355
Cr	Biochemistry	H2AC6	0.0398934	0.0343674	1.16079	0.245728
Cr	Biochemistry	PGBD1	0.266226	0.0444104	5.99466	2.04e-09
Cr	Biochemistry	TRIM31	0.191405	0.037594	5.09137	3.56e-07
Cr	Biochemistry	GNA12	-0.0555689	0.031092	-1.78724	0.0738997
Cr	Biochemistry	CPNE3	-0.00172312	0.030279	-0.056908	0.954619
CysC	Biochemistry	CTXN3	5.16e-05	0.000340132	0.151623	0.879485
CysC	Biochemistry	SLC17A2	0.00231377	0.000491353	4.70896	2.49e-06
CysC	Biochemistry	H2AC6	-0.00082379	0.000386312	-2.13244	0.032971
CysC	Biochemistry	PGBD1	0.00386089	0.000499268	7.7331	1.05e-14
CysC	Biochemistry	REST	-0.000907536	0.000413093	-2.19693	0.0280263
CysC	Biochemistry	CDT1	-0.00169421	0.000384033	-4.41162	1.03e-05
CysC	Biochemistry	CBFA2T3	-0.00156309	0.000563389	-2.77444	0.00553008
CysC	Biochemistry	MSL1	-0.00489468	0.000996812	-4.91033	9.1e-07
CysC	Biochemistry	KCNJ2	-0.000528517	0.000503242	-1.05022	0.293616
CysC	Biochemistry	ZBTB4	0.00335307	0.000472081	7.10274	1.23e-12
CysC	Biochemistry	CIB3	0.000293915	0.000400078	0.734646	0.462556
CysC	Biochemistry	KLF2	0.000811305	0.000369118	2.19796	0.027953
CysC	Biochemistry	ENSG00000273398_PNO1	-9.21e-05	0.000334687	-0.2752	0.783163
CysC	Biochemistry	NFATC2	-0.000364713	0.000670127	-0.544245	0.586273
CysC	Biochemistry	ZNF512B	0.000110274	0.000326681	0.337559	0.735696
CysC	Biochemistry	SERPIND1	-0.000285946	0.000322188	-0.887515	0.374802
CysC	Biochemistry	SHANK3	0.000563569	0.000319884	1.76179	0.078106
CysC	Biochemistry	TBC1D19	0.000275121	0.000324501	0.847828	0.396534
CysC	Biochemistry	PIEZO1	-0.000815272	0.000223692	-3.64463	0.000267822
CysC	Biochemistry	TRIM31	0.0033156	0.000422539	7.84685	4.28e-15
CysC	Biochemistry	TUBAL3	-0.000190647	0.000336992	-0.565731	0.571577
CysC	Biochemistry	DUSP8	7.05e-05	0.00032045	0.220153	0.825752
CysC	Biochemistry	DNAH10	0.00074238	0.000345399	2.14934	0.0316083
CysC	Biochemistry	CAPRIN2	-0.000497032	0.000367606	-1.35208	0.176351
CysC	Biochemistry	RAPGEF3	0.00085056	0.000463073	1.83677	0.0662445
CysC	Biochemistry	HDAC7	0.00282584	0.000406597	6.94998	3.66e-12
CysC	Biochemistry	ATF1	-0.000991261	0.000325642	-3.04402	0.0023346
CysC	Biochemistry	CPNE3	0.000979835	0.000340349	2.87891	0.00399073
CysC	Biochemistry	ABHD16A	0.000337626	0.000356693	0.946545	0.343871
CysC	Biochemistry	RNF5	0.00391001	0.000403453	9.69138	3.3e-22
CysC	Biochemistry	TRIM10	-0.00298322	0.000527403	-5.65644	1.55e-08
CysC	Biochemistry	CCHCR1	0.0019738	0.000344115	5.73589	9.71e-09
CysC	Biochemistry	UBE2H	-0.00262132	0.000547908	-4.78423	1.72e-06
CysC	Biochemistry	GNA12	-0.00119152	0.000349426	-3.40995	0.000649826
DBil	Biochemistry	RNF5	-0.0082407	0.00228674	-3.60369	0.000313785
DBil	Biochemistry	UBE2H	0.00302392	0.00310893	0.972655	0.330726
DBil	Biochemistry	ENSG00000273398_PNO1	-0.00131723	0.00189495	-0.695127	0.486976
DBil	Biochemistry	NFATC2	-0.00305315	0.00379764	-0.803959	0.421421
DBil	Biochemistry	GNA12	-0.0046531	0.00197828	-2.35209	0.0186688
DBil	Biochemistry	ABHD16A	-0.00800074	0.00202006	-3.96064	7.48e-05
DBil	Biochemistry	SHANK3	-0.00162031	0.00181174	-0.894339	0.371141
DBil	Biochemistry	TBC1D19	0.00131147	0.00183751	0.713723	0.475399
DBil	Biochemistry	ZNF512B	-0.00315363	0.00184825	-1.70628	0.0879564
DBil	Biochemistry	SERPIND1	-0.00225824	0.00182478	-1.23754	0.215887
DBil	Biochemistry	CCHCR1	-0.00921702	0.00195025	-4.72607	2.29e-06
DBil	Biochemistry	TUBAL3	-0.000226298	0.00190848	-0.118575	0.905612
DBil	Biochemistry	DUSP8	-0.0023557	0.00181463	-1.29817	0.19423
DBil	Biochemistry	DNAH10	-0.00271078	0.00195564	-1.38613	0.165708
DBil	Biochemistry	CAPRIN2	-0.00370003	0.00207991	-1.77893	0.0752515
DBil	Biochemistry	RAPGEF3	0.00129571	0.00262205	0.494159	0.621194
DBil	Biochemistry	CPNE3	-0.0017203	0.0019297	-0.891482	0.372671
DBil	Biochemistry	REST	0.00113373	0.00233766	0.484984	0.627688
DBil	Biochemistry	CTXN3	-0.000792819	0.00192598	-0.411645	0.6806
DBil	Biochemistry	SLC17A2	-0.00991433	0.00278914	-3.55462	0.000378583
DBil	Biochemistry	H2AC6	-0.0120209	0.00218348	-5.50536	3.69e-08
DBil	Biochemistry	PGBD1	-0.00510771	0.00283369	-1.80249	0.071469
DBil	Biochemistry	TRIM31	-0.0017866	0.00239404	-0.746267	0.455507
DBil	Biochemistry	TRIM10	-0.015444	0.00298124	-5.18039	2.22e-07
DBil	Biochemistry	CIB3	0.000220083	0.00226512	0.097162	0.922598
DBil	Biochemistry	KLF2	-0.00560213	0.00208891	-2.68185	0.00732207
DBil	Biochemistry	ATF1	0.00237212	0.00184378	1.28656	0.19825
DBil	Biochemistry	PIEZO1	-0.000276565	0.00126607	-0.218445	0.827083
DBil	Biochemistry	CDT1	-0.00619743	0.00217391	-2.85081	0.00436108
DBil	Biochemistry	HDAC7	0.0017417	0.00230168	0.756707	0.449226
DBil	Biochemistry	MSL1	-0.000759877	0.00565201	-0.134444	0.893052
DBil	Biochemistry	KCNJ2	-0.00204893	0.00285046	-0.71881	0.472259
DBil	Biochemistry	ZBTB4	-0.00166653	0.00267167	-0.62378	0.532773
DBil	Biochemistry	CBFA2T3	-0.000189133	0.00319032	-0.0592834	0.952726
GammaGT	Biochemistry	PGBD1	-0.250733	0.0983974	-2.54816	0.0108297
GammaGT	Biochemistry	CTXN3	0.0464863	0.0670456	0.693354	0.488088
GammaGT	Biochemistry	CCHCR1	-0.111249	0.0678232	-1.64028	0.100949
GammaGT	Biochemistry	ABHD16A	0.145455	0.070307	2.06886	0.0385602
GammaGT	Biochemistry	TRIM31	-0.228081	0.0832686	-2.7391	0.0061611
GammaGT	Biochemistry	TRIM10	-0.0992435	0.103972	-0.954523	0.33982
GammaGT	Biochemistry	CPNE3	-0.0938704	0.0670763	-1.39946	0.161677
GammaGT	Biochemistry	HDAC7	-0.000288008	0.0801512	-0.0035933	0.997133
GammaGT	Biochemistry	ATF1	0.223951	0.0641973	3.48848	0.000485839
GammaGT	Biochemistry	PIEZO1	-0.0435844	0.0440812	-0.988729	0.322797
GammaGT	Biochemistry	CDT1	0.0386976	0.0757094	0.511134	0.609258
GammaGT	Biochemistry	SLC17A2	0.0119293	0.0969069	0.123101	0.902027
GammaGT	Biochemistry	H2AC6	0.00622864	0.0761645	0.0817787	0.934823
GammaGT	Biochemistry	KCNJ2	0.157091	0.0991768	1.58395	0.113205
GammaGT	Biochemistry	TUBAL3	0.0480003	0.0664282	0.72259	0.469932
GammaGT	Biochemistry	DUSP8	0.14528	0.0631698	2.29984	0.021458
GammaGT	Biochemistry	DNAH10	-0.00152849	0.0680904	-0.022448	0.982091
GammaGT	Biochemistry	RNF5	-0.413371	0.0794783	-5.20106	1.98e-07
GammaGT	Biochemistry	UBE2H	0.0608176	0.108025	0.562995	0.573438
GammaGT	Biochemistry	GNA12	0.0040428	0.0688749	0.0586978	0.953193
GammaGT	Biochemistry	SERPIND1	0.0169769	0.0635063	0.267326	0.789219
GammaGT	Biochemistry	SHANK3	-0.123546	0.0630525	-1.95942	0.0500644
GammaGT	Biochemistry	TBC1D19	0.0342542	0.0639819	0.535374	0.592392
GammaGT	Biochemistry	REST	0.143979	0.0814156	1.76845	0.0769871
GammaGT	Biochemistry	CBFA2T3	0.0511298	0.111014	0.460571	0.645107
GammaGT	Biochemistry	MSL1	0.608651	0.196523	3.09709	0.00195447
GammaGT	Biochemistry	ENSG00000273398_PNO1	0.0244226	0.0659655	0.370233	0.711209
GammaGT	Biochemistry	ZBTB4	0.149072	0.0930451	1.60215	0.109123
GammaGT	Biochemistry	CIB3	0.0119518	0.0788655	0.151547	0.879545
GammaGT	Biochemistry	KLF2	-0.128104	0.0727663	-1.76048	0.0783273
GammaGT	Biochemistry	CAPRIN2	-0.00611548	0.0724431	-0.0844176	0.932724
GammaGT	Biochemistry	RAPGEF3	0.0358161	0.0912794	0.392379	0.694779
GammaGT	Biochemistry	ZNF512B	-0.119987	0.0643708	-1.86399	0.0623238
GammaGT	Biochemistry	NFATC2	-0.298481	0.132069	-2.26004	0.0238191
Glu	Biochemistry	HDAC7	0.00518868	0.0024961	2.07872	0.037644
Glu	Biochemistry	DNAH10	0.00435274	0.00212064	2.05256	0.0401165
Glu	Biochemistry	CAPRIN2	0.000391182	0.00225542	0.173441	0.862305
Glu	Biochemistry	DUSP8	0.00103622	0.00196676	0.526867	0.598286
Glu	Biochemistry	CCHCR1	0.00266626	0.00211275	1.26199	0.206954
Glu	Biochemistry	RNF5	0.00841637	0.00247758	3.39701	0.000681341
Glu	Biochemistry	RAPGEF3	0.00127921	0.00284414	0.44977	0.652877
Glu	Biochemistry	TRIM10	0.00353524	0.00323618	1.09241	0.274652
Glu	Biochemistry	CPNE3	0.00393108	0.00208818	1.88254	0.0597643
Glu	Biochemistry	CDT1	0.00444627	0.00235636	1.88692	0.0591715
Glu	Biochemistry	UBE2H	-0.00487851	0.00336505	-1.44976	0.147127
Glu	Biochemistry	GNA12	-0.00152164	0.00214435	-0.709602	0.477952
Glu	Biochemistry	TUBAL3	-0.00329444	0.00206904	-1.59226	0.111328
Glu	Biochemistry	MSL1	0.00577158	0.00611654	0.943602	0.345374
Glu	Biochemistry	KCNJ2	-0.00813602	0.00308736	-2.63527	0.00840758
Glu	Biochemistry	ZBTB4	-0.000217636	0.00289942	-0.0750618	0.940166
Glu	Biochemistry	CIB3	-0.00111684	0.00245855	-0.454267	0.649637
Glu	Biochemistry	KLF2	0.00102031	0.00226728	0.450016	0.652699
Glu	Biochemistry	ABHD16A	-0.00332118	0.00218832	-1.51768	0.129096
Glu	Biochemistry	NFATC2	-0.00803846	0.00411236	-1.95471	0.0506187
Glu	Biochemistry	ATF1	0.00466321	0.00199812	2.3338	0.0196069
Glu	Biochemistry	PIEZO1	0.00295241	0.0013734	2.14971	0.0315786
Glu	Biochemistry	SHANK3	0.0023863	0.00196389	1.21509	0.224333
Glu	Biochemistry	TBC1D19	0.00144882	0.00199223	0.727238	0.467081
Glu	Biochemistry	REST	0.000355678	0.00253548	0.14028	0.888439
Glu	Biochemistry	CBFA2T3	0.00334764	0.00345654	0.968495	0.332798
Glu	Biochemistry	SLC17A2	0.00437752	0.00302024	1.4494	0.147228
Glu	Biochemistry	H2AC6	0.000316295	0.00237112	0.133395	0.893881
Glu	Biochemistry	PGBD1	0.00513315	0.00306736	1.67347	0.0942352
Glu	Biochemistry	TRIM31	0.00416019	0.00259362	1.60401	0.108713
Glu	Biochemistry	SERPIND1	-0.000582955	0.00197753	-0.294789	0.768155
Glu	Biochemistry	ENSG00000273398_PNO1	0.00158782	0.00205427	0.772934	0.439562
Glu	Biochemistry	ZNF512B	-0.00240034	0.00200499	-1.19718	0.231237
Glu	Biochemistry	CTXN3	-0.0010655	0.00208737	-0.510453	0.609734
HbA1c	Biochemistry	MSL1	0.0642957	0.0356231	1.80489	0.0710935
HbA1c	Biochemistry	TUBAL3	-0.0166456	0.012039	-1.38265	0.166774
HbA1c	Biochemistry	DUSP8	0.0158471	0.0114448	1.38465	0.166161
HbA1c	Biochemistry	DNAH10	0.0379788	0.0123367	3.07852	0.00208046
HbA1c	Biochemistry	CBFA2T3	0.0422839	0.0201373	2.09979	0.0357485
HbA1c	Biochemistry	HDAC7	0.0343746	0.0145239	2.36677	0.0179446
HbA1c	Biochemistry	ATF1	-0.0679837	0.0116324	-5.84434	5.09e-09
HbA1c	Biochemistry	PIEZO1	0.0130613	0.00798748	1.63522	0.102004
HbA1c	Biochemistry	CDT1	0.109564	0.0137218	7.9847	1.41e-15
HbA1c	Biochemistry	CPNE3	0.0346296	0.0121531	2.84945	0.00437979
HbA1c	Biochemistry	TBC1D19	0.0122115	0.0115905	1.05359	0.292074
HbA1c	Biochemistry	REST	-0.0155776	0.0147438	-1.05656	0.290715
HbA1c	Biochemistry	CTXN3	0.00565596	0.0121421	0.465812	0.64135
HbA1c	Biochemistry	KCNJ2	-0.0435858	0.0179723	-2.42516	0.015302
HbA1c	Biochemistry	ZBTB4	0.0578997	0.0168559	3.43498	0.000592662
HbA1c	Biochemistry	CIB3	0.0182516	0.0143054	1.27585	0.202008
HbA1c	Biochemistry	KLF2	0.0194521	0.0131902	1.47474	0.140284
HbA1c	Biochemistry	CAPRIN2	0.00686249	0.0131201	0.523052	0.600938
HbA1c	Biochemistry	RAPGEF3	0.0375422	0.0165304	2.2711	0.0231416
HbA1c	Biochemistry	NFATC2	-0.053336	0.0239333	-2.22852	0.0258463
HbA1c	Biochemistry	ZNF512B	-0.00676978	0.0116621	-0.580492	0.561583
HbA1c	Biochemistry	SERPIND1	0.0327993	0.011508	2.85012	0.0043705
HbA1c	Biochemistry	SHANK3	-0.00110654	0.0114269	-0.0968363	0.922856
HbA1c	Biochemistry	H2AC6	0.10999	0.013797	7.97203	1.57e-15
HbA1c	Biochemistry	PGBD1	0.112203	0.0178505	6.28569	3.27e-10
HbA1c	Biochemistry	TRIM31	0.0951421	0.0150964	6.30228	2.94e-10
HbA1c	Biochemistry	SLC17A2	0.129734	0.0175696	7.38402	1.54e-13
HbA1c	Biochemistry	ENSG00000273398_PNO1	0.0186206	0.0119554	1.55751	0.119351
HbA1c	Biochemistry	ABHD16A	0.0907541	0.0127278	7.13038	1e-12
HbA1c	Biochemistry	RNF5	0.166146	0.0144156	11.5255	9.95e-31
HbA1c	Biochemistry	TRIM10	0.208735	0.0188209	11.0906	1.41e-28
HbA1c	Biochemistry	GNA12	-0.00175761	0.0124868	-0.140758	0.888062
HbA1c	Biochemistry	CCHCR1	0.134733	0.0122871	10.9654	5.67e-28
HbA1c	Biochemistry	UBE2H	0.0265516	0.0195762	1.35632	0.174998
HDLC	Biochemistry	ATF1	-0.00502784	0.000888959	-5.65587	1.55e-08
HDLC	Biochemistry	SERPIND1	-0.00112821	0.000879594	-1.28265	0.199616
HDLC	Biochemistry	HDAC7	-0.00312337	0.00111038	-2.81289	0.00491016
HDLC	Biochemistry	DNAH10	-0.012319	0.000942881	-13.0653	5.33e-39
HDLC	Biochemistry	SHANK3	-0.00076105	0.000873436	-0.871328	0.383576
HDLC	Biochemistry	PIEZO1	-8.89e-06	0.000610786	-0.0145508	0.988391
HDLC	Biochemistry	DUSP8	0.00103458	0.00087474	1.18273	0.236916
HDLC	Biochemistry	CBFA2T3	-0.00166897	0.00153816	-1.08505	0.277902
HDLC	Biochemistry	MSL1	0.00291563	0.00272115	1.07147	0.283959
HDLC	Biochemistry	KCNJ2	-0.000155346	0.00137322	-0.113125	0.909931
HDLC	Biochemistry	CDT1	0.00142351	0.00104823	1.35802	0.17446
HDLC	Biochemistry	KLF2	0.000550317	0.00100818	0.545851	0.585168
HDLC	Biochemistry	ENSG00000273398_PNO1	-0.00202551	0.000913444	-2.21744	0.0265935
HDLC	Biochemistry	NFATC2	0.000215642	0.00182839	0.117941	0.906115
HDLC	Biochemistry	ZNF512B	-0.000836462	0.0008917	-0.938053	0.348218
HDLC	Biochemistry	TUBAL3	-0.000177606	0.00092046	-0.192954	0.846995
HDLC	Biochemistry	CCHCR1	-0.00466197	0.000939289	-4.9633	6.93e-07
HDLC	Biochemistry	CAPRIN2	0.00372685	0.00100311	3.71527	0.000203019
HDLC	Biochemistry	RAPGEF3	-0.0014736	0.00126476	-1.16513	0.243969
HDLC	Biochemistry	UBE2H	0.00144736	0.00149661	0.967094	0.333498
HDLC	Biochemistry	TBC1D19	-9.88e-05	0.00088604	-0.111485	0.911232
HDLC	Biochemistry	REST	0.00289462	0.00112777	2.56668	0.0102682
HDLC	Biochemistry	CTXN3	-0.00180698	0.000928615	-1.94589	0.051669
HDLC	Biochemistry	ZBTB4	0.000202082	0.00128943	0.156722	0.875464
HDLC	Biochemistry	CIB3	-0.00124996	0.00109321	-1.14339	0.252877
HDLC	Biochemistry	H2AC6	-3.6e-05	0.00105477	-0.034173	0.972739
HDLC	Biochemistry	PGBD1	-0.00750031	0.00136344	-5.50102	3.78e-08
HDLC	Biochemistry	TRIM31	-0.00623076	0.0011531	-5.4035	6.54e-08
HDLC	Biochemistry	TRIM10	0.00286273	0.00144008	1.9879	0.0468231
HDLC	Biochemistry	GNA12	0.00100538	0.000953754	1.05413	0.291824
HDLC	Biochemistry	ABHD16A	-0.00231729	0.000973693	-2.3799	0.0173179
HDLC	Biochemistry	RNF5	-0.00589832	0.00110113	-5.35658	8.49e-08
HDLC	Biochemistry	SLC17A2	-0.00489258	0.00134262	-3.64405	0.000268428
HDLC	Biochemistry	CPNE3	-0.00305453	0.000928878	-3.28841	0.00100767
IGF1	Biochemistry	ZBTB4	0.0642551	0.0191878	3.34874	0.000811885
IGF1	Biochemistry	ENSG00000273398_PNO1	-0.00711182	0.0136037	-0.522784	0.601125
IGF1	Biochemistry	NFATC2	0.0453611	0.0272319	1.66574	0.0957669
IGF1	Biochemistry	H2AC6	-0.0433276	0.0157013	-2.75949	0.00578955
IGF1	Biochemistry	TBC1D19	-0.0206306	0.0131913	-1.56396	0.117828
IGF1	Biochemistry	REST	-0.0422919	0.01679	-2.51887	0.0117736
IGF1	Biochemistry	CTXN3	-0.0090303	0.0138255	-0.653162	0.513652
IGF1	Biochemistry	SLC17A2	-0.147762	0.019968	-7.39996	1.37e-13
IGF1	Biochemistry	CDT1	0.0378788	0.0156109	2.42643	0.0152486
IGF1	Biochemistry	CBFA2T3	-0.0105521	0.0228976	-0.46084	0.644913
IGF1	Biochemistry	MSL1	0.107045	0.0405168	2.642	0.00824225
IGF1	Biochemistry	PGBD1	-0.164683	0.0202882	-8.11718	4.79e-16
IGF1	Biochemistry	CIB3	-0.0313803	0.0162609	-1.9298	0.053632
IGF1	Biochemistry	KLF2	0.0414147	0.0150012	2.76075	0.00576711
IGF1	Biochemistry	TRIM10	0.0923439	0.0214411	4.30687	1.66e-05
IGF1	Biochemistry	CCHCR1	-0.0345647	0.0139877	-2.47108	0.0134712
IGF1	Biochemistry	ZNF512B	0.0230168	0.0132751	1.73383	0.0829486
IGF1	Biochemistry	SERPIND1	-0.0055478	0.013097	-0.423595	0.671862
IGF1	Biochemistry	SHANK3	0.0501784	0.0130011	3.85956	0.000113614
IGF1	Biochemistry	HDAC7	-0.0394461	0.0165226	-2.3874	0.0169686
IGF1	Biochemistry	ATF1	0.000913637	0.0132336	0.0690389	0.944959
IGF1	Biochemistry	PIEZO1	0.0101876	0.00908935	1.12082	0.262363
IGF1	Biochemistry	UBE2H	-0.0043434	0.0222681	-0.19505	0.845354
IGF1	Biochemistry	GNA12	0.106108	0.0141995	7.47267	7.88e-14
IGF1	Biochemistry	KCNJ2	0.0732273	0.0204512	3.5806	0.00034286
IGF1	Biochemistry	DNAH10	0.060836	0.0140379	4.33371	1.47e-05
IGF1	Biochemistry	TRIM31	-0.096629	0.0171682	-5.62838	1.82e-08
IGF1	Biochemistry	TUBAL3	0.00576479	0.0136968	0.420884	0.67384
IGF1	Biochemistry	DUSP8	-0.0713958	0.013023	-5.48229	4.2e-08
IGF1	Biochemistry	ABHD16A	-0.0257174	0.0145002	-1.77359	0.0761323
IGF1	Biochemistry	CAPRIN2	-0.0344051	0.0149406	-2.3028	0.0212908
IGF1	Biochemistry	RAPGEF3	-0.0358777	0.0188183	-1.90654	0.0565816
IGF1	Biochemistry	CPNE3	0.0359515	0.0138311	2.59932	0.00934132
IGF1	Biochemistry	RNF5	-0.123385	0.0163922	-7.52704	5.2e-14
LDLC	Biochemistry	SLC17A2	0.00341591	0.00324122	1.0539	0.291931
LDLC	Biochemistry	TRIM31	-0.00778987	0.00278632	-2.79576	0.00517806
LDLC	Biochemistry	TRIM10	0.0163159	0.00347908	4.68971	2.74e-06
LDLC	Biochemistry	ENSG00000273398_PNO1	-0.000378437	0.00220733	-0.171446	0.863873
LDLC	Biochemistry	CCHCR1	0.00899029	0.0022697	3.961	7.47e-05
LDLC	Biochemistry	NFATC2	0.00353576	0.00442012	0.799923	0.423756
LDLC	Biochemistry	ZNF512B	0.00344344	0.00215418	1.59849	0.109935
LDLC	Biochemistry	SERPIND1	-0.00541375	0.00212488	-2.54779	0.0108413
LDLC	Biochemistry	SHANK3	-0.00341727	0.00210972	-1.61977	0.105283
LDLC	Biochemistry	TBC1D19	-0.00188756	0.00214051	-0.881828	0.37787
LDLC	Biochemistry	REST	-0.00255308	0.00272442	-0.937106	0.348705
LDLC	Biochemistry	CTXN3	0.00155735	0.00224326	0.694233	0.487537
LDLC	Biochemistry	H2AC6	0.0176085	0.00254767	6.9116	4.8e-12
LDLC	Biochemistry	PGBD1	-0.00790081	0.00329277	-2.39944	0.0164206
LDLC	Biochemistry	KCNJ2	0.0100091	0.00331863	3.01605	0.00256113
LDLC	Biochemistry	ZBTB4	-0.0106501	0.00311355	-3.42055	0.00062503
LDLC	Biochemistry	CIB3	0.000319667	0.00263893	0.121135	0.903584
LDLC	Biochemistry	KLF2	0.00123228	0.00243467	0.506139	0.612759
LDLC	Biochemistry	DUSP8	0.00165692	0.00211352	0.783961	0.433064
LDLC	Biochemistry	ABHD16A	0.00759235	0.00235273	3.22704	0.00125088
LDLC	Biochemistry	RNF5	-0.00873028	0.00266045	-3.2815	0.00103267
LDLC	Biochemistry	UBE2H	-0.000780378	0.00361325	-0.215977	0.829006
LDLC	Biochemistry	GNA12	0.00519619	0.00230416	2.25514	0.0241254
LDLC	Biochemistry	CPNE3	0.00495306	0.0022445	2.20676	0.0273317
LDLC	Biochemistry	PIEZO1	-0.00149133	0.00147514	-1.01098	0.312026
LDLC	Biochemistry	CDT1	0.00365149	0.00253297	1.44159	0.14942
LDLC	Biochemistry	CBFA2T3	-0.00390837	0.00371575	-1.05184	0.292874
LDLC	Biochemistry	MSL1	-0.00598087	0.00657484	-0.90966	0.363002
LDLC	Biochemistry	DNAH10	0.00963814	0.00227818	4.23064	2.33e-05
LDLC	Biochemistry	CAPRIN2	0.00132832	0.00242403	0.547979	0.583707
LDLC	Biochemistry	TUBAL3	-4.32e-05	0.00222308	-0.0194541	0.984479
LDLC	Biochemistry	HDAC7	-0.00623235	0.00268163	-2.32409	0.0201211
LDLC	Biochemistry	ATF1	-0.0077099	0.00214757	-3.59005	0.000330664
LDLC	Biochemistry	RAPGEF3	-0.000499472	0.00305435	-0.163528	0.870103
LPA	Biochemistry	TBC1D19	0.15631	0.137398	1.13764	0.255272
LPA	Biochemistry	H2AC6	-0.112024	0.163647	-0.684549	0.493629
LPA	Biochemistry	SHANK3	-0.134431	0.135507	-0.99206	0.321169
LPA	Biochemistry	RNF5	-0.0311918	0.170797	-0.182625	0.855093
LPA	Biochemistry	GNA12	-0.0102025	0.147915	-0.0689754	0.945009
LPA	Biochemistry	CPNE3	-0.0688321	0.144005	-0.477985	0.632661
LPA	Biochemistry	DNAH10	-0.121255	0.146268	-0.82899	0.407111
LPA	Biochemistry	CAPRIN2	-0.00781634	0.155665	-0.0502126	0.959953
LPA	Biochemistry	RAPGEF3	-0.267779	0.195898	-1.36694	0.171647
LPA	Biochemistry	REST	-0.097949	0.175026	-0.559626	0.575735
LPA	Biochemistry	CTXN3	0.244725	0.144015	1.6993	0.0892637
LPA	Biochemistry	PGBD1	-0.0738119	0.211205	-0.34948	0.726729
LPA	Biochemistry	TRIM31	-0.148307	0.178875	-0.829107	0.407044
LPA	Biochemistry	TRIM10	0.100629	0.223784	0.449671	0.652948
LPA	Biochemistry	CCHCR1	-0.223506	0.145759	-1.53339	0.125181
LPA	Biochemistry	ABHD16A	0.396079	0.151065	2.62191	0.00874436
LPA	Biochemistry	TUBAL3	0.171728	0.142837	1.20226	0.229262
LPA	Biochemistry	UBE2H	-0.0766493	0.231789	-0.330685	0.740883
LPA	Biochemistry	DUSP8	-0.0218667	0.135689	-0.161152	0.871973
LPA	Biochemistry	ENSG00000273398_PNO1	-0.154345	0.141712	-1.08915	0.276089
LPA	Biochemistry	NFATC2	0.266396	0.283691	0.939036	0.347713
LPA	Biochemistry	ZNF512B	0.111605	0.138338	0.806758	0.419807
LPA	Biochemistry	HDAC7	0.0363979	0.172209	0.211358	0.832608
LPA	Biochemistry	ATF1	-0.0901416	0.137809	-0.654104	0.513045
LPA	Biochemistry	SLC17A2	-0.0468258	0.207806	-0.225334	0.82172
LPA	Biochemistry	CDT1	-0.207636	0.16258	-1.27713	0.201558
LPA	Biochemistry	CBFA2T3	0.195481	0.238557	0.819431	0.412541
LPA	Biochemistry	MSL1	0.173484	0.422088	0.411014	0.681063
LPA	Biochemistry	KCNJ2	0.0240456	0.213256	0.112754	0.910225
LPA	Biochemistry	ZBTB4	0.017322	0.200119	0.0865585	0.931022
LPA	Biochemistry	CIB3	0.0559343	0.169435	0.330122	0.741308
LPA	Biochemistry	KLF2	-0.211259	0.156399	-1.35077	0.176769
LPA	Biochemistry	PIEZO1	-0.111357	0.0946656	-1.17632	0.239469
LPA	Biochemistry	SERPIND1	0.265124	0.13643	1.94329	0.0519816
Oes2	Biochemistry	DUSP8	0.0906446	1.87613	0.0483146	0.961466
Oes2	Biochemistry	DNAH10	-1.50942	2.02166	-0.746625	0.455293
Oes2	Biochemistry	TUBAL3	3.04293	1.97065	1.54412	0.122564
Oes2	Biochemistry	CTXN3	-0.76027	1.99243	-0.381578	0.702776
Oes2	Biochemistry	SLC17A2	-3.36876	2.91157	-1.15702	0.247268
Oes2	Biochemistry	H2AC6	-1.15729	2.24308	-0.515937	0.605901
Oes2	Biochemistry	REST	-0.348919	2.42575	-0.14384	0.885627
Oes2	Biochemistry	CAPRIN2	4.4824	2.157	2.07807	0.0377079
Oes2	Biochemistry	CCHCR1	-5.97966	2.01797	-2.96321	0.00304589
Oes2	Biochemistry	ABHD16A	-0.0469226	2.08922	-0.0224594	0.982082
Oes2	Biochemistry	PGBD1	-3.2073	2.94894	-1.08761	0.276771
Oes2	Biochemistry	UBE2H	8.04083	3.20283	2.51054	0.0120578
Oes2	Biochemistry	GNA12	0.672571	2.03803	0.33001	0.741394
Oes2	Biochemistry	CPNE3	0.580723	1.99398	0.291238	0.770871
Oes2	Biochemistry	RNF5	-6.71124	2.37327	-2.82785	0.00468802
Oes2	Biochemistry	PIEZO1	2.97328	1.3151	2.26087	0.0237714
Oes2	Biochemistry	CDT1	-0.0858769	2.25787	-0.0380345	0.96966
Oes2	Biochemistry	CBFA2T3	6.01963	3.29699	1.8258	0.0678869
Oes2	Biochemistry	MSL1	7.48447	5.89051	1.2706	0.203878
Oes2	Biochemistry	KCNJ2	1.28513	2.96836	0.432944	0.665057
Oes2	Biochemistry	TRIM31	-3.10415	2.48624	-1.24853	0.211843
Oes2	Biochemistry	TRIM10	4.63032	3.08794	1.49949	0.133754
Oes2	Biochemistry	KLF2	0.158474	2.16812	0.0730925	0.941733
Oes2	Biochemistry	ENSG00000273398_PNO1	1.04307	1.96267	0.531455	0.595106
Oes2	Biochemistry	RAPGEF3	-0.0837942	2.70214	-0.0310103	0.975261
Oes2	Biochemistry	HDAC7	-0.518151	2.38609	-0.217155	0.828088
Oes2	Biochemistry	ATF1	-2.28667	1.90083	-1.20298	0.228989
Oes2	Biochemistry	SHANK3	1.35892	1.87339	0.72538	0.468222
Oes2	Biochemistry	TBC1D19	2.8384	1.90573	1.48941	0.136386
Oes2	Biochemistry	ZBTB4	4.7178	2.75921	1.70984	0.0873021
Oes2	Biochemistry	CIB3	1.07354	2.34931	0.456959	0.647702
Oes2	Biochemistry	SERPIND1	-3.28623	1.88302	-1.7452	0.0809568
Oes2	Biochemistry	NFATC2	2.21836	3.92226	0.565583	0.57168
Oes2	Biochemistry	ZNF512B	-2.1173	1.91788	-1.10398	0.269608
Phosphate	Biochemistry	CDT1	-0.000860664	0.000475186	-1.81121	0.0701088
Phosphate	Biochemistry	PIEZO1	-2.14e-05	0.000276847	-0.0771649	0.938492
Phosphate	Biochemistry	CBFA2T3	-0.00174054	0.000697044	-2.49703	0.0125245
Phosphate	Biochemistry	HDAC7	0.00048316	0.000503323	0.95994	0.337086
Phosphate	Biochemistry	ATF1	0.00203477	0.000402944	5.04976	4.43e-07
Phosphate	Biochemistry	CPNE3	-8.85e-05	0.000421005	-0.210164	0.83354
Phosphate	Biochemistry	TUBAL3	-0.000262998	0.000417228	-0.630346	0.528469
Phosphate	Biochemistry	RAPGEF3	0.000315558	0.000573337	0.550389	0.582053
Phosphate	Biochemistry	DNAH10	0.000136824	0.000427527	0.320035	0.748942
Phosphate	Biochemistry	CAPRIN2	0.000657828	0.000454724	1.44665	0.147996
Phosphate	Biochemistry	CCHCR1	-0.00132922	0.000425709	-3.12237	0.00179419
Phosphate	Biochemistry	ABHD16A	0.00073377	0.00044134	1.66259	0.0963948
Phosphate	Biochemistry	RNF5	-0.00152502	0.000499168	-3.05512	0.00224988
Phosphate	Biochemistry	UBE2H	0.00159084	0.000678488	2.34468	0.0190442
Phosphate	Biochemistry	GNA12	-8.22e-05	0.000432354	-0.190087	0.849241
Phosphate	Biochemistry	SHANK3	9.12e-05	0.000395908	0.230316	0.817846
Phosphate	Biochemistry	TBC1D19	-9.35e-05	0.000401555	-0.232924	0.815821
Phosphate	Biochemistry	MSL1	0.000569848	0.00123346	0.461994	0.644086
Phosphate	Biochemistry	KCNJ2	0.000864317	0.000622528	1.3884	0.165017
Phosphate	Biochemistry	ZBTB4	0.00225809	0.000584433	3.86372	0.000111695
Phosphate	Biochemistry	DUSP8	-0.000159174	0.000396524	-0.401423	0.688109
Phosphate	Biochemistry	TRIM31	-0.0015069	0.000522744	-2.88267	0.00394347
Phosphate	Biochemistry	TRIM10	0.000490415	0.00065271	0.751353	0.452441
Phosphate	Biochemistry	KLF2	0.000170637	0.000457046	0.373347	0.70889
Phosphate	Biochemistry	ENSG00000273398_PNO1	0.000560213	0.000414068	1.35295	0.176073
Phosphate	Biochemistry	NFATC2	0.00018106	0.000828759	0.218471	0.827062
Phosphate	Biochemistry	ZNF512B	0.000571843	0.000404205	1.41474	0.157147
Phosphate	Biochemistry	SERPIND1	-0.000332649	0.00039868	-0.834376	0.40407
Phosphate	Biochemistry	SLC17A2	-0.000812897	0.000608629	-1.33562	0.181675
Phosphate	Biochemistry	H2AC6	0.000802556	0.000478095	1.67865	0.0932204
Phosphate	Biochemistry	REST	0.000508675	0.000511231	0.995001	0.319737
Phosphate	Biochemistry	CTXN3	8.87e-05	0.000420948	0.210824	0.833025
Phosphate	Biochemistry	PGBD1	-0.00221787	0.000618037	-3.58857	0.000332554
Phosphate	Biochemistry	CIB3	-0.000145636	0.000495566	-0.293879	0.768851
RF	Biochemistry	DNAH10	-0.106552	0.15402	-0.69181	0.489062
RF	Biochemistry	DUSP8	-0.0182505	0.141897	-0.128618	0.897661
RF	Biochemistry	KLF2	0.197961	0.165519	1.196	0.231706
RF	Biochemistry	ENSG00000273398_PNO1	0.053813	0.148397	0.362628	0.716885
RF	Biochemistry	RAPGEF3	0.10202	0.207023	0.492797	0.62216
RF	Biochemistry	HDAC7	0.0752222	0.180888	0.415849	0.677524
RF	Biochemistry	ATF1	-0.145333	0.144782	-1.00381	0.315478
RF	Biochemistry	CAPRIN2	-0.0131642	0.164465	-0.0800427	0.936204
RF	Biochemistry	CBFA2T3	0.600115	0.248562	2.41435	0.0157693
RF	Biochemistry	MSL1	-0.0402751	0.437196	-0.0921214	0.926602
RF	Biochemistry	KCNJ2	0.0896439	0.225831	0.396951	0.691406
RF	Biochemistry	ZBTB4	0.0595591	0.208411	0.285777	0.775051
RF	Biochemistry	CIB3	-0.10268	0.178002	-0.576848	0.564047
RF	Biochemistry	PGBD1	0.126594	0.206334	0.613541	0.539523
RF	Biochemistry	TUBAL3	0.123831	0.150392	0.823388	0.410294
RF	Biochemistry	TRIM10	0.00320994	0.241751	0.0132779	0.989406
RF	Biochemistry	CCHCR1	-0.130799	0.151019	-0.866106	0.386439
RF	Biochemistry	NFATC2	-0.316311	0.300618	-1.0522	0.292715
RF	Biochemistry	ZNF512B	0.131945	0.145232	0.908508	0.363617
RF	Biochemistry	SERPIND1	-0.107148	0.143258	-0.74794	0.454503
RF	Biochemistry	PIEZO1	0.158306	0.0987411	1.60325	0.108891
RF	Biochemistry	CDT1	0.350507	0.171735	2.04098	0.0412617
RF	Biochemistry	TBC1D19	0.0184369	0.143881	0.12814	0.898039
RF	Biochemistry	REST	0.308645	0.183238	1.6844	0.0921151
RF	Biochemistry	CTXN3	0.0858205	0.151154	0.567768	0.570197
RF	Biochemistry	SLC17A2	0.507841	0.207677	2.44534	0.0144772
RF	Biochemistry	H2AC6	0.125717	0.172055	0.730677	0.464982
RF	Biochemistry	TRIM31	0.0152096	0.177739	0.0855728	0.931807
RF	Biochemistry	UBE2H	0.0981465	0.243952	0.402319	0.687452
RF	Biochemistry	GNA12	-0.139461	0.156575	-0.8907	0.373098
RF	Biochemistry	ABHD16A	-0.0167637	0.163679	-0.102418	0.918426
RF	Biochemistry	RNF5	0.100981	0.169195	0.596832	0.550624
RF	Biochemistry	CPNE3	0.294427	0.151611	1.94199	0.0521472
RF	Biochemistry	SHANK3	0.27705	0.14212	1.94942	0.0512553
SHBG	Biochemistry	REST	0.116864	0.076943	1.51884	0.128805
SHBG	Biochemistry	CDT1	-0.0683268	0.071514	-0.955434	0.339359
SHBG	Biochemistry	CBFA2T3	0.085063	0.104976	0.810309	0.417763
SHBG	Biochemistry	KCNJ2	-0.0232646	0.0937361	-0.248192	0.803986
SHBG	Biochemistry	ZBTB4	1.72889	0.0880067	19.6449	7.23e-86
SHBG	Biochemistry	CIB3	-0.0781927	0.0745933	-1.04825	0.294523
SHBG	Biochemistry	KLF2	-0.12575	0.0688149	-1.82736	0.0676462
SHBG	Biochemistry	ENSG00000273398_PNO1	-0.114301	0.0623245	-1.83396	0.0666608
SHBG	Biochemistry	ZNF512B	-0.143722	0.0608493	-2.36193	0.0181806
SHBG	Biochemistry	SERPIND1	0.0987913	0.0600286	1.64574	0.0998191
SHBG	Biochemistry	SHANK3	-0.0926775	0.059606	-1.55484	0.119986
SHBG	Biochemistry	TBC1D19	-0.0274776	0.0604614	-0.454465	0.649495
SHBG	Biochemistry	HDAC7	-0.138321	0.0757688	-1.82556	0.0679171
SHBG	Biochemistry	ATF1	-0.493184	0.0606543	-8.13107	4.27e-16
SHBG	Biochemistry	CTXN3	-0.201266	0.0633778	-3.17565	0.00149516
SHBG	Biochemistry	MSL1	-1.04825	0.18572	-5.64427	1.66e-08
SHBG	Biochemistry	TUBAL3	0.0254331	0.0627972	0.405003	0.685475
SHBG	Biochemistry	SLC17A2	-0.105199	0.091631	-1.14807	0.250941
SHBG	Biochemistry	H2AC6	-0.0898423	0.072002	-1.24777	0.212115
SHBG	Biochemistry	PGBD1	-0.0940725	0.0930685	-1.01079	0.312119
SHBG	Biochemistry	RAPGEF3	0.0780971	0.086278	0.905179	0.365371
SHBG	Biochemistry	NFATC2	0.165896	0.124796	1.32933	0.183739
SHBG	Biochemistry	DNAH10	-0.332445	0.0643716	-5.16446	2.41e-07
SHBG	Biochemistry	CAPRIN2	0.124069	0.0684481	1.8126	0.0698949
SHBG	Biochemistry	CCHCR1	-0.252017	0.0641111	-3.93094	8.46e-05
SHBG	Biochemistry	GNA12	-0.0653405	0.0650844	-1.00393	0.315411
SHBG	Biochemistry	CPNE3	-0.0908037	0.0633914	-1.43243	0.152022
SHBG	Biochemistry	PIEZO1	-0.0694773	0.0416656	-1.6675	0.0954166
SHBG	Biochemistry	TRIM31	0.0285387	0.0787185	0.362541	0.716948
SHBG	Biochemistry	DUSP8	0.0863379	0.059698	1.44624	0.14811
SHBG	Biochemistry	TRIM10	-0.29471	0.0982975	-2.99814	0.00271652
SHBG	Biochemistry	ABHD16A	-0.291073	0.0664382	-4.3811	1.18e-05
SHBG	Biochemistry	RNF5	-0.18599	0.0751643	-2.47445	0.0133446
SHBG	Biochemistry	UBE2H	0.178476	0.102201	1.74633	0.0807554
TBil	Biochemistry	TRIM10	-0.0961389	0.0144589	-6.6491	2.95e-11
TBil	Biochemistry	ATF1	0.00313451	0.0089265	0.351147	0.725478
TBil	Biochemistry	CAPRIN2	-0.0148366	0.0100782	-1.47214	0.140983
TBil	Biochemistry	RAPGEF3	0.0102142	0.0126951	0.804582	0.421062
TBil	Biochemistry	HDAC7	7.08e-05	0.0111437	0.00635314	0.994931
TBil	Biochemistry	DUSP8	-0.0113521	0.0087829	-1.29252	0.196178
TBil	Biochemistry	DNAH10	-0.00941455	0.00947098	-0.994042	0.320203
TBil	Biochemistry	ENSG00000273398_PNO1	-0.00766733	0.00917649	-0.835541	0.403414
TBil	Biochemistry	TUBAL3	0.010042	0.0092412	1.08666	0.277189
TBil	Biochemistry	ZNF512B	-0.0123656	0.00895491	-1.38088	0.167318
TBil	Biochemistry	SERPIND1	-0.0102574	0.00883573	-1.1609	0.245683
TBil	Biochemistry	SHANK3	-0.0100137	0.00877091	-1.1417	0.253581
TBil	Biochemistry	NFATC2	-0.013619	0.0183786	-0.741025	0.458679
TBil	Biochemistry	SLC17A2	-0.0875462	0.0134742	-6.4973	8.19e-11
TBil	Biochemistry	H2AC6	-0.063835	0.0105931	-6.0261	1.68e-09
TBil	Biochemistry	PGBD1	-0.0656574	0.0136861	-4.79737	1.61e-06
TBil	Biochemistry	TRIM31	-0.0437342	0.011584	-3.77538	0.000159789
TBil	Biochemistry	KCNJ2	0.00358089	0.0137976	0.25953	0.795226
TBil	Biochemistry	ZBTB4	-0.0196292	0.0129417	-1.51674	0.129333
TBil	Biochemistry	CIB3	0.0133336	0.0109688	1.21559	0.224143
TBil	Biochemistry	CCHCR1	-0.0606975	0.00943697	-6.43188	1.26e-10
TBil	Biochemistry	ABHD16A	-0.0557438	0.00978068	-5.69938	1.2e-08
TBil	Biochemistry	RNF5	-0.083874	0.0110592	-7.58406	3.36e-14
TBil	Biochemistry	UBE2H	-8.88e-05	0.015023	-0.00590927	0.995285
TBil	Biochemistry	GNA12	-0.0176274	0.00958071	-1.83989	0.0657856
TBil	Biochemistry	TBC1D19	0.00508348	0.00889838	0.571281	0.567809
TBil	Biochemistry	REST	0.00647207	0.0113242	0.571527	0.567643
TBil	Biochemistry	CTXN3	0.00172445	0.00932726	0.184883	0.853321
TBil	Biochemistry	CBFA2T3	-0.0137103	0.0154502	-0.887388	0.374871
TBil	Biochemistry	MSL1	-0.00406809	0.027329	-0.148856	0.881667
TBil	Biochemistry	PIEZO1	0.0055543	0.00613341	0.905581	0.365158
TBil	Biochemistry	CDT1	-0.0310476	0.0105287	-2.94886	0.00318968
TBil	Biochemistry	KLF2	-0.0265362	0.010124	-2.62113	0.00876433
TBil	Biochemistry	CPNE3	-0.0107931	0.00933151	-1.15663	0.247426
TC	Biochemistry	RNF5	-0.0204959	0.00344852	-5.94338	2.79e-09
TC	Biochemistry	PIEZO1	-0.00186031	0.00191236	-0.972783	0.330662
TC	Biochemistry	UBE2H	-2.49e-05	0.00468453	-0.0053171	0.995758
TC	Biochemistry	GNA12	0.00822233	0.00298715	2.75257	0.00591327
TC	Biochemistry	KCNJ2	0.0126857	0.00430206	2.94875	0.00319081
TC	Biochemistry	CDT1	0.00574154	0.00328342	1.74865	0.0803531
TC	Biochemistry	CBFA2T3	-0.00486368	0.0048173	-1.00963	0.312675
TC	Biochemistry	MSL1	-0.00645076	0.00852496	-0.756691	0.449236
TC	Biochemistry	ABHD16A	0.0076235	0.0030501	2.49943	0.0124399
TC	Biochemistry	CAPRIN2	0.00653983	0.00314219	2.0813	0.0374071
TC	Biochemistry	RAPGEF3	-0.00114378	0.00395917	-0.288895	0.772662
TC	Biochemistry	CCHCR1	0.00523398	0.00294247	1.77877	0.0752783
TC	Biochemistry	ATF1	-0.0133257	0.00278399	-4.78656	1.7e-06
TC	Biochemistry	TBC1D19	-0.00230875	0.00277457	-0.83211	0.405348
TC	Biochemistry	REST	0.00120618	0.00353159	0.341539	0.732698
TC	Biochemistry	HDAC7	-0.0117073	0.00347604	-3.36799	0.000757258
TC	Biochemistry	SLC17A2	-0.00406118	0.00420187	-0.966518	0.333786
TC	Biochemistry	H2AC6	0.0212464	0.00330297	6.43251	1.26e-10
TC	Biochemistry	PGBD1	-0.0222124	0.00426876	-5.20348	1.96e-07
TC	Biochemistry	CTXN3	0.000762181	0.00290781	0.262115	0.793233
TC	Biochemistry	TRIM10	0.0245013	0.00450981	5.4329	5.55e-08
TC	Biochemistry	DUSP8	0.00319826	0.00273969	1.16738	0.243058
TC	Biochemistry	DNAH10	0.00293801	0.00295326	0.994836	0.319817
TC	Biochemistry	NFATC2	0.00454255	0.00573064	0.792678	0.427966
TC	Biochemistry	ZNF512B	0.00460792	0.00279262	1.65004	0.0989364
TC	Biochemistry	SERPIND1	-0.00871583	0.00275465	-3.16404	0.00155608
TC	Biochemistry	CPNE3	0.00390097	0.00290985	1.34061	0.180048
TC	Biochemistry	ENSG00000273398_PNO1	-0.00207085	0.00286142	-0.723712	0.469243
TC	Biochemistry	TRIM31	-0.0196336	0.00361186	-5.43587	5.46e-08
TC	Biochemistry	TUBAL3	-0.00015299	0.00288156	-0.0530926	0.957658
TC	Biochemistry	KLF2	0.00239242	0.00315605	0.758041	0.448427
TC	Biochemistry	SHANK3	-0.00477708	0.00273481	-1.74677	0.0806786
TC	Biochemistry	ZBTB4	-0.0142068	0.00403625	-3.51981	0.000431909
TC	Biochemistry	CIB3	-0.000840674	0.00342085	-0.24575	0.805876
Testo	Biochemistry	DUSP8	-0.00822063	0.00673917	-1.21983	0.222531
Testo	Biochemistry	TUBAL3	-0.00354941	0.00709146	-0.500519	0.61671
Testo	Biochemistry	CBFA2T3	-0.0104312	0.0118717	-0.878665	0.379584
Testo	Biochemistry	DNAH10	-0.0207684	0.00727002	-2.85672	0.00428072
Testo	Biochemistry	CAPRIN2	0.0019614	0.00773685	0.253514	0.799871
Testo	Biochemistry	RAPGEF3	0.0123085	0.00975974	1.26115	0.207254
Testo	Biochemistry	CIB3	-0.00124597	0.00842397	-0.147907	0.882416
Testo	Biochemistry	MSL1	-0.026438	0.0209902	-1.25954	0.207837
Testo	Biochemistry	KCNJ2	0.00686003	0.0105941	0.647535	0.517286
Testo	Biochemistry	NFATC2	0.0105951	0.0140782	0.752589	0.451698
Testo	Biochemistry	ZNF512B	-0.0238687	0.00687403	-3.47229	0.000516108
Testo	Biochemistry	KLF2	-0.0178487	0.00777223	-2.29647	0.02165
Testo	Biochemistry	ENSG00000273398_PNO1	-0.00828157	0.00704617	-1.17533	0.239864
Testo	Biochemistry	ATF1	-0.0348735	0.00685619	-5.08643	3.65e-07
Testo	Biochemistry	PIEZO1	-0.00455419	0.00470776	-0.96738	0.333355
Testo	Biochemistry	CDT1	0.0110788	0.00808868	1.36967	0.170791
Testo	Biochemistry	CTXN3	-0.00375105	0.00716112	-0.523807	0.600413
Testo	Biochemistry	SLC17A2	-0.0118364	0.0103551	-1.14304	0.253021
Testo	Biochemistry	ZBTB4	0.12736	0.00993574	12.8184	1.32e-37
Testo	Biochemistry	ABHD16A	-0.00987069	0.00751113	-1.31414	0.188799
Testo	Biochemistry	RNF5	-0.0507629	0.0085004	-5.97182	2.35e-09
Testo	Biochemistry	UBE2H	-0.0137772	0.0115472	-1.19312	0.232824
Testo	Biochemistry	GNA12	0.00237504	0.00735223	0.323037	0.746667
Testo	Biochemistry	CPNE3	-0.00459913	0.00716209	-0.642149	0.520777
Testo	Biochemistry	REST	-0.00396458	0.00869021	-0.456213	0.648237
Testo	Biochemistry	HDAC7	-0.00138284	0.0085568	-0.161607	0.871615
Testo	Biochemistry	SHANK3	-0.00120122	0.00673667	-0.17831	0.85848
Testo	Biochemistry	TBC1D19	0.000188927	0.00682772	0.0276705	0.977925
Testo	Biochemistry	PGBD1	-0.0226714	0.0105204	-2.155	0.0311624
Testo	Biochemistry	TRIM31	-0.0202672	0.00889736	-2.27789	0.022734
Testo	Biochemistry	TRIM10	0.00259059	0.0111091	0.233196	0.815609
Testo	Biochemistry	H2AC6	-0.00977609	0.00813076	-1.20236	0.229226
Testo	Biochemistry	SERPIND1	0.00945956	0.00678789	1.39359	0.163442
Testo	Biochemistry	CCHCR1	-0.0275311	0.0072416	-3.8018	0.000143677
TG	Biochemistry	TUBAL3	-0.00140639	0.00231554	-0.60737	0.543606
TG	Biochemistry	ATF1	0.000419777	0.00223704	0.187649	0.851152
TG	Biochemistry	ZBTB4	-0.00850667	0.00324274	-2.62329	0.00870884
TG	Biochemistry	CIB3	0.000226759	0.00274813	0.0825138	0.934238
TG	Biochemistry	PIEZO1	-0.0011704	0.00153663	-0.761665	0.44626
TG	Biochemistry	CAPRIN2	0.00589544	0.00252437	2.33541	0.0195227
TG	Biochemistry	RAPGEF3	-0.000113862	0.00318062	-0.0357988	0.971443
TG	Biochemistry	HDAC7	0.000727382	0.002793	0.26043	0.794532
TG	Biochemistry	TBC1D19	-0.000785835	0.00222895	-0.352559	0.724419
TG	Biochemistry	REST	0.00391906	0.00283723	1.38129	0.167189
TG	Biochemistry	CTXN3	0.00452016	0.00233608	1.93493	0.0529992
TG	Biochemistry	CDT1	-0.0027645	0.00263789	-1.048	0.294641
TG	Biochemistry	CBFA2T3	0.000405917	0.00386951	0.104902	0.916454
TG	Biochemistry	MSL1	-0.000961592	0.00684626	-0.140455	0.8883
TG	Biochemistry	KCNJ2	0.00668613	0.00345731	1.93391	0.0531248
TG	Biochemistry	TRIM10	0.0112028	0.00362389	3.09138	0.00199246
TG	Biochemistry	CCHCR1	-0.00132274	0.0023646	-0.559394	0.575893
TG	Biochemistry	DUSP8	-0.00080567	0.00220115	-0.366023	0.714348
TG	Biochemistry	DNAH10	0.0216608	0.0023725	9.12994	6.89e-20
TG	Biochemistry	ENSG00000273398_PNO1	0.00443337	0.00229913	1.92829	0.0538203
TG	Biochemistry	NFATC2	-0.00504209	0.00460337	-1.0953	0.273384
TG	Biochemistry	ZNF512B	0.0085114	0.00224368	3.79351	0.000148559
TG	Biochemistry	SERPIND1	-0.000795447	0.00221354	-0.359355	0.719329
TG	Biochemistry	SHANK3	-0.0018943	0.00219752	-0.862019	0.388678
TG	Biochemistry	SLC17A2	-0.0149433	0.00337549	-4.427	9.56e-06
TG	Biochemistry	H2AC6	0.000798345	0.00265342	0.300874	0.76351
TG	Biochemistry	PGBD1	-0.0229656	0.00342906	-6.69733	2.13e-11
TG	Biochemistry	TRIM31	-0.0144594	0.00290145	-4.9835	6.25e-07
TG	Biochemistry	UBE2H	0.00552128	0.00376282	1.46733	0.142288
TG	Biochemistry	GNA12	0.00113162	0.00240006	0.471499	0.637285
TG	Biochemistry	ABHD16A	0.00898694	0.00245031	3.66768	0.000244804
TG	Biochemistry	KLF2	7.1e-05	0.00253544	0.0280049	0.977658
TG	Biochemistry	CPNE3	0.0058472	0.00233797	2.50097	0.0123859
TG	Biochemistry	RNF5	-0.0142818	0.00277086	-5.1543	2.55e-07
TP	Biochemistry	CAPRIN2	-0.00703534	0.0116962	-0.601508	0.547502
TP	Biochemistry	RAPGEF3	0.00846169	0.0147433	0.573934	0.566013
TP	Biochemistry	CBFA2T3	0.0611406	0.0179283	3.41028	0.000649052
TP	Biochemistry	MSL1	-0.0411898	0.0317191	-1.29858	0.194089
TP	Biochemistry	HDAC7	0.064209	0.0129424	4.96115	7.01e-07
TP	Biochemistry	KLF2	-0.0497818	0.0117544	-4.23515	2.28e-05
TP	Biochemistry	ENSG00000273398_PNO1	-0.0131409	0.0106494	-1.23396	0.21722
TP	Biochemistry	NFATC2	-0.0335925	0.0213158	-1.57594	0.11504
TP	Biochemistry	ZNF512B	-0.0071369	0.0103949	-0.68658	0.492348
TP	Biochemistry	SERPIND1	-0.0382852	0.0102539	-3.73373	0.000188702
TP	Biochemistry	ATF1	-0.0239876	0.0103633	-2.31468	0.0206314
TP	Biochemistry	PIEZO1	0.00344912	0.00712126	0.484341	0.628144
TP	Biochemistry	CDT1	-0.00921362	0.0122197	-0.753996	0.450852
TP	Biochemistry	KCNJ2	-0.0474398	0.0160097	-2.9632	0.00304484
TP	Biochemistry	ZBTB4	-0.126606	0.0150296	-8.42376	3.66e-17
TP	Biochemistry	CIB3	-0.0272216	0.0127449	-2.13587	0.0326904
TP	Biochemistry	SLC17A2	-0.0591584	0.0156502	-3.78004	0.000156834
TP	Biochemistry	H2AC6	0.00377918	0.0122965	0.307339	0.758585
TP	Biochemistry	PGBD1	-0.173456	0.0158918	-10.9148	9.91e-28
TP	Biochemistry	TRIM31	-0.182039	0.0134386	-13.546	8.6e-42
TP	Biochemistry	TRIM10	-0.066325	0.0167899	-3.95029	7.81e-05
TP	Biochemistry	CCHCR1	-0.112525	0.0109484	-10.2778	8.96e-25
TP	Biochemistry	ABHD16A	-0.0383127	0.0113498	-3.37564	0.000736529
TP	Biochemistry	RNF5	-0.258397	0.012832	-20.1369	4.02e-90
TP	Biochemistry	UBE2H	-0.0548527	0.0174495	-3.14351	0.0016695
TP	Biochemistry	GNA12	0.0237244	0.0111195	2.13358	0.032878
TP	Biochemistry	SHANK3	-0.0199692	0.0101832	-1.961	0.0498803
TP	Biochemistry	TBC1D19	0.0238522	0.0103274	2.3096	0.0209109
TP	Biochemistry	REST	-0.0146955	0.0131483	-1.11767	0.26371
TP	Biochemistry	CTXN3	-6.8e-05	0.0108267	-0.00628506	0.994985
TP	Biochemistry	TUBAL3	-0.0183093	0.0107293	-1.70648	0.0879202
TP	Biochemistry	DUSP8	0.0158615	0.0101978	1.55539	0.119855
TP	Biochemistry	DNAH10	0.0172098	0.0109933	1.56548	0.117472
TP	Biochemistry	CPNE3	0.00214141	0.0108273	0.197779	0.843218
UA	Biochemistry	ZNF512B	0.820419	0.169018	4.85403	1.21e-06
UA	Biochemistry	PIEZO1	0.27905	0.115765	2.4105	0.0159314
UA	Biochemistry	CDT1	-0.058458	0.198702	-0.294199	0.768606
UA	Biochemistry	MSL1	-2.57786	0.515923	-4.9966	5.84e-07
UA	Biochemistry	KCNJ2	-0.121292	0.260362	-0.465861	0.641315
UA	Biochemistry	CIB3	-0.112585	0.20705	-0.543759	0.586608
UA	Biochemistry	CBFA2T3	0.730671	0.291531	2.50633	0.0121997
UA	Biochemistry	ENSG00000273398_PNO1	0.0886822	0.173185	0.512067	0.608605
UA	Biochemistry	NFATC2	-0.708138	0.346865	-2.04153	0.0411986
UA	Biochemistry	ABHD16A	0.557337	0.184587	3.01937	0.00253316
UA	Biochemistry	RNF5	0.538799	0.208724	2.58139	0.00984073
UA	Biochemistry	SERPIND1	0.185116	0.166729	1.11028	0.26688
UA	Biochemistry	SHANK3	-0.176024	0.165539	-1.06334	0.287629
UA	Biochemistry	TBC1D19	0.173631	0.167923	1.03399	0.301139
UA	Biochemistry	REST	-0.469685	0.213755	-2.19731	0.0279993
UA	Biochemistry	CTXN3	0.134792	0.175997	0.765876	0.443751
UA	Biochemistry	SLC17A2	3.8056	0.254224	14.9694	1.21e-50
UA	Biochemistry	H2AC6	0.946283	0.199906	4.73363	2.21e-06
UA	Biochemistry	ZBTB4	-0.180924	0.244271	-0.740669	0.458895
UA	Biochemistry	KLF2	0.191829	0.19103	1.00418	0.31529
UA	Biochemistry	TUBAL3	-0.170758	0.174395	-0.979143	0.32751
UA	Biochemistry	DUSP8	-0.107205	0.165804	-0.646579	0.517905
UA	Biochemistry	DNAH10	0.245849	0.178741	1.37545	0.168994
UA	Biochemistry	CAPRIN2	-0.278224	0.190224	-1.46261	0.143575
UA	Biochemistry	UBE2H	-0.386429	0.283558	-1.36279	0.172951
UA	Biochemistry	GNA12	-0.586581	0.180819	-3.24402	0.00117866
UA	Biochemistry	CPNE3	-0.0645287	0.176116	-0.3664	0.714067
UA	Biochemistry	CCHCR1	0.733761	0.178079	4.12043	3.78e-05
UA	Biochemistry	PGBD1	2.92762	0.258285	11.3348	8.93e-30
UA	Biochemistry	TRIM31	1.54783	0.218603	7.08054	1.44e-12
UA	Biochemistry	TRIM10	-1.54195	0.272969	-5.64879	1.62e-08
UA	Biochemistry	ATF1	0.047183	0.168512	0.279998	0.77948
UA	Biochemistry	RAPGEF3	0.139023	0.239617	0.580187	0.561789
UA	Biochemistry	HDAC7	0.598004	0.210391	2.84234	0.00447862
Urea	Biochemistry	DUSP8	-0.00386631	0.00299634	-1.29035	0.196931
Urea	Biochemistry	TUBAL3	-0.00058693	0.00315132	-0.186249	0.85225
Urea	Biochemistry	H2AC6	-0.00809388	0.00361184	-2.24093	0.0250313
Urea	Biochemistry	DNAH10	-0.00232504	0.00322931	-0.719981	0.471537
Urea	Biochemistry	CAPRIN2	-0.00451582	0.00343668	-1.31401	0.188844
Urea	Biochemistry	RAPGEF3	0.00198514	0.00432987	0.458474	0.646612
Urea	Biochemistry	KLF2	0.00233486	0.00345167	0.676443	0.49876
Urea	Biochemistry	ENSG00000273398_PNO1	-0.003378	0.00312904	-1.07956	0.280337
Urea	Biochemistry	NFATC2	0.000102059	0.00626495	0.0162905	0.987003
Urea	Biochemistry	ZNF512B	0.00119488	0.00305392	0.39126	0.695605
Urea	Biochemistry	SERPIND1	0.00141587	0.00301244	0.470006	0.638351
Urea	Biochemistry	TBC1D19	0.00333193	0.003034	1.0982	0.27212
Urea	Biochemistry	REST	-0.00343824	0.00386207	-0.890259	0.373327
Urea	Biochemistry	CTXN3	0.000990737	0.00318005	0.311547	0.755385
Urea	Biochemistry	SLC17A2	-0.0118349	0.0045941	-2.57612	0.00999214
Urea	Biochemistry	CDT1	-0.00471021	0.00359054	-1.31184	0.189575
Urea	Biochemistry	CBFA2T3	-0.00171737	0.00526718	-0.32605	0.744386
Urea	Biochemistry	PGBD1	0.00051298	0.00466775	0.109899	0.91249
Urea	Biochemistry	TRIM31	-2.44e-05	0.00395076	-0.00617834	0.99507
Urea	Biochemistry	TRIM10	-0.00975491	0.00493099	-1.97829	0.0478971
Urea	Biochemistry	CCHCR1	0.00425313	0.0032172	1.322	0.18617
Urea	Biochemistry	ABHD16A	0.00141205	0.00333527	0.423369	0.672026
Urea	Biochemistry	RNF5	0.00266137	0.00377141	0.705669	0.480395
Urea	Biochemistry	UBE2H	-0.0105585	0.0051226	-2.06117	0.0392879
Urea	Biochemistry	SHANK3	0.0128554	0.00299055	4.29867	1.72e-05
Urea	Biochemistry	HDAC7	0.0127016	0.00380164	3.34108	0.000834614
Urea	Biochemistry	ATF1	-4.18e-05	0.00304466	-0.0137389	0.989038
Urea	Biochemistry	PIEZO1	-0.0026509	0.00209127	-1.2676	0.204941
Urea	Biochemistry	ZBTB4	0.0229934	0.00441384	5.20938	1.9e-07
Urea	Biochemistry	CIB3	-0.00790149	0.00374134	-2.11194	0.0346923
Urea	Biochemistry	MSL1	-0.0110163	0.00932049	-1.18195	0.237227
Urea	Biochemistry	KCNJ2	0.00429528	0.00470497	0.912924	0.361283
Urea	Biochemistry	GNA12	-0.00105446	0.00326675	-0.322784	0.746859
Urea	Biochemistry	CPNE3	-0.000166769	0.00318245	-0.0524027	0.958208
Vitamin D	Biochemistry	GNA12	0.0322708	0.0561782	0.574436	0.565673
Vitamin D	Biochemistry	CPNE3	0.0673124	0.0547273	1.22996	0.218713
Vitamin D	Biochemistry	KCNJ2	-0.0693734	0.0809446	-0.857049	0.391419
Vitamin D	Biochemistry	ZBTB4	0.0825738	0.0759264	1.08755	0.276794
Vitamin D	Biochemistry	CBFA2T3	-0.164001	0.0904996	-1.81218	0.0699595
Vitamin D	Biochemistry	MSL1	0.230952	0.160205	1.4416	0.149415
Vitamin D	Biochemistry	UBE2H	-0.179176	0.0881222	-2.03327	0.0420259
Vitamin D	Biochemistry	CAPRIN2	-0.142071	0.0590867	-2.40445	0.0161973
Vitamin D	Biochemistry	RAPGEF3	0.280942	0.0744283	3.77467	0.000160248
Vitamin D	Biochemistry	HDAC7	0.105453	0.0654019	1.61239	0.106878
Vitamin D	Biochemistry	ATF1	-0.0120984	0.0523654	-0.231039	0.817285
Vitamin D	Biochemistry	PIEZO1	0.0530198	0.0359594	1.47443	0.140366
Vitamin D	Biochemistry	CDT1	-0.0224377	0.0617121	-0.363587	0.716166
Vitamin D	Biochemistry	REST	-0.0294395	0.0664237	-0.443208	0.657615
Vitamin D	Biochemistry	CTXN3	-0.0208968	0.054695	-0.382061	0.702416
Vitamin D	Biochemistry	SLC17A2	0.0301918	0.0790185	0.382085	0.702398
Vitamin D	Biochemistry	H2AC6	0.0189146	0.0620611	0.304773	0.760539
Vitamin D	Biochemistry	ABHD16A	0.0971854	0.0573518	1.69455	0.0901618
Vitamin D	Biochemistry	RNF5	0.142672	0.0648091	2.20142	0.0277071
Vitamin D	Biochemistry	TRIM10	0.115797	0.084713	1.36693	0.171649
Vitamin D	Biochemistry	CCHCR1	-0.0239662	0.0553346	-0.433114	0.664932
Vitamin D	Biochemistry	DNAH10	0.164461	0.0555158	2.96242	0.00305258
Vitamin D	Biochemistry	NFATC2	0.101218	0.107771	0.939193	0.347633
Vitamin D	Biochemistry	ZNF512B	-0.0593046	0.052523	-1.12912	0.258849
Vitamin D	Biochemistry	SERPIND1	0.00777141	0.0518014	0.150023	0.880746
Vitamin D	Biochemistry	SHANK3	-0.0756267	0.0514275	-1.47055	0.141414
Vitamin D	Biochemistry	TBC1D19	-0.0318798	0.0521619	-0.611171	0.541087
Vitamin D	Biochemistry	TRIM31	0.141866	0.0678772	2.09003	0.0366156
Vitamin D	Biochemistry	TUBAL3	0.118296	0.0541852	2.18319	0.0290229
Vitamin D	Biochemistry	DUSP8	0.0254611	0.0515235	0.494165	0.62119
Vitamin D	Biochemistry	PGBD1	0.134397	0.0802	1.67578	0.0937832
Vitamin D	Biochemistry	CIB3	0.124469	0.0643396	1.93456	0.0530458
Vitamin D	Biochemistry	ENSG00000273398_PNO1	0.0106922	0.0538271	0.19864	0.842545
Vitamin D	Biochemistry	KLF2	-0.0248138	0.0593349	-0.418199	0.675802
BMI	Body size measures	ABHD16A	0.103518	0.0121141	8.54521	1.29e-17
BMI	Body size measures	RNF5	0.107838	0.0137011	7.87073	3.54e-15
BMI	Body size measures	UBE2H	-0.0195145	0.0186228	-1.04788	0.294693
BMI	Body size measures	GNA12	-0.016638	0.0118706	-1.40161	0.161032
BMI	Body size measures	CPNE3	0.0197205	0.0115628	1.70551	0.0880999
BMI	Body size measures	ATF1	0.00255036	0.0110695	0.230396	0.817784
BMI	Body size measures	PIEZO1	-0.00148539	0.00759869	-0.19548	0.845017
BMI	Body size measures	CDT1	-0.0247167	0.0130467	-1.89448	0.0581621
BMI	Body size measures	CBFA2T3	-0.0120659	0.019145	-0.630239	0.528539
BMI	Body size measures	MSL1	-0.0777272	0.033846	-2.2965	0.0216481
BMI	Body size measures	PGBD1	0.0527112	0.0169729	3.10562	0.00189899
BMI	Body size measures	TRIM31	0.0307444	0.0143583	2.14123	0.0322561
BMI	Body size measures	TRIM10	0.00629529	0.0179233	0.351235	0.725412
BMI	Body size measures	CCHCR1	0.0541508	0.0116873	4.63332	3.6e-06
BMI	Body size measures	DNAH10	-0.051664	0.0117319	-4.40373	1.06e-05
BMI	Body size measures	CAPRIN2	-0.0216425	0.0124876	-1.73311	0.0830764
BMI	Body size measures	RAPGEF3	0.0266267	0.0157287	1.69287	0.0904812
BMI	Body size measures	HDAC7	0.0216595	0.0138169	1.56761	0.116973
BMI	Body size measures	SHANK3	0.012918	0.0108695	1.18847	0.234651
BMI	Body size measures	TBC1D19	0.00675975	0.0110224	0.613275	0.539695
BMI	Body size measures	REST	0.0409505	0.0140288	2.91904	0.00351134
BMI	Body size measures	CTXN3	-0.0068016	0.0115557	-0.588593	0.556135
BMI	Body size measures	SLC17A2	0.0826221	0.016704	4.94625	7.57e-07
BMI	Body size measures	KCNJ2	-0.0268834	0.0170876	-1.57327	0.115657
BMI	Body size measures	ZBTB4	-0.00793072	0.0160427	-0.49435	0.621059
BMI	Body size measures	TUBAL3	-0.0152439	0.0114495	-1.3314	0.183057
BMI	Body size measures	DUSP8	0.011874	0.0108881	1.09055	0.275471
BMI	Body size measures	ENSG00000273398_PNO1	0.0204737	0.0113752	1.79985	0.0718844
BMI	Body size measures	NFATC2	-0.00657361	0.0227626	-0.288789	0.772743
BMI	Body size measures	ZNF512B	-0.0184477	0.0110946	-1.66277	0.0963598
BMI	Body size measures	SERPIND1	-0.0212654	0.0109456	-1.94282	0.0520386
BMI	Body size measures	KLF2	0.0228197	0.012544	1.81917	0.0688865
BMI	Body size measures	H2AC6	0.0265297	0.0131215	2.02185	0.0431922
BMI	Body size measures	CIB3	-0.00972006	0.0136009	-0.714665	0.474816
Seated height	Body size measures	PIEZO1	-0.0294772	0.00939641	-3.13706	0.00170663
Seated height	Body size measures	CDT1	-0.0547198	0.0161333	-3.39172	0.000694622
Seated height	Body size measures	ZNF512B	-0.0289246	0.0137176	-2.10857	0.0349827
Seated height	Body size measures	SERPIND1	-0.0114255	0.0135368	-0.844034	0.398651
Seated height	Body size measures	SHANK3	0.0283628	0.0134426	2.10991	0.0348665
Seated height	Body size measures	NFATC2	0.0883409	0.0281467	3.13859	0.00169778
Seated height	Body size measures	HDAC7	0.0150127	0.0170861	0.87865	0.379592
Seated height	Body size measures	ATF1	0.0566936	0.013678	4.14487	3.4e-05
Seated height	Body size measures	REST	-0.106083	0.0173477	-6.1151	9.66e-10
Seated height	Body size measures	TBC1D19	0.00173563	0.0136307	0.127332	0.898677
Seated height	Body size measures	MSL1	-0.00542432	0.041872	-0.129545	0.896926
Seated height	Body size measures	KCNJ2	-0.118824	0.021132	-5.62296	1.88e-08
Seated height	Body size measures	ZBTB4	0.160306	0.0198334	8.08265	6.36e-16
Seated height	Body size measures	CBFA2T3	-0.0337447	0.0236763	-1.42526	0.154084
Seated height	Body size measures	KLF2	-0.00728091	0.0155127	-0.469352	0.638818
Seated height	Body size measures	ENSG00000273398_PNO1	0.048746	0.0140637	3.46609	0.000528142
Seated height	Body size measures	DNAH10	0.0352395	0.0145062	2.42927	0.0151298
Seated height	Body size measures	CAPRIN2	-0.0312289	0.0154412	-2.02245	0.043131
Seated height	Body size measures	RAPGEF3	-0.00845794	0.0194483	-0.434893	0.66364
Seated height	Body size measures	ABHD16A	-0.0785627	0.0149825	-5.24362	1.58e-07
Seated height	Body size measures	RNF5	0.141169	0.0169419	8.33253	7.94e-17
Seated height	Body size measures	UBE2H	-0.00918944	0.0230305	-0.399011	0.689885
Seated height	Body size measures	GNA12	-0.271058	0.0146723	-18.4741	3.63e-76
Seated height	Body size measures	CTXN3	0.00922277	0.0142924	0.64529	0.51874
Seated height	Body size measures	SLC17A2	0.0244664	0.020648	1.18493	0.236047
Seated height	Body size measures	H2AC6	-0.10634	0.0162265	-6.55349	5.63e-11
Seated height	Body size measures	CIB3	-0.031564	0.0168172	-1.87689	0.060534
Seated height	Body size measures	TUBAL3	0.0458677	0.0141589	3.2395	0.00119751
Seated height	Body size measures	DUSP8	0.0214399	0.0134633	1.59247	0.11128
Seated height	Body size measures	PGBD1	0.099217	0.0209814	4.72881	2.26e-06
Seated height	Body size measures	TRIM31	0.115704	0.0177502	6.51845	7.11e-11
Seated height	Body size measures	TRIM10	-0.0937745	0.0221618	-4.23136	2.32e-05
Seated height	Body size measures	CCHCR1	0.0165651	0.0144521	1.14621	0.25171
Seated height	Body size measures	CPNE3	0.0551635	0.0142964	3.85857	0.000114074
Sitting height	Body size measures	ATF1	0.052338	0.00876466	5.97148	2.35e-09
Sitting height	Body size measures	SHANK3	0.0230032	0.00861035	2.67158	0.00754988
Sitting height	Body size measures	CBFA2T3	-0.061548	0.015165	-4.05855	4.94e-05
Sitting height	Body size measures	TBC1D19	0.00847555	0.00873007	0.970846	0.331625
Sitting height	Body size measures	PIEZO1	-0.0202942	0.00601772	-3.37241	0.000745228
Sitting height	Body size measures	CDT1	-0.0463789	0.010333	-4.48843	7.18e-06
Sitting height	Body size measures	CAPRIN2	-0.0201459	0.00988973	-2.03705	0.0416458
Sitting height	Body size measures	GNA12	-0.209268	0.00939601	-22.272	8.25e-110
Sitting height	Body size measures	CPNE3	0.0599071	0.00915694	6.54226	6.07e-11
Sitting height	Body size measures	REST	-0.0871	0.0111106	-7.83939	4.54e-15
Sitting height	Body size measures	CTXN3	0.00713183	0.00915452	0.779051	0.43595
Sitting height	Body size measures	SLC17A2	0.0314083	0.0132264	2.37466	0.0175654
Sitting height	Body size measures	H2AC6	-0.0845475	0.0103936	-8.13457	4.15e-16
Sitting height	Body size measures	PGBD1	0.0944751	0.013437	7.03095	2.06e-12
Sitting height	Body size measures	TRIM10	-0.0628893	0.0141946	-4.43052	9.4e-06
Sitting height	Body size measures	CCHCR1	0.0198592	0.00925679	2.14536	0.0319246
Sitting height	Body size measures	ABHD16A	-0.0659073	0.00959573	-6.8684	6.5e-12
Sitting height	Body size measures	RNF5	0.124291	0.0108499	11.4555	2.23e-30
Sitting height	Body size measures	UBE2H	-0.0305417	0.0147497	-2.07067	0.0383908
Sitting height	Body size measures	NFATC2	0.0515389	0.0180297	2.85856	0.00425589
Sitting height	Body size measures	RAPGEF3	-0.00367776	0.0124559	-0.295262	0.767794
Sitting height	Body size measures	HDAC7	0.0157418	0.0109435	1.43846	0.150303
Sitting height	Body size measures	MSL1	0.0343061	0.0268179	1.27922	0.200819
Sitting height	Body size measures	TRIM31	0.0970109	0.0113677	8.53394	1.42e-17
Sitting height	Body size measures	ZBTB4	0.135624	0.0127027	10.6768	1.32e-26
Sitting height	Body size measures	CIB3	-0.0106498	0.0107728	-0.988582	0.322868
Sitting height	Body size measures	KLF2	-0.0129429	0.00993642	-1.30257	0.192721
Sitting height	Body size measures	ENSG00000273398_PNO1	0.0429657	0.00900827	4.76959	1.85e-06
Sitting height	Body size measures	DNAH10	0.0143026	0.00929208	1.53922	0.123751
Sitting height	Body size measures	ZNF512B	-0.00853573	0.0087869	-0.971416	0.331342
Sitting height	Body size measures	SERPIND1	-0.00335384	0.0086702	-0.386824	0.698887
Sitting height	Body size measures	KCNJ2	-0.0912872	0.0135357	-6.7442	1.54e-11
Sitting height	Body size measures	DUSP8	0.0210792	0.00862297	2.44454	0.014504
Sitting height	Body size measures	TUBAL3	0.046794	0.0090682	5.16023	2.47e-07
Standing height	Body size measures	DUSP8	0.0495371	0.0150939	3.28194	0.00103107
Standing height	Body size measures	TUBAL3	0.0254759	0.0158742	1.60486	0.108526
Standing height	Body size measures	CIB3	-0.00135881	0.0188556	-0.072064	0.942551
Standing height	Body size measures	CAPRIN2	-0.0537193	0.0173128	-3.10287	0.00191671
Standing height	Body size measures	NFATC2	0.0861954	0.0315605	2.73112	0.00631227
Standing height	Body size measures	ZNF512B	-0.0430748	0.0153795	-2.80079	0.00509799
Standing height	Body size measures	DNAH10	0.0638553	0.0162645	3.92606	8.64e-05
Standing height	Body size measures	ENSG00000273398_PNO1	0.0614832	0.015768	3.89923	9.65e-05
Standing height	Body size measures	REST	-0.238455	0.0194461	-12.2623	1.47e-34
Standing height	Body size measures	CTXN3	0.0154801	0.0160235	0.966086	0.334002
Standing height	Body size measures	KLF2	-0.0233545	0.0173911	-1.34291	0.179303
Standing height	Body size measures	TBC1D19	0.0112502	0.015282	0.736174	0.461625
Standing height	Body size measures	MSL1	0.0551929	0.04694	1.17582	0.239668
Standing height	Body size measures	PGBD1	0.0821177	0.023526	3.49051	0.000482153
Standing height	Body size measures	TRIM31	0.118809	0.019902	5.96971	2.38e-09
Standing height	Body size measures	TRIM10	-0.166116	0.0248453	-6.68602	2.3e-11
Standing height	Body size measures	CCHCR1	-0.0121184	0.0162052	-0.747811	0.454575
Standing height	Body size measures	ABHD16A	-0.16997	0.0167958	-10.1198	4.55e-24
Standing height	Body size measures	RNF5	0.155084	0.018995	8.16449	3.24e-16
Standing height	Body size measures	SERPIND1	-0.0118925	0.015177	-0.783585	0.433284
Standing height	Body size measures	SHANK3	0.0364516	0.0150713	2.41861	0.0155804
Standing height	Body size measures	ATF1	0.0752358	0.015342	4.90393	9.4e-07
Standing height	Body size measures	PIEZO1	-0.0350914	0.0105349	-3.33098	0.000865505
Standing height	Body size measures	SLC17A2	-0.0648622	0.0231514	-2.80166	0.00508434
Standing height	Body size measures	H2AC6	-0.202259	0.0181903	-11.1191	1.02e-28
Standing height	Body size measures	HDAC7	0.0435039	0.019157	2.27091	0.0231528
Standing height	Body size measures	KCNJ2	-0.19533	0.0236904	-8.2451	1.66e-16
Standing height	Body size measures	ZBTB4	0.295347	0.0222336	13.2838	2.94e-40
Standing height	Body size measures	RAPGEF3	-0.0137591	0.021805	-0.631006	0.528037
Standing height	Body size measures	CBFA2T3	-0.0770729	0.0265458	-2.9034	0.00369161
Standing height	Body size measures	GNA12	-0.42046	0.0164425	-25.5715	4.3e-144
Standing height	Body size measures	CPNE3	0.0713846	0.0160294	4.45336	8.46e-06
Standing height	Body size measures	CDT1	-0.0601047	0.0180897	-3.3226	0.000891927
Standing height	Body size measures	UBE2H	-0.0612556	0.0258191	-2.3725	0.0176689
CVD	Cardiovascular	PIEZO1	-0.00267519	0.00608743	-0.439461	0.660328
CVD	Cardiovascular	MSL1	0.0507042	0.0265906	1.90685	0.0565401
CVD	Cardiovascular	KCNJ2	0.023871	0.0136315	1.75117	0.0799169
CVD	Cardiovascular	CDT1	0.000309276	0.0104617	0.0295628	0.976416
CVD	Cardiovascular	CBFA2T3	-0.0127981	0.0153956	-0.831282	0.405814
CVD	Cardiovascular	TUBAL3	-0.00238835	0.00918059	-0.260152	0.794747
CVD	Cardiovascular	DUSP8	-0.00282994	0.00873672	-0.323913	0.746004
CVD	Cardiovascular	DNAH10	0.0170098	0.00943523	1.8028	0.0714201
CVD	Cardiovascular	CAPRIN2	0.0098907	0.0100338	0.98574	0.324261
CVD	Cardiovascular	RAPGEF3	0.00112637	0.0126024	0.0893778	0.928782
CVD	Cardiovascular	HDAC7	-0.0135815	0.0110451	-1.22964	0.218833
CVD	Cardiovascular	ATF1	-0.0179362	0.00887794	-2.02031	0.0433511
CVD	Cardiovascular	CPNE3	0.00412268	0.00926959	0.444753	0.656498
CVD	Cardiovascular	TBC1D19	0.0267843	0.00885019	3.02641	0.00247474
CVD	Cardiovascular	REST	-0.0394354	0.0111372	-3.54088	0.000398794
CVD	Cardiovascular	CTXN3	0.00873724	0.00927724	0.941793	0.346298
CVD	Cardiovascular	SLC17A2	-0.00861461	0.0134222	-0.641818	0.520992
CVD	Cardiovascular	ZBTB4	0.0163567	0.0128133	1.27654	0.201764
CVD	Cardiovascular	TRIM31	0.00941143	0.0114793	0.819859	0.412297
CVD	Cardiovascular	TRIM10	0.00180456	0.0143486	0.125766	0.899917
CVD	Cardiovascular	CCHCR1	0.0190996	0.00935435	2.04178	0.0411729
CVD	Cardiovascular	ABHD16A	0.0321775	0.00975922	3.29714	0.000976765
CVD	Cardiovascular	RNF5	0.00368637	0.010976	0.335856	0.736979
CVD	Cardiovascular	UBE2H	-0.00051426	0.0149788	-0.0343326	0.972612
CVD	Cardiovascular	GNA12	-0.00256294	0.00952531	-0.269067	0.787878
CVD	Cardiovascular	SHANK3	-0.0112347	0.00871459	-1.28919	0.197333
CVD	Cardiovascular	H2AC6	-0.000342391	0.0105187	-0.0325508	0.974033
CVD	Cardiovascular	PGBD1	0.011715	0.0135565	0.86416	0.3875
CVD	Cardiovascular	CIB3	-0.0128249	0.0109481	-1.17143	0.241426
CVD	Cardiovascular	KLF2	-0.0282653	0.00998637	-2.83039	0.00464918
CVD	Cardiovascular	ENSG00000273398_PNO1	0.00742824	0.00911404	0.815033	0.415054
CVD	Cardiovascular	NFATC2	-0.0360252	0.01848	-1.94942	0.0512455
CVD	Cardiovascular	ZNF512B	0.0131443	0.00890663	1.47579	0.140001
CVD	Cardiovascular	SERPIND1	0.00810474	0.00878228	0.922851	0.356085
Lym c	Inflammatory	ENSG00000273398_PNO1	-0.00034127	0.00154923	-0.220283	0.825651
Lym c	Inflammatory	ZNF512B	0.00728264	0.00151152	4.81809	1.45e-06
Lym c	Inflammatory	SERPIND1	0.00494984	0.00149088	3.32009	0.000899972
Lym c	Inflammatory	NFATC2	0.00549318	0.00309991	1.77204	0.0763884
Lym c	Inflammatory	RAPGEF3	-0.000373398	0.00214253	-0.174279	0.861646
Lym c	Inflammatory	HDAC7	0.00284039	0.00188229	1.50901	0.131298
Lym c	Inflammatory	ATF1	-0.00603025	0.00150715	-4.0011	6.31e-05
Lym c	Inflammatory	PIEZO1	-0.00168559	0.00103516	-1.62834	0.103455
Lym c	Inflammatory	CDT1	-0.00663868	0.00177747	-3.7349	0.000187823
Lym c	Inflammatory	CBFA2T3	-0.00876068	0.00260788	-3.35931	0.000781458
Lym c	Inflammatory	KCNJ2	0.00123732	0.00232969	0.531107	0.595345
Lym c	Inflammatory	ZBTB4	0.00252011	0.00218635	1.15266	0.249052
Lym c	Inflammatory	CIB3	-0.0141782	0.00185163	-7.65718	1.91e-14
Lym c	Inflammatory	KLF2	-0.0206164	0.00170793	-12.071	1.53e-33
Lym c	Inflammatory	TRIM31	-0.0334208	0.00195509	-17.0942	1.75e-65
Lym c	Inflammatory	TUBAL3	0.000679882	0.00155954	0.43595	0.662873
Lym c	Inflammatory	DUSP8	-0.00129158	0.00148325	-0.870778	0.383876
Lym c	Inflammatory	DNAH10	0.0119571	0.00159891	7.47828	7.55e-14
Lym c	Inflammatory	CAPRIN2	-0.000939047	0.00170065	-0.55217	0.580832
Lym c	Inflammatory	SHANK3	-0.000255735	0.00148088	-0.172692	0.862894
Lym c	Inflammatory	TBC1D19	0.00150515	0.00150214	1.00201	0.316341
Lym c	Inflammatory	REST	0.012935	0.00191175	6.76606	1.33e-11
Lym c	Inflammatory	CTXN3	0.00288915	0.00157463	1.83482	0.0665339
Lym c	Inflammatory	MSL1	0.0138708	0.00461751	3.00395	0.00266522
Lym c	Inflammatory	SLC17A2	-0.0206635	0.00227445	-9.08505	1.04e-19
Lym c	Inflammatory	H2AC6	0.00128402	0.00178836	0.717991	0.472763
Lym c	Inflammatory	PGBD1	-0.0395518	0.00230994	-17.1225	1.08e-65
Lym c	Inflammatory	RNF5	-0.0257625	0.00186688	-13.7998	2.63e-43
Lym c	Inflammatory	TRIM10	-0.00803773	0.00244176	-3.29178	0.00099567
Lym c	Inflammatory	CCHCR1	-0.00353871	0.00159342	-2.22083	0.0263629
Lym c	Inflammatory	ABHD16A	0.00591001	0.00165096	3.57974	0.000343992
Lym c	Inflammatory	UBE2H	0.011769	0.00253755	4.63795	3.52e-06
Lym c	Inflammatory	GNA12	0.0106662	0.00161735	6.59485	4.26e-11
Lym c	Inflammatory	CPNE3	-0.00164989	0.00157545	-1.04725	0.294984
Lym p	Inflammatory	SLC17A2	-0.0295876	0.0269388	-1.09833	0.272062
Lym p	Inflammatory	KLF2	-0.244962	0.020231	-12.1082	9.72e-34
Lym p	Inflammatory	ENSG00000273398_PNO1	-0.0351899	0.0183497	-1.91773	0.0551456
Lym p	Inflammatory	SHANK3	-0.0346384	0.0175387	-1.97497	0.0482727
Lym p	Inflammatory	TBC1D19	0.00506758	0.0177932	0.284804	0.775794
Lym p	Inflammatory	REST	0.00817958	0.0226442	0.361221	0.717934
Lym p	Inflammatory	CTXN3	0.0269254	0.0186511	1.44364	0.148842
Lym p	Inflammatory	ATF1	0.0321024	0.0178513	1.79832	0.0721273
Lym p	Inflammatory	PIEZO1	-0.0133703	0.0122609	-1.09049	0.275499
Lym p	Inflammatory	CDT1	-0.0447724	0.021052	-2.12675	0.033442
Lym p	Inflammatory	H2AC6	0.00882243	0.0211812	0.416523	0.677028
Lym p	Inflammatory	KCNJ2	0.0863787	0.0275931	3.13044	0.0017456
Lym p	Inflammatory	ZBTB4	-0.0280892	0.0258979	-1.08461	0.278093
Lym p	Inflammatory	CIB3	-0.138121	0.0219343	-6.29704	3.04e-10
Lym p	Inflammatory	TRIM10	-0.194778	0.0289203	-6.735	1.64e-11
Lym p	Inflammatory	CCHCR1	0.0729205	0.0188731	3.86373	0.000111691
Lym p	Inflammatory	NFATC2	0.0588432	0.0367172	1.60261	0.109023
Lym p	Inflammatory	ZNF512B	0.065295	0.0179028	3.64719	0.000265165
Lym p	Inflammatory	SERPIND1	0.0394656	0.0176596	2.2348	0.0254313
Lym p	Inflammatory	HDAC7	0.0313781	0.0222976	1.40725	0.159356
Lym p	Inflammatory	UBE2H	0.0627372	0.0300583	2.08718	0.0368723
Lym p	Inflammatory	GNA12	-0.0190177	0.0191585	-0.992652	0.32088
Lym p	Inflammatory	CPNE3	-0.00653802	0.0186611	-0.350356	0.726072
Lym p	Inflammatory	CBFA2T3	0.0197588	0.0308899	0.639653	0.522399
Lym p	Inflammatory	MSL1	0.182358	0.0547023	3.33364	0.00085726
Lym p	Inflammatory	PGBD1	-0.07871	0.0273731	-2.87545	0.00403473
Lym p	Inflammatory	TRIM31	-0.0574393	0.0231664	-2.47942	0.01316
Lym p	Inflammatory	TUBAL3	-0.0243973	0.0184719	-1.32078	0.186576
Lym p	Inflammatory	DUSP8	-0.0301633	0.0175674	-1.717	0.0859793
Lym p	Inflammatory	DNAH10	0.0560841	0.0189395	2.96123	0.00306439
Lym p	Inflammatory	CAPRIN2	0.00354496	0.0201436	0.175985	0.860306
Lym p	Inflammatory	RAPGEF3	-0.0281157	0.0253771	-1.10792	0.267899
Lym p	Inflammatory	RNF5	-0.0361462	0.0221186	-1.6342	0.102218
Lym p	Inflammatory	ABHD16A	-0.0479057	0.0195539	-2.44993	0.014289
Mon c	Inflammatory	TRIM31	-0.00838562	0.000516969	-16.2207	3.8e-59
Mon c	Inflammatory	TRIM10	-0.00349588	0.000645654	-5.41448	6.15e-08
Mon c	Inflammatory	CCHCR1	-0.00496617	0.000421229	-11.7897	4.48e-32
Mon c	Inflammatory	ABHD16A	-0.00208489	0.000436531	-4.77603	1.79e-06
Mon c	Inflammatory	NFATC2	0.000135593	0.000819527	0.165453	0.868588
Mon c	Inflammatory	ZNF512B	0.00108938	0.000399684	2.72559	0.00641896
Mon c	Inflammatory	TUBAL3	0.000732993	0.000412371	1.77751	0.0754859
Mon c	Inflammatory	SHANK3	-7.58e-05	0.000391537	-0.193481	0.846582
Mon c	Inflammatory	TBC1D19	0.000410823	0.000397203	1.03429	0.301002
Mon c	Inflammatory	REST	0.00302832	0.000505481	5.99096	2.09e-09
Mon c	Inflammatory	SERPIND1	0.00199016	0.000394155	5.04919	4.44e-07
Mon c	Inflammatory	H2AC6	-0.00197511	0.000472886	-4.17671	2.96e-05
Mon c	Inflammatory	PGBD1	-0.00917883	0.000610814	-15.0272	5.07e-51
Mon c	Inflammatory	KCNJ2	-0.00276456	0.000616108	-4.48714	7.22e-06
Mon c	Inflammatory	ZBTB4	0.00274345	0.000578071	4.74587	2.08e-06
Mon c	Inflammatory	CIB3	0.00120884	0.000489616	2.46895	0.0135516
Mon c	Inflammatory	DUSP8	0.000430237	0.000392152	1.09712	0.272591
Mon c	Inflammatory	DNAH10	0.000988733	0.000422811	2.33847	0.0193634
Mon c	Inflammatory	RNF5	-0.00795542	0.000493529	-16.1194	1.96e-58
Mon c	Inflammatory	UBE2H	0.0019585	0.000670965	2.91893	0.00351256
Mon c	Inflammatory	GNA12	0.0028767	0.000427648	6.7268	1.74e-11
Mon c	Inflammatory	CPNE3	0.000172483	0.000416605	0.414022	0.678859
Mon c	Inflammatory	PIEZO1	0.0004786	0.000273724	1.74848	0.0803823
Mon c	Inflammatory	CTXN3	0.00046461	0.000416337	1.11594	0.264447
Mon c	Inflammatory	SLC17A2	-0.00540728	0.000601339	-8.99206	2.44e-19
Mon c	Inflammatory	MSL1	0.00182975	0.00122099	1.49858	0.133983
Mon c	Inflammatory	ENSG00000273398_PNO1	-0.000178805	0.000409554	-0.436586	0.662412
Mon c	Inflammatory	CAPRIN2	-0.00172794	0.000449615	-3.84315	0.000121489
Mon c	Inflammatory	RAPGEF3	-0.000566392	0.000566439	-0.999919	0.317351
Mon c	Inflammatory	KLF2	-0.00185646	0.000451648	-4.1104	3.95e-05
Mon c	Inflammatory	ATF1	-0.00128972	0.000398522	-3.23626	0.0012112
Mon c	Inflammatory	CDT1	-0.000858067	0.000469942	-1.8259	0.0678666
Mon c	Inflammatory	HDAC7	-0.00132483	0.000497644	-2.66222	0.00776319
Mon c	Inflammatory	CBFA2T3	-0.00156491	0.00068949	-2.26967	0.0232284
Mon p	Inflammatory	RAPGEF3	-0.0118824	0.00735335	-1.61592	0.106112
Mon p	Inflammatory	CPNE3	0.00740552	0.00540865	1.3692	0.170938
Mon p	Inflammatory	TUBAL3	-0.00256946	0.00535403	-0.479912	0.631291
Mon p	Inflammatory	HDAC7	-0.0223997	0.00646112	-3.46684	0.000526691
Mon p	Inflammatory	UBE2H	0.00712562	0.00871049	0.818051	0.413329
Mon p	Inflammatory	GNA12	0.00174774	0.00555227	0.314779	0.75293
Mon p	Inflammatory	ZNF512B	0.00935989	0.00518962	1.80358	0.0712982
Mon p	Inflammatory	SERPIND1	0.0201267	0.00511838	3.93224	8.42e-05
Mon p	Inflammatory	ATF1	0.013435	0.00517416	2.59655	0.00941695
Mon p	Inflammatory	PIEZO1	0.0104527	0.00355351	2.94151	0.00326635
Mon p	Inflammatory	SLC17A2	-0.0130625	0.00780871	-1.67282	0.0943641
Mon p	Inflammatory	H2AC6	-0.0355416	0.00613922	-5.78926	7.08e-09
Mon p	Inflammatory	PGBD1	-0.0106972	0.00793367	-1.34833	0.177554
Mon p	Inflammatory	TRIM31	-0.0103293	0.00671414	-1.53845	0.12394
Mon p	Inflammatory	TRIM10	-0.068162	0.00838239	-8.13157	4.25e-16
Mon p	Inflammatory	CCHCR1	-0.0389645	0.00546902	-7.12459	1.05e-12
Mon p	Inflammatory	ABHD16A	-0.0645755	0.00566688	-11.3952	4.47e-30
Mon p	Inflammatory	RNF5	-0.0298096	0.00640993	-4.65054	3.31e-06
Mon p	Inflammatory	CAPRIN2	-0.0223571	0.00583786	-3.82968	0.000128333
Mon p	Inflammatory	CDT1	-0.00139716	0.00610088	-0.229009	0.818862
Mon p	Inflammatory	CBFA2T3	0.0165449	0.00895106	1.84838	0.0645487
Mon p	Inflammatory	SHANK3	-0.00981514	0.00508269	-1.93109	0.0534727
Mon p	Inflammatory	TBC1D19	0.00269569	0.00515707	0.522718	0.601171
Mon p	Inflammatory	ZBTB4	0.0235209	0.00750545	3.13384	0.0017255
Mon p	Inflammatory	CIB3	0.0338586	0.0063573	5.32594	1.01e-07
Mon p	Inflammatory	MSL1	0.0266291	0.0158508	1.67999	0.092961
Mon p	Inflammatory	KCNJ2	-0.0248096	0.00799818	-3.1019	0.00192297
Mon p	Inflammatory	NFATC2	-0.00658754	0.0106435	-0.618927	0.535965
Mon p	Inflammatory	REST	0.00116333	0.00656292	0.177258	0.859306
Mon p	Inflammatory	DUSP8	0.0013105	0.00509124	0.257402	0.796869
Mon p	Inflammatory	DNAH10	-0.0158113	0.00548959	-2.88024	0.00397397
Mon p	Inflammatory	ENSG00000273398_PNO1	-0.00815205	0.00531774	-1.53299	0.125279
Mon p	Inflammatory	CTXN3	-0.000503757	0.00540505	-0.0932012	0.925744
Mon p	Inflammatory	KLF2	-0.00821758	0.00586393	-1.40138	0.161102
Neu c	Inflammatory	DNAH10	0.0132997	0.00355847	3.73748	0.000185905
Neu c	Inflammatory	DUSP8	0.00495859	0.00330115	1.50208	0.133077
Neu c	Inflammatory	TUBAL3	0.00763331	0.00347077	2.19931	0.0278563
Neu c	Inflammatory	KCNJ2	-0.016604	0.0051849	-3.20238	0.00136308
Neu c	Inflammatory	ZBTB4	0.0112379	0.00486528	2.30982	0.0208987
Neu c	Inflammatory	CAPRIN2	0.00074932	0.00378384	0.198032	0.84302
Neu c	Inflammatory	ATF1	-0.0228549	0.00335458	-6.81305	9.57e-12
Neu c	Inflammatory	PIEZO1	-0.00215025	0.00230348	-0.933478	0.350574
Neu c	Inflammatory	RAPGEF3	0.00716192	0.00476794	1.5021	0.133073
Neu c	Inflammatory	HDAC7	0.00457514	0.00418967	1.092	0.274832
Neu c	Inflammatory	CBFA2T3	-0.0236986	0.00580168	-4.08477	4.41e-05
Neu c	Inflammatory	MSL1	-0.0172044	0.0102754	-1.67434	0.094065
Neu c	Inflammatory	H2AC6	0.00291315	0.00397931	0.732073	0.464124
Neu c	Inflammatory	PGBD1	-0.0637562	0.00514043	-12.4029	2.57e-35
Neu c	Inflammatory	CIB3	-0.00310422	0.0041211	-0.753249	0.451301
Neu c	Inflammatory	KLF2	0.00398256	0.00380168	1.04758	0.294833
Neu c	Inflammatory	ENSG00000273398_PNO1	0.0081295	0.00344712	2.35835	0.0183572
Neu c	Inflammatory	RNF5	-0.0414966	0.00415422	-9.98903	1.72e-23
Neu c	Inflammatory	UBE2H	0.00702845	0.00564931	1.24412	0.213455
Neu c	Inflammatory	GNA12	0.0234621	0.00359921	6.51867	7.1e-11
Neu c	Inflammatory	CPNE3	-0.00269152	0.003506	-0.767688	0.442673
Neu c	Inflammatory	TBC1D19	0.00173898	0.00334296	0.520191	0.602931
Neu c	Inflammatory	CDT1	-0.00396396	0.00395527	-1.0022	0.31625
Neu c	Inflammatory	CTXN3	-0.000152611	0.00350386	-0.043555	0.965259
Neu c	Inflammatory	SLC17A2	-0.0357834	0.0050617	-7.06945	1.56e-12
Neu c	Inflammatory	CCHCR1	-0.0170685	0.00354512	-4.81463	1.48e-06
Neu c	Inflammatory	NFATC2	0.00501955	0.00689888	0.727589	0.466866
Neu c	Inflammatory	TRIM31	-0.0556923	0.00435075	-12.8006	1.66e-37
Neu c	Inflammatory	TRIM10	0.0275254	0.00543399	5.06541	4.08e-07
Neu c	Inflammatory	SHANK3	0.00721172	0.00329522	2.18854	0.0286309
Neu c	Inflammatory	ZNF512B	0.00244998	0.00336404	0.728285	0.466439
Neu c	Inflammatory	SERPIND1	0.00156989	0.0033177	0.473185	0.636082
Neu c	Inflammatory	REST	0.0224983	0.00425392	5.28885	1.23e-07
Neu c	Inflammatory	ABHD16A	0.0256395	0.00367376	6.97909	2.98e-12
Neu p	Inflammatory	CDT1	0.048038	0.0240474	1.99764	0.0457568
Neu p	Inflammatory	PIEZO1	-0.00427802	0.0140047	-0.305469	0.760009
Neu p	Inflammatory	TUBAL3	0.0357007	0.0211002	1.69196	0.0906543
Neu p	Inflammatory	RAPGEF3	0.0434424	0.0289865	1.49871	0.133949
Neu p	Inflammatory	HDAC7	-0.00918802	0.0254724	-0.360705	0.71832
Neu p	Inflammatory	ATF1	-0.05092	0.0203904	-2.49726	0.0125163
Neu p	Inflammatory	ZNF512B	-0.054266	0.0204505	-2.65353	0.00796577
Neu p	Inflammatory	SERPIND1	-0.0674158	0.0201716	-3.34211	0.000831537
Neu p	Inflammatory	CBFA2T3	-0.045181	0.0352828	-1.28054	0.200356
Neu p	Inflammatory	NFATC2	-0.0141933	0.0419479	-0.338354	0.735096
Neu p	Inflammatory	MSL1	-0.192038	0.0624822	-3.07348	0.00211596
Neu p	Inflammatory	KCNJ2	-0.0857773	0.0315233	-2.72108	0.00650733
Neu p	Inflammatory	ZBTB4	0.0250884	0.0295801	0.848153	0.396353
Neu p	Inflammatory	CIB3	0.0996256	0.025056	3.97612	7.01e-05
Neu p	Inflammatory	DUSP8	0.0244335	0.0200666	1.21762	0.22337
Neu p	Inflammatory	DNAH10	-0.0446102	0.0216332	-2.06212	0.0391969
Neu p	Inflammatory	CAPRIN2	0.0202661	0.0230084	0.880812	0.37842
Neu p	Inflammatory	ENSG00000273398_PNO1	0.0374021	0.0209587	1.78456	0.0743338
Neu p	Inflammatory	ABHD16A	0.115622	0.0223357	5.17654	2.26e-07
Neu p	Inflammatory	RNF5	0.102928	0.0252619	4.07441	4.61e-05
Neu p	Inflammatory	UBE2H	-0.0686866	0.0343341	-2.00054	0.0454433
Neu p	Inflammatory	SHANK3	0.043979	0.0200326	2.19537	0.0281374
Neu p	Inflammatory	TBC1D19	-0.015639	0.0203257	-0.769417	0.441646
Neu p	Inflammatory	REST	-0.027088	0.0258661	-1.04724	0.294991
Neu p	Inflammatory	CTXN3	-0.036497	0.0213035	-1.71319	0.0866778
Neu p	Inflammatory	SLC17A2	0.0607491	0.0307737	1.97406	0.0483754
Neu p	Inflammatory	H2AC6	0.0371003	0.0241946	1.53341	0.125176
Neu p	Inflammatory	PGBD1	0.130673	0.0312671	4.17926	2.93e-05
Neu p	Inflammatory	TRIM31	0.110568	0.026462	4.17835	2.94e-05
Neu p	Inflammatory	KLF2	0.243434	0.02311	10.5337	6.1e-26
Neu p	Inflammatory	CCHCR1	0.005228	0.0215576	0.242513	0.808382
Neu p	Inflammatory	CPNE3	-0.00836887	0.0213147	-0.392634	0.69459
Neu p	Inflammatory	GNA12	0.0121823	0.0218847	0.556659	0.577761
Neu p	Inflammatory	TRIM10	0.286258	0.0330348	8.66535	4.52e-18
NLR	Inflammatory	ZBTB4	0.000655746	0.00345897	0.189579	0.849639
NLR	Inflammatory	CIB3	0.0161498	0.00293039	5.51115	3.57e-08
NLR	Inflammatory	KCNJ2	-0.0104626	0.00368649	-2.83808	0.0045388
NLR	Inflammatory	DUSP8	0.00288057	0.00234652	1.22759	0.219601
NLR	Inflammatory	DNAH10	-0.00619071	0.00253017	-2.44676	0.0144152
NLR	Inflammatory	RAPGEF3	0.00384894	0.00338925	1.13563	0.256111
NLR	Inflammatory	HDAC7	-0.00352314	0.00297861	-1.18281	0.236885
NLR	Inflammatory	ATF1	-0.0045824	0.00238478	-1.92152	0.0546674
NLR	Inflammatory	CAPRIN2	0.000980735	0.00269089	0.364465	0.715511
NLR	Inflammatory	CBFA2T3	-0.000442905	0.00412627	-0.107338	0.914521
NLR	Inflammatory	MSL1	-0.0227278	0.00730329	-3.112	0.00185841
NLR	Inflammatory	CTXN3	-0.00473579	0.00249142	-1.90084	0.0573239
NLR	Inflammatory	SLC17A2	0.00525654	0.00359998	1.46016	0.144248
NLR	Inflammatory	H2AC6	0.00178071	0.00282968	0.629299	0.529154
NLR	Inflammatory	KLF2	0.0279896	0.00270268	10.3562	3.96e-25
NLR	Inflammatory	TUBAL3	0.0024356	0.00246753	0.987061	0.323614
NLR	Inflammatory	ENSG00000273398_PNO1	0.00389567	0.00245098	1.58944	0.111962
NLR	Inflammatory	NFATC2	-0.00740527	0.00490704	-1.50911	0.131272
NLR	Inflammatory	ZNF512B	-0.00724688	0.00239165	-3.03007	0.00244513
NLR	Inflammatory	SERPIND1	-0.00527067	0.00235882	-2.23445	0.0254539
NLR	Inflammatory	SHANK3	0.00531711	0.00234297	2.26939	0.0232455
NLR	Inflammatory	PIEZO1	0.000768479	0.001638	0.469158	0.638957
NLR	Inflammatory	CDT1	0.00787559	0.00281222	2.80049	0.00510281
NLR	Inflammatory	REST	-0.000551174	0.00302554	-0.182174	0.855447
NLR	Inflammatory	TRIM31	0.0109263	0.0030953	3.52996	0.000415686
NLR	Inflammatory	TRIM10	0.0275532	0.00386388	7.13098	9.99e-13
NLR	Inflammatory	CCHCR1	-0.00387279	0.00252133	-1.53601	0.124537
NLR	Inflammatory	PGBD1	0.0113594	0.00365726	3.10599	0.0018966
NLR	Inflammatory	RNF5	0.00895776	0.00295495	3.03144	0.00243412
NLR	Inflammatory	UBE2H	-0.00742311	0.00401568	-1.84853	0.0645263
NLR	Inflammatory	GNA12	0.00323274	0.00255887	1.26335	0.206465
NLR	Inflammatory	ABHD16A	0.00773775	0.00261184	2.96256	0.00305112
NLR	Inflammatory	CPNE3	-0.000200681	0.00249322	-0.0804905	0.935847
NLR	Inflammatory	TBC1D19	-0.00100572	0.00237709	-0.423089	0.672231
PLT c	Inflammatory	MSL1	1.6155	0.428905	3.76657	0.000165532
PLT c	Inflammatory	KCNJ2	0.155059	0.216474	0.716294	0.473811
PLT c	Inflammatory	SHANK3	0.773944	0.137584	5.62527	1.85e-08
PLT c	Inflammatory	TBC1D19	0.0477674	0.139596	0.342183	0.732213
PLT c	Inflammatory	REST	1.81728	0.177618	10.2314	1.45e-24
PLT c	Inflammatory	CTXN3	-0.142057	0.146302	-0.970982	0.331558
PLT c	Inflammatory	SLC17A2	0.96001	0.21136	4.54206	5.57e-06
PLT c	Inflammatory	CBFA2T3	1.15534	0.242328	4.76768	1.86e-06
PLT c	Inflammatory	H2AC6	1.51914	0.166135	9.144	6.05e-20
PLT c	Inflammatory	ZBTB4	-0.372794	0.203138	-1.83517	0.0664811
PLT c	Inflammatory	CIB3	-0.227969	0.172075	-1.32483	0.18523
PLT c	Inflammatory	KLF2	-0.197502	0.158735	-1.24423	0.213416
PLT c	Inflammatory	ENSG00000273398_PNO1	0.411363	0.143931	2.85807	0.00426259
PLT c	Inflammatory	NFATC2	-0.382781	0.287972	-1.32923	0.183774
PLT c	Inflammatory	ZNF512B	0.334595	0.140451	2.3823	0.0172056
PLT c	Inflammatory	SERPIND1	0.508806	0.13852	3.67315	0.000239621
PLT c	Inflammatory	DNAH10	0.441217	0.148593	2.96929	0.0029851
PLT c	Inflammatory	CAPRIN2	0.0251679	0.158019	0.159272	0.873455
PLT c	Inflammatory	RAPGEF3	-0.130663	0.199086	-0.656315	0.511622
PLT c	Inflammatory	HDAC7	-1.14615	0.174912	-6.55269	5.66e-11
PLT c	Inflammatory	ATF1	-1.02785	0.140034	-7.34003	2.14e-13
PLT c	Inflammatory	CDT1	0.17615	0.165128	1.06675	0.286085
PLT c	Inflammatory	TRIM10	1.08813	0.226915	4.7953	1.63e-06
PLT c	Inflammatory	TUBAL3	-0.298317	0.144929	-2.05837	0.0395558
PLT c	Inflammatory	PGBD1	-0.682269	0.214725	-3.17741	0.00148611
PLT c	Inflammatory	TRIM31	-1.05447	0.181711	-5.80297	6.52e-09
PLT c	Inflammatory	RNF5	-1.31575	0.173485	-7.58424	3.35e-14
PLT c	Inflammatory	UBE2H	0.430182	0.235748	1.82476	0.0680386
PLT c	Inflammatory	DUSP8	0.227005	0.137811	1.64722	0.0995142
PLT c	Inflammatory	ABHD16A	0.955513	0.153392	6.22923	4.69e-10
PLT c	Inflammatory	PIEZO1	0.4346	0.0961913	4.51808	6.24e-06
PLT c	Inflammatory	GNA12	1.71338	0.150259	11.4029	4.1e-30
PLT c	Inflammatory	CPNE3	-0.0393864	0.146399	-0.269034	0.787904
PLT c	Inflammatory	CCHCR1	-1.29285	0.148037	-8.73329	2.49e-18
WBC c	Inflammatory	UBE2H	0.024102	0.00728857	3.30682	0.000943727
WBC c	Inflammatory	GNA12	0.0381039	0.00464506	8.20309	2.35e-16
WBC c	Inflammatory	TRIM31	-0.105387	0.00561428	-18.7713	1.43e-78
WBC c	Inflammatory	TRIM10	0.0149018	0.00701314	2.12484	0.0336004
WBC c	Inflammatory	CPNE3	-0.00311113	0.00452497	-0.687547	0.491739
WBC c	Inflammatory	RNF5	-0.0815439	0.00536128	-15.2098	3.17e-52
WBC c	Inflammatory	HDAC7	0.00541532	0.00540655	1.00162	0.316527
WBC c	Inflammatory	CCHCR1	-0.0309596	0.00457626	-6.76526	1.33e-11
WBC c	Inflammatory	ABHD16A	0.0310554	0.00474163	6.54953	5.78e-11
WBC c	Inflammatory	CDT1	-0.0106885	0.0051054	-2.09357	0.0362989
WBC c	Inflammatory	CBFA2T3	-0.035675	0.00748923	-4.76351	1.9e-06
WBC c	Inflammatory	ATF1	-0.0314005	0.00432881	-7.25385	4.06e-13
WBC c	Inflammatory	PIEZO1	-0.00232299	0.00297295	-0.781374	0.434583
WBC c	Inflammatory	PGBD1	-0.121825	0.00663326	-18.3658	2.7e-75
WBC c	Inflammatory	TUBAL3	0.010684	0.00447924	2.38522	0.0170693
WBC c	Inflammatory	DUSP8	0.00333842	0.00425997	0.783672	0.433233
WBC c	Inflammatory	DNAH10	0.0267953	0.00459218	5.83497	5.38e-09
WBC c	Inflammatory	CAPRIN2	-0.0033154	0.00488364	-0.678879	0.497215
WBC c	Inflammatory	RAPGEF3	0.00634273	0.00615341	1.03077	0.30265
WBC c	Inflammatory	NFATC2	0.00646585	0.00890349	0.726215	0.467707
WBC c	Inflammatory	ZNF512B	0.00982454	0.00434169	2.26284	0.0236464
WBC c	Inflammatory	SERPIND1	0.00960501	0.00428156	2.24334	0.0248754
WBC c	Inflammatory	SHANK3	0.00852439	0.00425305	2.0043	0.0450388
WBC c	Inflammatory	TBC1D19	0.00445852	0.00431429	1.03343	0.301402
WBC c	Inflammatory	REST	0.0418592	0.00548998	7.62464	2.45e-14
WBC c	Inflammatory	CTXN3	0.00445041	0.00452208	0.984151	0.325042
WBC c	Inflammatory	SLC17A2	-0.0667135	0.0065326	-10.2124	1.76e-24
WBC c	Inflammatory	H2AC6	0.00300348	0.00513667	0.584713	0.558741
WBC c	Inflammatory	KCNJ2	-0.0193796	0.00669167	-2.89607	0.00377892
WBC c	Inflammatory	ZBTB4	0.0140774	0.0062792	2.24192	0.0249675
WBC c	Inflammatory	CIB3	-0.0161574	0.00531875	-3.03782	0.00238314
WBC c	Inflammatory	KLF2	-0.0188506	0.00490632	-3.84211	0.000122003
WBC c	Inflammatory	ENSG00000273398_PNO1	0.00725941	0.00444926	1.6316	0.102765
WBC c	Inflammatory	MSL1	5.89e-05	0.0132608	0.00444282	0.996455
FEV1	Pulmonary Function	UBE2H	-0.010682	0.00280385	-3.80975	0.000139146
FEV1	Pulmonary Function	GNA12	-0.0105072	0.00178959	-5.87126	4.33e-09
FEV1	Pulmonary Function	CPNE3	-0.000856256	0.00174179	-0.491594	0.623007
FEV1	Pulmonary Function	ABHD16A	-0.0119716	0.00182444	-6.56177	5.33e-11
FEV1	Pulmonary Function	RNF5	-0.00675702	0.00205881	-3.282	0.00103091
FEV1	Pulmonary Function	ZNF512B	0.000302985	0.0016698	0.18145	0.856014
FEV1	Pulmonary Function	SERPIND1	-0.0051917	0.00164601	-3.15411	0.00161013
FEV1	Pulmonary Function	SHANK3	0.00129396	0.00163569	0.791077	0.4289
FEV1	Pulmonary Function	TBC1D19	-0.00331279	0.0016597	-1.99602	0.0459331
FEV1	Pulmonary Function	REST	-0.00905993	0.00210947	-4.29488	1.75e-05
FEV1	Pulmonary Function	CTXN3	-0.00269027	0.00173966	-1.54643	0.122002
FEV1	Pulmonary Function	SLC17A2	-0.0208542	0.00251028	-8.30754	9.83e-17
FEV1	Pulmonary Function	H2AC6	-0.00949825	0.00197685	-4.80474	1.55e-06
FEV1	Pulmonary Function	PGBD1	-0.0224032	0.00254298	-8.80982	1.26e-18
FEV1	Pulmonary Function	TRIM31	-0.0130402	0.00215577	-6.04901	1.46e-09
FEV1	Pulmonary Function	TRIM10	-0.00902054	0.00270458	-3.33529	0.000852262
FEV1	Pulmonary Function	CCHCR1	-0.00926583	0.00175685	-5.27411	1.34e-07
FEV1	Pulmonary Function	DNAH10	-0.00346087	0.00176706	-1.95855	0.0501668
FEV1	Pulmonary Function	CAPRIN2	-0.00614247	0.00188145	-3.26475	0.00109579
FEV1	Pulmonary Function	RAPGEF3	-0.00362449	0.00236683	-1.53136	0.125681
FEV1	Pulmonary Function	HDAC7	-0.000450237	0.00208277	-0.216172	0.828854
FEV1	Pulmonary Function	ATF1	-0.00111883	0.00166545	-0.671787	0.50172
FEV1	Pulmonary Function	PIEZO1	-0.00458003	0.00114291	-4.00735	6.14e-05
FEV1	Pulmonary Function	CDT1	-0.00665288	0.00196222	-3.39048	0.000697836
FEV1	Pulmonary Function	CBFA2T3	-0.00648154	0.00288166	-2.24924	0.0244985
FEV1	Pulmonary Function	MSL1	-0.00477772	0.00510477	-0.935932	0.349309
FEV1	Pulmonary Function	KCNJ2	-0.00576547	0.00256962	-2.24371	0.0248522
FEV1	Pulmonary Function	ZBTB4	0.00141446	0.00241028	0.586845	0.557308
FEV1	Pulmonary Function	TUBAL3	0.00135271	0.00172605	0.783698	0.433218
FEV1	Pulmonary Function	DUSP8	-0.00102753	0.00163855	-0.627098	0.530596
FEV1	Pulmonary Function	ENSG00000273398_PNO1	0.00254686	0.00171394	1.48597	0.13729
FEV1	Pulmonary Function	NFATC2	0.00234236	0.00343385	0.682138	0.495152
FEV1	Pulmonary Function	CIB3	-0.000230495	0.00204776	-0.112559	0.91038
FEV1	Pulmonary Function	KLF2	-0.000267716	0.00188852	-0.14176	0.88727
FEV1 Best	Pulmonary Function	PGBD1	-0.0222091	0.00254331	-8.73234	2.51e-18
FEV1 Best	Pulmonary Function	TUBAL3	0.00144012	0.00172628	0.834233	0.404151
FEV1 Best	Pulmonary Function	DUSP8	-0.0011029	0.00163875	-0.673014	0.500939
FEV1 Best	Pulmonary Function	TRIM31	-0.012836	0.00215604	-5.9535	2.63e-09
FEV1 Best	Pulmonary Function	TRIM10	-0.00889207	0.00270494	-3.28734	0.00101154
FEV1 Best	Pulmonary Function	RAPGEF3	-0.00363584	0.00236711	-1.53598	0.124545
FEV1 Best	Pulmonary Function	HDAC7	-0.000530679	0.00208303	-0.254763	0.798907
FEV1 Best	Pulmonary Function	DNAH10	-0.0034661	0.00176728	-1.96126	0.0498503
FEV1 Best	Pulmonary Function	CAPRIN2	-0.00621347	0.00188167	-3.30211	0.000959774
FEV1 Best	Pulmonary Function	PIEZO1	-0.00451165	0.00114306	-3.94701	7.92e-05
FEV1 Best	Pulmonary Function	CDT1	-0.00668496	0.00196248	-3.40639	0.000658415
FEV1 Best	Pulmonary Function	CBFA2T3	-0.0063045	0.00288203	-2.18752	0.0287057
FEV1 Best	Pulmonary Function	MSL1	-0.00468907	0.00510543	-0.918449	0.358385
FEV1 Best	Pulmonary Function	KCNJ2	-0.00598607	0.00256995	-2.32926	0.0198462
FEV1 Best	Pulmonary Function	CCHCR1	-0.00918453	0.00175706	-5.22721	1.72e-07
FEV1 Best	Pulmonary Function	ABHD16A	-0.0119438	0.0018247	-6.54564	5.94e-11
FEV1 Best	Pulmonary Function	RNF5	-0.00663805	0.00205907	-3.22381	0.00126516
FEV1 Best	Pulmonary Function	UBE2H	-0.010663	0.00280418	-3.80253	0.000143267
FEV1 Best	Pulmonary Function	GNA12	-0.0106295	0.0017898	-5.93893	2.87e-09
FEV1 Best	Pulmonary Function	CPNE3	-0.000917195	0.00174202	-0.526512	0.598533
FEV1 Best	Pulmonary Function	SERPIND1	-0.00518937	0.00164621	-3.15231	0.00162009
FEV1 Best	Pulmonary Function	ATF1	-0.00120118	0.00166565	-0.721145	0.470821
FEV1 Best	Pulmonary Function	TBC1D19	-0.00322891	0.0016599	-1.94524	0.051747
FEV1 Best	Pulmonary Function	REST	-0.00895409	0.00210974	-4.24416	2.2e-05
FEV1 Best	Pulmonary Function	CTXN3	-0.00271501	0.00173988	-1.56046	0.118653
FEV1 Best	Pulmonary Function	SLC17A2	-0.0206828	0.0025106	-8.23818	1.76e-16
FEV1 Best	Pulmonary Function	H2AC6	-0.00935532	0.00197711	-4.73182	2.23e-06
FEV1 Best	Pulmonary Function	ZBTB4	0.00143962	0.00241059	0.597205	0.550371
FEV1 Best	Pulmonary Function	CIB3	-0.000129527	0.00204801	-0.0632452	0.949571
FEV1 Best	Pulmonary Function	KLF2	-0.000284386	0.00188875	-0.150569	0.880316
FEV1 Best	Pulmonary Function	ENSG00000273398_PNO1	0.00265901	0.00171417	1.55119	0.120857
FEV1 Best	Pulmonary Function	NFATC2	0.00216026	0.00343437	0.629011	0.529342
FEV1 Best	Pulmonary Function	ZNF512B	0.00035795	0.00167	0.214341	0.830282
FEV1 Best	Pulmonary Function	SHANK3	0.00142686	0.0016359	0.872217	0.383091
FEV1 FVC ratio Z	Pulmonary Function	TUBAL3	0.000362843	0.00258043	0.140613	0.888176
FEV1 FVC ratio Z	Pulmonary Function	CAPRIN2	-0.00229177	0.00280685	-0.816492	0.41422
FEV1 FVC ratio Z	Pulmonary Function	RAPGEF3	-0.00196352	0.0035227	-0.557392	0.57726
FEV1 FVC ratio Z	Pulmonary Function	HDAC7	-0.00178849	0.00311014	-0.575049	0.565259
FEV1 FVC ratio Z	Pulmonary Function	ATF1	0.00291408	0.00248682	1.17181	0.241276
FEV1 FVC ratio Z	Pulmonary Function	PIEZO1	0.00361947	0.00170515	2.12266	0.0337839
FEV1 FVC ratio Z	Pulmonary Function	GNA12	-0.0101331	0.00267897	-3.78247	0.000155348
FEV1 FVC ratio Z	Pulmonary Function	CDT1	-0.00271185	0.00293648	-0.923504	0.355746
FEV1 FVC ratio Z	Pulmonary Function	CBFA2T3	0.00362813	0.00429501	0.844732	0.398262
FEV1 FVC ratio Z	Pulmonary Function	REST	0.00158964	0.00315266	0.504223	0.614106
FEV1 FVC ratio Z	Pulmonary Function	MSL1	0.00510318	0.00759261	0.672125	0.501505
FEV1 FVC ratio Z	Pulmonary Function	KCNJ2	0.0020574	0.00383277	0.536793	0.591412
FEV1 FVC ratio Z	Pulmonary Function	ZBTB4	0.00321998	0.00359958	0.894544	0.371033
FEV1 FVC ratio Z	Pulmonary Function	DUSP8	0.000744006	0.00244426	0.304389	0.760832
FEV1 FVC ratio Z	Pulmonary Function	DNAH10	0.000755059	0.00263722	0.286309	0.774642
FEV1 FVC ratio Z	Pulmonary Function	KLF2	-0.00510695	0.0028155	-1.81387	0.0697005
FEV1 FVC ratio Z	Pulmonary Function	ENSG00000273398_PNO1	0.00179696	0.00255509	0.703286	0.481879
FEV1 FVC ratio Z	Pulmonary Function	NFATC2	-0.00479899	0.00511908	-0.93747	0.348519
FEV1 FVC ratio Z	Pulmonary Function	ZNF512B	-0.00142884	0.00248996	-0.573839	0.566078
FEV1 FVC ratio Z	Pulmonary Function	SERPIND1	0.00593957	0.00245561	2.41877	0.0155743
FEV1 FVC ratio Z	Pulmonary Function	CPNE3	0.00470684	0.00260062	1.80989	0.070315
FEV1 FVC ratio Z	Pulmonary Function	TBC1D19	-0.00180015	0.00247852	-0.726299	0.467657
FEV1 FVC ratio Z	Pulmonary Function	PGBD1	0.0146331	0.00376067	3.89109	9.98e-05
FEV1 FVC ratio Z	Pulmonary Function	CTXN3	0.0071875	0.00260303	2.7612	0.00575973
FEV1 FVC ratio Z	Pulmonary Function	SLC17A2	0.0110482	0.00371776	2.97175	0.00296165
FEV1 FVC ratio Z	Pulmonary Function	H2AC6	0.00481298	0.00295055	1.63121	0.102848
FEV1 FVC ratio Z	Pulmonary Function	ABHD16A	-0.00554766	0.00271661	-2.04213	0.0411408
FEV1 FVC ratio Z	Pulmonary Function	CIB3	-0.000531406	0.00305418	-0.173993	0.861871
FEV1 FVC ratio Z	Pulmonary Function	TRIM10	-0.00479982	0.00402722	-1.19185	0.233324
FEV1 FVC ratio Z	Pulmonary Function	CCHCR1	-0.00145418	0.00261738	-0.555589	0.578493
FEV1 FVC ratio Z	Pulmonary Function	RNF5	0.0103245	0.0030531	3.38163	0.000720794
FEV1 FVC ratio Z	Pulmonary Function	UBE2H	0.00939769	0.00418282	2.24674	0.0246585
FEV1 FVC ratio Z	Pulmonary Function	SHANK3	-0.000915643	0.00244151	-0.375032	0.707638
FEV1 FVC ratio Z	Pulmonary Function	TRIM31	0.0137088	0.00319692	4.28812	1.8e-05
FEV1 pred	Pulmonary Function	ENSG00000273398_PNO1	0.00201227	0.00070241	2.8648	0.00417314
FEV1 pred	Pulmonary Function	TUBAL3	0.00142413	0.00070736	2.0133	0.0440844
FEV1 pred	Pulmonary Function	DUSP8	0.00158451	0.000671446	2.35985	0.0182832
FEV1 pred	Pulmonary Function	CAPRIN2	-0.00122043	0.000771028	-1.58286	0.113455
FEV1 pred	Pulmonary Function	RAPGEF3	-0.00175958	0.000969872	-1.81424	0.0696419
FEV1 pred	Pulmonary Function	HDAC7	0.00143042	0.00085334	1.67626	0.0936883
FEV1 pred	Pulmonary Function	DNAH10	0.00179966	0.000724003	2.48571	0.01293
FEV1 pred	Pulmonary Function	MSL1	0.00194686	0.00209214	0.93056	0.352082
FEV1 pred	Pulmonary Function	KCNJ2	-0.00620319	0.0010531	-5.89041	3.86e-09
FEV1 pred	Pulmonary Function	ZBTB4	0.0103929	0.000987481	10.5246	6.76e-26
FEV1 pred	Pulmonary Function	CIB3	0.00010802	0.000839181	0.128721	0.897579
FEV1 pred	Pulmonary Function	KLF2	0.000102477	0.000773933	0.13241	0.89466
FEV1 pred	Pulmonary Function	SLC17A2	-0.00197731	0.0010288	-1.92196	0.0546119
FEV1 pred	Pulmonary Function	H2AC6	-0.00576351	0.000809984	-7.11559	1.12e-12
FEV1 pred	Pulmonary Function	PGBD1	0.00206304	0.00104231	1.97929	0.0477852
FEV1 pred	Pulmonary Function	TRIM31	0.00415886	0.000883467	4.70743	2.51e-06
FEV1 pred	Pulmonary Function	NFATC2	0.00175335	0.00140669	1.24644	0.212605
FEV1 pred	Pulmonary Function	ZNF512B	-0.00125957	0.000684235	-1.84085	0.0656452
FEV1 pred	Pulmonary Function	SERPIND1	-0.000740758	0.000674527	-1.09819	0.272123
FEV1 pred	Pulmonary Function	ATF1	0.00321658	0.00068231	4.71425	2.43e-06
FEV1 pred	Pulmonary Function	PIEZO1	-0.00165137	0.000468521	-3.52465	0.000424139
FEV1 pred	Pulmonary Function	CDT1	-0.00347245	0.000804228	-4.31775	1.58e-05
FEV1 pred	Pulmonary Function	CBFA2T3	-0.00273309	0.001181	-2.31422	0.0206565
FEV1 pred	Pulmonary Function	REST	-0.00816115	0.000864361	-9.44184	3.7e-21
FEV1 pred	Pulmonary Function	CTXN3	0.000786963	0.000712881	1.10392	0.26963
FEV1 pred	Pulmonary Function	TRIM10	-0.00464725	0.00110833	-4.19304	2.75e-05
FEV1 pred	Pulmonary Function	CCHCR1	-1.01e-05	0.000720092	-0.0140162	0.988817
FEV1 pred	Pulmonary Function	ABHD16A	-0.00503986	0.000747604	-6.74135	1.57e-11
FEV1 pred	Pulmonary Function	RNF5	0.00525782	0.000843533	6.2331	4.58e-10
FEV1 pred	Pulmonary Function	UBE2H	-0.00294392	0.00114914	-2.56184	0.0104126
FEV1 pred	Pulmonary Function	SHANK3	0.00108325	0.000670377	1.61589	0.106121
FEV1 pred	Pulmonary Function	TBC1D19	0.000715169	0.000680158	1.05148	0.293041
FEV1 pred	Pulmonary Function	CPNE3	0.00357296	0.000713666	5.00648	5.55e-07
FEV1 pred	Pulmonary Function	GNA12	-0.0147839	0.000732901	-20.1718	2.12e-90
FEV1 predperc	Pulmonary Function	ZNF512B	0.0422448	0.0516496	0.817912	0.413409
FEV1 predperc	Pulmonary Function	SERPIND1	-0.134695	0.0509122	-2.64564	0.00815423
FEV1 predperc	Pulmonary Function	TBC1D19	-0.118781	0.0513354	-2.31383	0.0206779
FEV1 predperc	Pulmonary Function	NFATC2	0.00773587	0.106205	0.0728388	0.941934
FEV1 predperc	Pulmonary Function	CAPRIN2	-0.174447	0.0581953	-2.99761	0.00272135
FEV1 predperc	Pulmonary Function	SHANK3	0.0209622	0.0505971	0.414296	0.678658
FEV1 predperc	Pulmonary Function	ENSG00000273398_PNO1	0.0319886	0.053017	0.603364	0.546267
FEV1 predperc	Pulmonary Function	ATF1	-0.152436	0.0515188	-2.95884	0.00308838
FEV1 predperc	Pulmonary Function	PIEZO1	-0.0971362	0.0353595	-2.7471	0.00601299
FEV1 predperc	Pulmonary Function	RAPGEF3	-0.0340417	0.0732065	-0.46501	0.641925
FEV1 predperc	Pulmonary Function	HDAC7	-0.0707118	0.0644285	-1.09752	0.272414
FEV1 predperc	Pulmonary Function	MSL1	-0.241434	0.157903	-1.529	0.126265
FEV1 predperc	Pulmonary Function	KCNJ2	0.0269384	0.0794934	0.338875	0.734704
FEV1 predperc	Pulmonary Function	CDT1	-0.120942	0.0606957	-1.99259	0.0463071
FEV1 predperc	Pulmonary Function	CBFA2T3	-0.145447	0.0891154	-1.63212	0.102655
FEV1 predperc	Pulmonary Function	KLF2	-0.0107794	0.0584194	-0.184517	0.853608
FEV1 predperc	Pulmonary Function	DUSP8	-0.0750052	0.0506851	-1.47983	0.13892
FEV1 predperc	Pulmonary Function	DNAH10	-0.184096	0.0546589	-3.36809	0.00075706
FEV1 predperc	Pulmonary Function	ABHD16A	-0.234687	0.0564316	-4.15878	3.2e-05
FEV1 predperc	Pulmonary Function	RNF5	-0.383971	0.0636669	-6.03095	1.63e-09
FEV1 predperc	Pulmonary Function	UBE2H	-0.278357	0.086734	-3.20932	0.00133071
FEV1 predperc	Pulmonary Function	GNA12	0.162355	0.0553642	2.9325	0.00336287
FEV1 predperc	Pulmonary Function	REST	-0.0235729	0.0652574	-0.361229	0.717929
FEV1 predperc	Pulmonary Function	CTXN3	-0.129907	0.0538101	-2.41417	0.0157722
FEV1 predperc	Pulmonary Function	SLC17A2	-0.631258	0.0776418	-8.13039	4.3e-16
FEV1 predperc	Pulmonary Function	H2AC6	-0.131143	0.0611506	-2.14459	0.0319872
FEV1 predperc	Pulmonary Function	ZBTB4	-0.319565	0.0745619	-4.2859	1.82e-05
FEV1 predperc	Pulmonary Function	CIB3	-0.0158818	0.0633402	-0.250738	0.802017
FEV1 predperc	Pulmonary Function	TUBAL3	0.0219458	0.0533908	0.411041	0.681043
FEV1 predperc	Pulmonary Function	TRIM10	-0.14453	0.0836589	-1.72761	0.0840591
FEV1 predperc	Pulmonary Function	CCHCR1	-0.315768	0.0543362	-5.81138	6.21e-09
FEV1 predperc	Pulmonary Function	CPNE3	-0.149286	0.0538674	-2.77137	0.00558266
FEV1 predperc	Pulmonary Function	PGBD1	-0.8236	0.0786549	-10.4711	1.19e-25
FEV1 predperc	Pulmonary Function	TRIM31	-0.555778	0.0666763	-8.33547	7.77e-17
FEV1 Z	Pulmonary Function	ABHD16A	0.00380964	0.00333553	1.14214	0.253398
FEV1 Z	Pulmonary Function	H2AC6	8.11e-05	0.00361388	0.0224496	0.982089
FEV1 Z	Pulmonary Function	PGBD1	0.0200171	0.00460571	4.34614	1.39e-05
FEV1 Z	Pulmonary Function	TRIM31	0.0163723	0.00391421	4.18278	2.88e-05
FEV1 Z	Pulmonary Function	ZNF512B	-0.00610534	0.00304879	-2.00254	0.0452284
FEV1 Z	Pulmonary Function	SERPIND1	0.00297416	0.00300311	0.990358	0.322001
FEV1 Z	Pulmonary Function	ENSG00000273398_PNO1	0.00418872	0.00312896	1.33869	0.180673
FEV1 Z	Pulmonary Function	NFATC2	-0.001189	0.00625256	-0.190163	0.849182
FEV1 Z	Pulmonary Function	CTXN3	0.00654344	0.00317942	2.05806	0.0395863
FEV1 Z	Pulmonary Function	SLC17A2	0.0151626	0.00454282	3.33771	0.000844949
FEV1 Z	Pulmonary Function	MSL1	0.0069519	0.00924329	0.752103	0.451991
FEV1 Z	Pulmonary Function	KCNJ2	-0.0058819	0.00469841	-1.25189	0.210612
FEV1 Z	Pulmonary Function	ZBTB4	0.0134177	0.00439478	3.0531	0.00226535
FEV1 Z	Pulmonary Function	CIB3	0.00182455	0.00374197	0.487589	0.625842
FEV1 Z	Pulmonary Function	KLF2	0.00466539	0.00344789	1.35311	0.176021
FEV1 Z	Pulmonary Function	CCHCR1	0.00716733	0.00320589	2.23568	0.0253747
FEV1 Z	Pulmonary Function	RNF5	0.0116427	0.00374546	3.10849	0.00188086
FEV1 Z	Pulmonary Function	UBE2H	0.00578494	0.00510873	1.13236	0.257484
FEV1 Z	Pulmonary Function	GNA12	-0.00500502	0.00327189	-1.5297	0.126093
FEV1 Z	Pulmonary Function	SHANK3	-0.00489656	0.00298743	-1.63906	0.101204
FEV1 Z	Pulmonary Function	TBC1D19	0.00931458	0.00302821	3.07593	0.00209891
FEV1 Z	Pulmonary Function	REST	-0.00348046	0.00385456	-0.902947	0.366556
FEV1 Z	Pulmonary Function	PIEZO1	0.0027499	0.00208518	1.31878	0.187246
FEV1 Z	Pulmonary Function	CDT1	0.00100209	0.0035937	0.278847	0.780363
FEV1 Z	Pulmonary Function	CBFA2T3	-0.000541446	0.00524121	-0.103306	0.917721
FEV1 Z	Pulmonary Function	DUSP8	-1.75e-05	0.00298924	-0.00586447	0.995321
FEV1 Z	Pulmonary Function	DNAH10	0.00688789	0.00323023	2.13232	0.0329823
FEV1 Z	Pulmonary Function	TRIM10	0.00186765	0.00493864	0.37817	0.705305
FEV1 Z	Pulmonary Function	TUBAL3	0.00094092	0.00315226	0.29849	0.765329
FEV1 Z	Pulmonary Function	HDAC7	0.0059178	0.00380767	1.55418	0.120144
FEV1 Z	Pulmonary Function	ATF1	0.00482159	0.00304307	1.58445	0.113094
FEV1 Z	Pulmonary Function	CAPRIN2	0.00693156	0.00343514	2.01784	0.0436098
FEV1 Z	Pulmonary Function	RAPGEF3	0.0027008	0.00431364	0.626107	0.531246
FEV1 Z	Pulmonary Function	CPNE3	0.00696205	0.00317538	2.19251	0.0283445
FVC	Pulmonary Function	CPNE3	0.000415191	0.00212707	0.195194	0.845241
FVC	Pulmonary Function	RNF5	0.00167203	0.00251418	0.665039	0.506026
FVC	Pulmonary Function	UBE2H	-0.0107816	0.00342422	-3.14864	0.00164058
FVC	Pulmonary Function	GNA12	-0.0220405	0.00218509	-10.0868	6.4e-24
FVC	Pulmonary Function	SHANK3	0.000973341	0.00199757	0.487263	0.626073
FVC	Pulmonary Function	HDAC7	-0.000734751	0.00254326	-0.288901	0.772658
FVC	Pulmonary Function	TBC1D19	-0.00414623	0.00202688	-2.04563	0.0407944
FVC	Pulmonary Function	REST	-0.0102791	0.00257612	-3.99016	6.61e-05
FVC	Pulmonary Function	SERPIND1	-0.00365137	0.00201019	-1.81643	0.0693057
FVC	Pulmonary Function	SLC17A2	-0.0207283	0.00306578	-6.76119	1.37e-11
FVC	Pulmonary Function	H2AC6	-0.0107681	0.00241396	-4.46076	8.17e-06
FVC	Pulmonary Function	PGBD1	-0.0191778	0.00310595	-6.17454	6.65e-10
FVC	Pulmonary Function	CTXN3	0.00164709	0.0021244	0.775321	0.438151
FVC	Pulmonary Function	TRIM10	-0.01599	0.0033025	-4.84178	1.29e-06
FVC	Pulmonary Function	CCHCR1	-0.0084182	0.00214546	-3.92373	8.72e-05
FVC	Pulmonary Function	ABHD16A	-0.0206634	0.00222776	-9.27543	1.79e-20
FVC	Pulmonary Function	CAPRIN2	-0.00733124	0.00229756	-3.19088	0.00141863
FVC	Pulmonary Function	RAPGEF3	-0.00373651	0.00289029	-1.29278	0.196089
FVC	Pulmonary Function	CBFA2T3	-0.00539699	0.00351973	-1.53336	0.12519
FVC	Pulmonary Function	ATF1	-0.00140638	0.00203376	-0.691514	0.489243
FVC	Pulmonary Function	PIEZO1	-0.00487434	0.00139601	-3.49162	0.000480193
FVC	Pulmonary Function	CDT1	-0.00843077	0.00239643	-3.51805	0.000434822
FVC	Pulmonary Function	TUBAL3	0.00289419	0.00210781	1.37308	0.16973
FVC	Pulmonary Function	MSL1	-0.00348468	0.0062346	-0.558926	0.576213
FVC	Pulmonary Function	KCNJ2	-0.0061483	0.00313818	-1.9592	0.0500911
FVC	Pulmonary Function	TRIM31	-0.00720516	0.00263285	-2.73664	0.00620758
FVC	Pulmonary Function	ZNF512B	-0.000356129	0.00203916	-0.174645	0.861359
FVC	Pulmonary Function	DUSP8	0.000629782	0.00200103	0.31473	0.752967
FVC	Pulmonary Function	DNAH10	-0.00264432	0.00215787	-1.22543	0.220414
FVC	Pulmonary Function	NFATC2	0.00100141	0.00419358	0.238796	0.811264
FVC	Pulmonary Function	ZBTB4	0.00552961	0.00294335	1.87868	0.06029
FVC	Pulmonary Function	CIB3	-0.00134194	0.00250068	-0.536632	0.591523
FVC	Pulmonary Function	KLF2	-0.0015481	0.00230628	-0.671253	0.50206
FVC	Pulmonary Function	ENSG00000273398_PNO1	0.00600374	0.00209303	2.86844	0.00412538
FVC Best	Pulmonary Function	TUBAL3	0.00298661	0.00210894	1.41616	0.156729
FVC Best	Pulmonary Function	SLC17A2	-0.0206849	0.00306742	-6.74342	1.55e-11
FVC Best	Pulmonary Function	H2AC6	-0.0106759	0.00241525	-4.42022	9.87e-06
FVC Best	Pulmonary Function	PGBD1	-0.0191019	0.00310762	-6.14681	7.92e-10
FVC Best	Pulmonary Function	DUSP8	0.000522941	0.0020021	0.261197	0.793941
FVC Best	Pulmonary Function	DNAH10	-0.00265714	0.00215901	-1.23072	0.218429
FVC Best	Pulmonary Function	CAPRIN2	-0.00723833	0.00229879	-3.14876	0.00163989
FVC Best	Pulmonary Function	RAPGEF3	-0.00383811	0.00289183	-1.32723	0.184436
FVC Best	Pulmonary Function	PIEZO1	-0.00481984	0.00139676	-3.45073	0.000559182
FVC Best	Pulmonary Function	CDT1	-0.00835059	0.00239772	-3.48272	0.000496447
FVC Best	Pulmonary Function	CBFA2T3	-0.00536786	0.00352162	-1.52426	0.127446
FVC Best	Pulmonary Function	MSL1	-0.00336354	0.00623793	-0.539207	0.589744
FVC Best	Pulmonary Function	KCNJ2	-0.00627837	0.00313985	-1.99958	0.0455472
FVC Best	Pulmonary Function	TRIM31	-0.00720971	0.00263426	-2.73691	0.00620255
FVC Best	Pulmonary Function	TRIM10	-0.0159255	0.00330427	-4.81967	1.44e-06
FVC Best	Pulmonary Function	CCHCR1	-0.00838426	0.00214661	-3.90582	9.39e-05
FVC Best	Pulmonary Function	ABHD16A	-0.0207202	0.00222894	-9.29598	1.47e-20
FVC Best	Pulmonary Function	RNF5	0.00165912	0.00251553	0.65955	0.509544
FVC Best	Pulmonary Function	UBE2H	-0.0108941	0.00342604	-3.1798	0.00147398
FVC Best	Pulmonary Function	GNA12	-0.0220716	0.00218625	-10.0956	5.85e-24
FVC Best	Pulmonary Function	CPNE3	0.000409293	0.00212821	0.192318	0.847493
FVC Best	Pulmonary Function	TBC1D19	-0.00407248	0.00202796	-2.00817	0.0446266
FVC Best	Pulmonary Function	REST	-0.0102629	0.0025775	-3.98171	6.84e-05
FVC Best	Pulmonary Function	CTXN3	0.0016509	0.00212553	0.776702	0.437335
FVC Best	Pulmonary Function	KLF2	-0.00163944	0.00230751	-0.710482	0.477406
FVC Best	Pulmonary Function	ENSG00000273398_PNO1	0.0060656	0.00209415	2.89646	0.00377444
FVC Best	Pulmonary Function	ZBTB4	0.00550938	0.00294493	1.8708	0.0613738
FVC Best	Pulmonary Function	CIB3	-0.00133797	0.00250201	-0.534756	0.592819
FVC Best	Pulmonary Function	HDAC7	-0.000811082	0.00254462	-0.318744	0.749921
FVC Best	Pulmonary Function	ATF1	-0.00152855	0.00203484	-0.751187	0.452541
FVC Best	Pulmonary Function	NFATC2	0.000892372	0.00419582	0.212681	0.831576
FVC Best	Pulmonary Function	ZNF512B	-0.000353073	0.00204025	-0.173054	0.862609
FVC Best	Pulmonary Function	SERPIND1	-0.00364161	0.00201126	-1.81061	0.0702025
FVC Best	Pulmonary Function	SHANK3	0.000983878	0.00199863	0.492277	0.622524
FVC Z	Pulmonary Function	RAPGEF3	0.00383522	0.00395245	0.970339	0.33188
FVC Z	Pulmonary Function	DNAH10	0.00232689	0.00295663	0.78701	0.431278
FVC Z	Pulmonary Function	CAPRIN2	0.00515282	0.00314608	1.63785	0.101455
FVC Z	Pulmonary Function	HDAC7	0.00527326	0.00348674	1.51237	0.130441
FVC Z	Pulmonary Function	DUSP8	0.00116287	0.0027351	0.425165	0.670717
FVC Z	Pulmonary Function	GNA12	-0.00070172	0.00299091	-0.234618	0.814506
FVC Z	Pulmonary Function	ATF1	0.00679892	0.00278745	2.43912	0.0147246
FVC Z	Pulmonary Function	RNF5	0.00400477	0.003434	1.16621	0.243532
FVC Z	Pulmonary Function	UBE2H	0.00388769	0.00467245	0.832045	0.405385
FVC Z	Pulmonary Function	CBFA2T3	-0.00646806	0.00479588	-1.34867	0.177446
FVC Z	Pulmonary Function	MSL1	0.0101816	0.00845663	1.20397	0.228602
FVC Z	Pulmonary Function	PIEZO1	0.00324164	0.00190729	1.69961	0.0892078
FVC Z	Pulmonary Function	CDT1	0.0030979	0.00329097	0.941334	0.346536
FVC Z	Pulmonary Function	TUBAL3	0.000886439	0.00288235	0.307541	0.758432
FVC Z	Pulmonary Function	CIB3	0.00203143	0.00341894	0.594171	0.552399
FVC Z	Pulmonary Function	KLF2	0.00621249	0.00315596	1.96849	0.0490138
FVC Z	Pulmonary Function	ENSG00000273398_PNO1	0.00331957	0.00286391	1.1591	0.246417
FVC Z	Pulmonary Function	NFATC2	0.00186089	0.00572238	0.325194	0.745035
FVC Z	Pulmonary Function	ZNF512B	-0.00134811	0.00279376	-0.482545	0.62942
FVC Z	Pulmonary Function	CPNE3	0.00258724	0.0029066	0.890125	0.3734
FVC Z	Pulmonary Function	SHANK3	-0.00365252	0.00273204	-1.33692	0.181251
FVC Z	Pulmonary Function	TBC1D19	0.00593047	0.00277377	2.13806	0.0325141
FVC Z	Pulmonary Function	REST	-0.00111699	0.00351801	-0.317504	0.750861
FVC Z	Pulmonary Function	CTXN3	-0.000148806	0.00290843	-0.0511636	0.959195
FVC Z	Pulmonary Function	SLC17A2	0.00953409	0.00416072	2.29145	0.021939
FVC Z	Pulmonary Function	KCNJ2	-0.00412964	0.00430616	-0.959007	0.337557
FVC Z	Pulmonary Function	ZBTB4	0.0125426	0.00401544	3.12359	0.001787
FVC Z	Pulmonary Function	TRIM31	0.0073648	0.00359292	2.04981	0.0403856
FVC Z	Pulmonary Function	TRIM10	0.00664282	0.00452289	1.46871	0.141914
FVC Z	Pulmonary Function	CCHCR1	0.00540784	0.00293388	1.84324	0.0652965
FVC Z	Pulmonary Function	ABHD16A	0.00519435	0.00306057	1.69719	0.0896641
FVC Z	Pulmonary Function	PGBD1	0.00883416	0.00421935	2.09372	0.0362867
FVC Z	Pulmonary Function	SERPIND1	0.00322215	0.00274741	1.1728	0.240879
FVC Z	Pulmonary Function	H2AC6	-0.00437547	0.00331187	-1.32115	0.186455
Z QC	Pulmonary Function	KLF2	0.00157681	0.0020319	0.776029	0.437733
Z QC	Pulmonary Function	ENSG00000273398_PNO1	0.00509972	0.00183941	2.77247	0.00556366
Z QC	Pulmonary Function	NFATC2	0.00164074	0.00368088	0.445747	0.65578
Z QC	Pulmonary Function	SERPIND1	-0.001547	0.00176983	-0.874092	0.382069
Z QC	Pulmonary Function	SHANK3	-0.000966675	0.00175904	-0.549546	0.582631
Z QC	Pulmonary Function	TBC1D19	-0.00143453	0.00178396	-0.804126	0.421325
Z QC	Pulmonary Function	ZNF512B	0.00224723	0.0017967	1.25076	0.211025
Z QC	Pulmonary Function	CBFA2T3	-0.00108759	0.0030996	-0.350879	0.72568
Z QC	Pulmonary Function	MSL1	0.00241832	0.0054812	0.441204	0.659066
Z QC	Pulmonary Function	KCNJ2	-0.00250532	0.00276854	-0.904923	0.365507
Z QC	Pulmonary Function	ZBTB4	0.000971299	0.00259458	0.374356	0.708139
Z QC	Pulmonary Function	CIB3	0.00105846	0.0022006	0.480989	0.630525
Z QC	Pulmonary Function	TRIM10	-0.00090346	0.00290236	-0.311284	0.755585
Z QC	Pulmonary Function	CCHCR1	0.00275366	0.00188794	1.45856	0.144688
Z QC	Pulmonary Function	ABHD16A	-0.000945558	0.00196038	-0.482335	0.629569
Z QC	Pulmonary Function	RNF5	0.00229571	0.00221238	1.03767	0.299425
Z QC	Pulmonary Function	UBE2H	0.00676892	0.00301196	2.24735	0.0246186
Z QC	Pulmonary Function	GNA12	0.00107469	0.00192276	0.558932	0.576209
Z QC	Pulmonary Function	CPNE3	-0.00056036	0.00187095	-0.299505	0.764555
Z QC	Pulmonary Function	REST	-9.16e-05	0.00226776	-0.0404073	0.967768
Z QC	Pulmonary Function	CTXN3	0.000529098	0.00186968	0.282989	0.777186
Z QC	Pulmonary Function	SLC17A2	-0.00538188	0.00269563	-1.99652	0.0458784
Z QC	Pulmonary Function	H2AC6	-0.0025834	0.00212475	-1.21586	0.224039
Z QC	Pulmonary Function	PGBD1	-0.000631073	0.00273488	-0.23075	0.817509
Z QC	Pulmonary Function	TRIM31	0.00100178	0.00231606	0.432533	0.665354
Z QC	Pulmonary Function	TUBAL3	-0.000792451	0.00185384	-0.427464	0.669041
Z QC	Pulmonary Function	DUSP8	0.000856616	0.00176223	0.486097	0.626899
Z QC	Pulmonary Function	DNAH10	-0.00166629	0.00189796	-0.877933	0.379981
Z QC	Pulmonary Function	CAPRIN2	-0.00119382	0.00202031	-0.590907	0.554583
Z QC	Pulmonary Function	RAPGEF3	-0.00267048	0.00254147	-1.05076	0.293368
Z QC	Pulmonary Function	HDAC7	-0.00106368	0.00223693	-0.475508	0.634425
Z QC	Pulmonary Function	ATF1	2.79e-05	0.0017902	0.0155869	0.987564
Z QC	Pulmonary Function	PIEZO1	0.000232324	0.00122958	0.188946	0.850136
Z QC	Pulmonary Function	CDT1	-0.000894157	0.00211101	-0.423567	0.671882
