# Supplementary material for: Exome sequencing identifies novel genetic variants associated with varicose veins
Source: PLoS Genet. 2024 Jul 9;20(7):e1011339. doi: 10.1371/journal.pgen.1011339 (PMC11233024; doi:10.1371/journal.pgen.1011339)
Supplement: S20 Table — (XLSX) [file pgen.1011339.s026.xlsx]

## Sheet: Sheet1
S20 Table. Phenome-wide association analysis results of VV-related rare variant genes
Category	Pheno	Gene	BETA	SE	P
Biochemistry	HbA1c	PIEZO1	-0.00561832	0.000334323	1.02e-75
Biochemistry	HbA1c	PIEZO1	-0.00497798	0.000496668	1.12e-23
Body size measures	Standing height	PIEZO1	-0.00453149	0.000458369	5.41e-23
Body size measures	Standing height	PIEZO1	-0.00219566	0.000238887	7.52e-23
Body size measures	Standing height	PIEZO1	-0.00951565	0.00105595	3.88e-20
Body size measures	Standing height	PIEZO1	-0.00288535	0.000354812	8.01e-20
Body size measures	Standing height	PIEZO1	-0.0124069	0.00152942	4.97e-16
Body size measures	Sitting height	PIEZO1	-0.00403541	0.000493431	7.23e-16
Body size measures	Standing height	PIEZO1	-0.00562094	0.000808438	5.41e-15
Body size measures	Standing height	PIEZO1	-0.00562094	0.000808438	5.41e-15
Body size measures	Sitting height	PIEZO1	-0.00271096	0.000381986	2e-14
Body size measures	Sitting height	PIEZO1	-0.00858287	0.00113677	1.52e-13
Body size measures	Standing height	PIEZO1	-0.00599193	0.000832477	6.12e-13
Pulmonary Function	FEV1 pred	PIEZO1	-0.00154963	0.000284409	1.07e-12
Body size measures	Seated height	PIEZO1	-0.00360594	0.000512088	2.07e-12
Pulmonary Function	FEV1 pred	PIEZO1	-0.00113347	0.00018928	2.59e-12
Pulmonary Function	FEV1 pred	PIEZO1	-0.00249045	0.000367893	9.69e-12
Body size measures	Sitting height	PIEZO1	-0.00167322	0.000257184	1.45e-11
Biochemistry	HbA1c	PIEZO1	-0.00448208	0.000643139	2.23e-11
Pulmonary Function	FEV1 pred	PIEZO1	-0.00520348	0.000837302	8.83e-11
Body size measures	Seated height	PIEZO1	-0.00218104	0.000380963	1.3e-10
Body size measures	Seated height	PIEZO1	-0.0016293	0.000266913	1.57e-10
Pulmonary Function	FEV1 pred	PIEZO1	-0.00332011	0.000640333	1.87e-10
Pulmonary Function	FEV1 pred	PIEZO1	-0.00332011	0.000640333	1.87e-10
Body size measures	Sitting height	FBLN7	0.00257286	0.000474329	1.88e-10
Body size measures	Seated height	PIEZO1	-0.00762472	0.00117976	2.15e-10
Body size measures	Sitting height	PIEZO1	-0.0101659	0.0016464	6.63e-10
Biochemistry	TBil	PIEZO1	0.00194436	0.000342878	7.84e-10
Body size measures	Sitting height	PIEZO1	-0.00499308	0.000917646	2.1e-09
Body size measures	Sitting height	PIEZO1	-0.00499308	0.000917646	2.1e-09
Body size measures	Seated height	PIEZO1	-0.00978269	0.0017087	1.03e-08
Body size measures	Sitting height	PIEZO1	-0.00532266	0.000931003	1.08e-08
Body size measures	Seated height	PIEZO1	-0.0055009	0.000966231	1.25e-08
Pulmonary Function	FEV1 pred	PIEZO1	-0.0036915	0.000649267	1.3e-08
Pulmonary Function	FEV1 pred	PIEZO1	-0.00665056	0.00117131	1.36e-08
Body size measures	Seated height	FBLN7	0.00203199	0.000463752	1.33e-07
Body size measures	Seated height	PIEZO1	-0.00452384	0.000903234	3.61e-07
Body size measures	Seated height	PIEZO1	-0.00452384	0.000903234	3.61e-07
Body size measures	Standing height	FBLN7	0.00133845	0.000414211	3.29e-06
Pulmonary Function	FEV1 pred	FBLN7	0.000951676	0.000329731	0.000164545
Biochemistry	Cr	PIEZO1	-0.000993214	0.000280924	0.000209285
Inflammatory	Lym c	PIEZO1	-0.000517548	0.000352614	0.000224857
Biochemistry	HbA1c	PIEZO1	0.00490253	0.00148365	0.000254022
Pulmonary Function	FVC	PIEZO1	-0.00215438	0.000606331	0.000255661
Pulmonary Function	FVC Best	PIEZO1	-0.00214261	0.000606265	0.000265835
Pulmonary Function	FVC Best	PIEZO1	-0.00107424	0.00031203	0.000285946
Pulmonary Function	FVC	PIEZO1	-0.00107094	0.000312063	0.000296987
Pulmonary Function	FVC Best	PIEZO1	-0.00120734	0.000443615	0.000463477
Pulmonary Function	FVC	FBLN7	0.00193673	0.000544316	0.000463707
Pulmonary Function	FVC	PIEZO1	-0.00121449	0.000443663	0.000464935
Pulmonary Function	FVC Best	FBLN7	0.00192406	0.000544261	0.00050018
Biochemistry	DBil	PIEZO1	0.00126202	0.000361817	0.000514564
Biochemistry	TBil	ECE1	-0.004896	0.00139714	0.00059655
Biochemistry	TBil	ECE1	-0.004896	0.00139714	0.00059655
Inflammatory	PLT c	PIEZO1	-0.000716412	0.000343124	0.000756071
Inflammatory	WBC c	PIEZO1	0.000205761	0.000353593	0.00152122
Biochemistry	CysC	FBLN7	0.00773597	0.00246136	0.00167247
Biochemistry	CysC	FBLN7	0.00424378	0.00139601	0.00171627
Pulmonary Function	FVC Best	PIEZO1	-0.00433738	0.00138208	0.00204933
Pulmonary Function	FVC	PIEZO1	-0.00432382	0.00138222	0.00211838
Pulmonary Function	FEV1	FBLN7	0.00177182	0.000562425	0.00214149
Pulmonary Function	FEV1 Best	FBLN7	0.00173815	0.000562224	0.00263642
Biochemistry	TBil	ECE1	-0.0155461	0.00518154	0.00269721
Biochemistry	TBil	ECE1	-0.0155461	0.00518154	0.00269721
Biochemistry	TBil	ECE1	-0.0155461	0.00518154	0.00269721
Biochemistry	TBil	ECE1	-0.0155461	0.00518154	0.00269721
Inflammatory	PLT c	PIEZO1	-0.000807822	0.000510758	0.00286846
Biochemistry	ALP	PIEZO1	-0.00364765	0.00124396	0.00336461
Inflammatory	PLT c	PIEZO1	-0.00183187	0.00066068	0.00366985
Biochemistry	ALP	PIEZO1	-0.000352993	0.000509118	0.00368863
Biochemistry	TBil	PIEZO1	-0.00442359	0.00147552	0.00370583
Pulmonary Function	FEV1	PIEZO1	-0.000935505	0.000322338	0.0038138
Pulmonary Function	FEV1	PIEZO1	-0.00183423	0.000626309	0.0041259
Biochemistry	ALP	FBLN7	0.00288571	0.000946973	0.00424434
Pulmonary Function	FEV1 Best	PIEZO1	-0.00091897	0.000322213	0.0043244
Pulmonary Function	FEV1 Best	PIEZO1	-0.00180926	0.000626062	0.00446143
Biochemistry	ALP	PIEZO1	-0.000998117	0.000658536	0.00450254
Biochemistry	TBil	ECE1	-0.00506819	0.0017551	0.00458192
Biochemistry	HbA1c	PIEZO1	0.00274098	0.00113113	0.00476778
Biochemistry	HbA1c	PIEZO1	0.00274098	0.00113113	0.00476778
Pulmonary Function	FEV1	PIEZO1	-0.00113644	0.000458287	0.00488511
Pulmonary Function	FEV1 Best	PIEZO1	-0.00111827	0.000458107	0.0049054
Biochemistry	DBil	PIEZO1	-0.00461736	0.00160394	0.00558149
Biochemistry	ALP	FBLN7	0.00728669	0.00266286	0.00621133
Biochemistry	UA	PIEZO1	0.000199151	0.000296318	0.00644467
Biochemistry	ALP	FBLN7	0.0104466	0.00368361	0.00709737
Biochemistry	ALP	FBLN7	0.0104466	0.00368361	0.00709737
Biochemistry	ALP	FBLN7	0.0104466	0.00368361	0.00709737
Biochemistry	TBil	PIEZO1	0.00135101	0.000496746	0.00811528
Inflammatory	Neu c	FBLN7	0.00730075	0.00275984	0.00816064
Pulmonary Function	FVC Best	PIEZO1	-0.00282311	0.00106949	0.00829838
Body size measures	Standing height	FBLN7	-0.000294166	0.000656762	0.008347
Biochemistry	ALT	ECE1	-0.00378717	0.00137583	0.00898388
Biochemistry	ALT	ECE1	-0.00378717	0.00137583	0.00898388
Biochemistry	TBil	ECE1	-0.00561839	0.00216314	0.00939522
Pulmonary Function	FVC	PIEZO1	-0.00276792	0.0010696	0.0096589
Pulmonary Function	FEV1	PIEZO1	-0.00283843	0.0011048	0.0101939
Inflammatory	Lym p	PIEZO1	-0.000904987	0.000351832	0.0103665
Pulmonary Function	FVC Best	PIEZO1	-0.0049369	0.00193316	0.0106554
Pulmonary Function	FEV1 Best	PIEZO1	-0.00281999	0.00110437	0.0106654
Pulmonary Function	FVC	PIEZO1	-0.00486853	0.00193336	0.0117966
Pulmonary Function	FEV1	PIEZO1	-0.00366506	0.00142787	0.0136776
Pulmonary Function	FEV1 Best	PIEZO1	-0.00365985	0.00142732	0.0137867
Inflammatory	NLR	PIEZO1	0.000857014	0.000353324	0.015016
Cardiovascular	CVD	ECE1	0.0168322	0.00666069	0.0151179
Biochemistry	CysC	FBLN7	0.00221086	0.000875529	0.015211
Biochemistry	TG	ECE1	-0.0126915	0.00527941	0.0162185
Biochemistry	TG	ECE1	-0.0126915	0.00527941	0.0162185
Biochemistry	TG	ECE1	-0.0126915	0.00527941	0.0162185
Biochemistry	TG	ECE1	-0.0126915	0.00527941	0.0162185
Pulmonary Function	FVC Best	PIEZO1	-0.00269618	0.00105811	0.0170943
Pulmonary Function	FVC Best	PIEZO1	-0.00269618	0.00105811	0.0170943
Inflammatory	PLT c	PIEZO1	0.00107717	0.00116374	0.0176684
Inflammatory	PLT c	PIEZO1	0.00107717	0.00116374	0.0176684
Pulmonary Function	FVC	PIEZO1	-0.00267188	0.00105822	0.0179707
Pulmonary Function	FVC	PIEZO1	-0.00267188	0.00105822	0.0179707
Biochemistry	IGF1	FBLN7	0.0133331	0.00567531	0.0188076
Biochemistry	AST	ECE1	-0.00351862	0.00140236	0.018904
Biochemistry	AST	ECE1	-0.00351862	0.00140236	0.018904
Biochemistry	Cr	FBLN7	-0.00112157	0.000487614	0.0191009
Body size measures	Seated height	FBLN7	0.00484539	0.00207311	0.0194257
Inflammatory	WBC c	FBLN7	0.00640957	0.00275869	0.0201572
Biochemistry	HbA1c	PIEZO1	-0.00280364	0.00120889	0.0203851
Biochemistry	TP	ECE1	-0.0128016	0.00557524	0.0216671
Biochemistry	TP	ECE1	-0.0128016	0.00557524	0.0216671
Biochemistry	TP	ECE1	-0.0128016	0.00557524	0.0216671
Biochemistry	TP	ECE1	-0.0128016	0.00557524	0.0216671
Biochemistry	CysC	FBLN7	0.00134386	0.000550115	0.0216949
Biochemistry	IGF1	FBLN7	0.00474689	0.00363438	0.0222293
Biochemistry	IGF1	FBLN7	0.00474689	0.00363438	0.0222293
Biochemistry	IGF1	FBLN7	0.00474689	0.00363438	0.0222293
Biochemistry	LPA	PIEZO1	-0.000247226	0.00127562	0.0226761
Biochemistry	LPA	PIEZO1	-0.000247226	0.00127562	0.0226761
Biochemistry	ALP	FBLN7	0.00348828	0.00151031	0.0227789
Inflammatory	Neu c	PIEZO1	0.000493031	0.000355008	0.0240012
Pulmonary Function	FVC	FBLN7	0.00181318	0.000874534	0.0249161
Pulmonary Function	FVC Best	FBLN7	0.00180235	0.000874444	0.0258026
Biochemistry	LDLC	PIEZO1	-0.00277097	0.00126444	0.0284193
Biochemistry	Cal	FBLN7	0.000666243	0.0010034	0.0285164
Inflammatory	Neu p	PIEZO1	0.000788766	0.000355091	0.0287717
Biochemistry	Vitamin D	PIEZO1	0.00164226	0.000686253	0.0296967
Body size measures	Sitting height	FBLN7	0.000811187	0.000711762	0.0303436
Biochemistry	RF	FBLN7	0.000988085	0.00194931	0.0303594
Inflammatory	PLT c	PIEZO1	-0.00267972	0.00123894	0.0305486
Biochemistry	HbA1c	PIEZO1	0.00465692	0.00216379	0.0313812
Biochemistry	Glu	PIEZO1	0.00281623	0.00121564	0.0319417
Biochemistry	Glu	PIEZO1	0.00281623	0.00121564	0.0319417
Body size measures	Standing height	FBLN7	0.0016041	0.00104949	0.0323663
Inflammatory	Mon p	FBLN7	-0.0124339	0.00581343	0.0324499
Body size measures	Sitting height	FBLN7	0.00256556	0.00113292	0.0324784
Biochemistry	Alb	ECE1	-0.0117426	0.00549977	0.0327523
Biochemistry	Alb	ECE1	-0.0117426	0.00549977	0.0327523
Biochemistry	Alb	ECE1	-0.0117426	0.00549977	0.0327523
Biochemistry	Alb	ECE1	-0.0117426	0.00549977	0.0327523
Biochemistry	Glu	PIEZO1	0.00310249	0.00158802	0.0330602
Biochemistry	HDLC	FBLN7	-0.00114521	0.000573278	0.0361625
Biochemistry	AST	PIEZO1	-0.00120176	0.00113655	0.0375905
Biochemistry	AST	PIEZO1	-0.00120176	0.00113655	0.0375905
Biochemistry	ALP	PIEZO1	-0.00038229	0.00034291	0.0379392
Biochemistry	IGF1	PIEZO1	-0.000778981	0.000337947	0.0384789
Body size measures	Sitting height	FBLN7	0.00412847	0.00199771	0.0387715
Cardiovascular	CVD	PIEZO1	0.0162657	0.00787275	0.0388218
Biochemistry	LPA	PIEZO1	-0.000307776	0.000558541	0.0394876
Inflammatory	WBC c	FBLN7	0.00849225	0.00380539	0.0403728
Inflammatory	WBC c	FBLN7	0.00849225	0.00380539	0.0403728
Inflammatory	WBC c	FBLN7	0.00849225	0.00380539	0.0403728
Biochemistry	Cal	ECE1	-0.0114126	0.00557498	0.0406465
Biochemistry	Cal	ECE1	-0.0114126	0.00557498	0.0406465
Biochemistry	Cal	ECE1	-0.0114126	0.00557498	0.0406465
Biochemistry	Cal	ECE1	-0.0114126	0.00557498	0.0406465
Inflammatory	WBC c	FBLN7	0.0122672	0.00601644	0.0414559
Biochemistry	SHBG	PIEZO1	0.00107788	0.000498198	0.041852
Pulmonary Function	FEV1 FVC ratio Z	PIEZO1	0.00427345	0.00210288	0.0421347
Inflammatory	Mon c	PIEZO1	0.000361411	0.000342692	0.0427483
Pulmonary Function	FEV1 predperc	FBLN7	0.00271057	0.00125372	0.0427854
Biochemistry	AST	ECE1	-0.00377518	0.0017634	0.0429534
Inflammatory	Neu c	FBLN7	0.000838543	0.0015651	0.0443125
Biochemistry	TP	PIEZO1	0.0012232	0.000544142	0.0444209
Pulmonary Function	FEV1	PIEZO1	-0.00401289	0.00199699	0.0444867
Biochemistry	Phosphate	FBLN7	0.00838485	0.0038548	0.0466006
Biochemistry	Phosphate	FBLN7	0.00838485	0.0038548	0.0466006
Biochemistry	Phosphate	FBLN7	0.00838485	0.0038548	0.0466006
Pulmonary Function	FEV1 Best	PIEZO1	-0.00396946	0.00199621	0.0467572
Biochemistry	CysC	PIEZO1	-0.000473134	0.000317138	0.0493934
Pulmonary Function	FEV1 pred	FBLN7	-8.16e-06	0.000204691	0.0495259
Inflammatory	WBC c	FBLN7	4.61e-05	0.000784221	0.0503866
Biochemistry	UA	FBLN7	0.00681117	0.00318536	0.0504651
Biochemistry	UA	FBLN7	0.00681117	0.00318536	0.0504651
Biochemistry	UA	FBLN7	0.00681117	0.00318536	0.0504651
Biochemistry	TP	PIEZO1	0.00446889	0.00228686	0.0506821
Body size measures	Seated height	FBLN7	0.00192757	0.00117548	0.051032
Pulmonary Function	FEV1 predperc	FBLN7	0.00165768	0.000779793	0.0515
Inflammatory	Neu c	FBLN7	0.0117026	0.00601895	0.0518595
Biochemistry	Glu	PIEZO1	0.00438923	0.0022639	0.052527
Biochemistry	TG	ECE1	-0.00302404	0.00142002	0.0534179
Biochemistry	TG	ECE1	-0.00302404	0.00142002	0.0534179
Pulmonary Function	FVC Z	PIEZO1	-0.00191786	0.000905121	0.0556535
Pulmonary Function	FEV1 Best	PIEZO1	-0.00231649	0.00109275	0.0569033
Pulmonary Function	FEV1 Best	PIEZO1	-0.00231649	0.00109275	0.0569033
Pulmonary Function	FEV1	PIEZO1	-0.00231626	0.00109317	0.0570378
Pulmonary Function	FEV1	PIEZO1	-0.00231626	0.00109317	0.0570378
Biochemistry	DBil	PIEZO1	-0.00261774	0.0012308	0.0570797
Biochemistry	DBil	PIEZO1	-0.00261774	0.0012308	0.0570797
Biochemistry	AST	FBLN7	0.0019949	0.000927923	0.0575475
Biochemistry	Glu	FBLN7	0.0117661	0.00622768	0.0588491
Biochemistry	TG	FBLN7	0.000615453	0.000589312	0.0597905
Biochemistry	UA	FBLN7	0.00938683	0.00499241	0.060078
Inflammatory	Neu c	FBLN7	-3.91e-05	0.000745595	0.0616127
Biochemistry	CysC	FBLN7	0.00701342	0.00340497	0.0617265
Biochemistry	CysC	FBLN7	0.00701342	0.00340497	0.0617265
Biochemistry	CysC	FBLN7	0.00701342	0.00340497	0.0617265
Biochemistry	TG	PIEZO1	-0.0013068	0.000653708	0.0618049
Biochemistry	TBil	PIEZO1	-0.00193903	0.00112886	0.0622586
Biochemistry	TBil	PIEZO1	-0.00193903	0.00112886	0.0622586
Biochemistry	TC	PIEZO1	-0.00232381	0.00124692	0.0623713
Biochemistry	LPA	PIEZO1	0.00265901	0.00172919	0.0635874
Pulmonary Function	FEV1 Best	FBLN7	0.00176981	0.000903326	0.063916
Pulmonary Function	FEV1	FBLN7	0.00175256	0.000903654	0.066871
Biochemistry	ALT	ECE1	-0.00339956	0.0017269	0.0668965
Biochemistry	ApoB	ECE1	-0.0098829	0.0054148	0.067976
Biochemistry	ApoB	ECE1	-0.0098829	0.0054148	0.067976
Biochemistry	ApoB	ECE1	-0.0098829	0.0054148	0.067976
Biochemistry	ApoB	ECE1	-0.0098829	0.0054148	0.067976
Body size measures	Standing height	FBLN7	0.00336509	0.00185245	0.0692849
Inflammatory	Neu p	FBLN7	0.00501058	0.00275958	0.0694162
Biochemistry	Phosphate	FBLN7	0.0110315	0.00612455	0.0716716
Biochemistry	Vitamin D	FBLN7	-0.00122953	0.000617244	0.0727143
Biochemistry	TC	ECE1	-0.00957427	0.00533675	0.0728091
Biochemistry	TC	ECE1	-0.00957427	0.00533675	0.0728091
Biochemistry	TC	ECE1	-0.00957427	0.00533675	0.0728091
Biochemistry	TC	ECE1	-0.00957427	0.00533675	0.0728091
Cardiovascular	CVD	ECE1	0.0105718	0.00528769	0.0738867
Cardiovascular	CVD	ECE1	0.0105718	0.00528769	0.0738867
Inflammatory	WBC c	FBLN7	0.00084016	0.00156546	0.07389
Biochemistry	SHBG	PIEZO1	0.00128888	0.000645053	0.0771479
Biochemistry	ALP	FBLN7	0.0100725	0.00577277	0.0810137
Cardiovascular	CVD	ECE1	0.0145009	0.00833908	0.0820504
Inflammatory	Lym c	ECE1	-0.00344442	0.00184057	0.0846189
Biochemistry	DBil	ECE1	-0.00295406	0.00155304	0.085518
Biochemistry	DBil	ECE1	-0.00295406	0.00155304	0.085518
Biochemistry	HbA1c	ECE1	0.00883463	0.00514961	0.0862369
Biochemistry	HbA1c	ECE1	0.00883463	0.00514961	0.0862369
Biochemistry	HbA1c	ECE1	0.00883463	0.00514961	0.0862369
Biochemistry	HbA1c	ECE1	0.00883463	0.00514961	0.0862369
Biochemistry	ALT	PIEZO1	-0.000889754	0.000632814	0.0875527
Biochemistry	LDLC	ECE1	-0.00923047	0.00540401	0.0876217
Biochemistry	LDLC	ECE1	-0.00923047	0.00540401	0.0876217
Biochemistry	LDLC	ECE1	-0.00923047	0.00540401	0.0876217
Biochemistry	LDLC	ECE1	-0.00923047	0.00540401	0.0876217
Inflammatory	NLR	FBLN7	0.00468688	0.00274537	0.0877867
Inflammatory	WBC c	ECE1	-0.00342847	0.00184958	0.0882564
Biochemistry	ApoB	PIEZO1	-0.00216125	0.00127239	0.089398
Inflammatory	Mon p	FBLN7	-0.000251658	0.000591599	0.0895371
Biochemistry	LPA	PIEZO1	0.000469698	0.000342395	0.0896794
Biochemistry	LPA	PIEZO1	0.000879852	0.000765194	0.0907705
Biochemistry	Cal	PIEZO1	-4.11e-05	0.00050487	0.0909768
Body size measures	Seated height	FBLN7	0.000506945	0.000738266	0.0922471
Biochemistry	DBil	ECE1	-0.00409602	0.00243576	0.0926421
Biochemistry	TG	ECE1	-0.0032425	0.00178134	0.095585
Biochemistry	Glu	FBLN7	0.00464416	0.00278967	0.0959589
Biochemistry	TG	PIEZO1	-0.00058813	0.000340221	0.0995438
Biochemistry	Phosphate	PIEZO1	-0.00067248	0.000355142	0.101801
Biochemistry	ApoA	FBLN7	-0.00107674	0.000583187	0.102549
Biochemistry	Urea	FBLN7	-0.000868666	0.000580984	0.104015
Biochemistry	RF	FBLN7	-0.00559506	0.00305862	0.104958
Pulmonary Function	FEV1 FVC ratio Z	PIEZO1	0.00151128	0.000803802	0.105538
Inflammatory	Neu p	PIEZO1	0.00206585	0.00128186	0.107049
Body size measures	Sitting height	FBLN7	0.00498578	0.00275374	0.107978
Body size measures	Sitting height	FBLN7	0.00498578	0.00275374	0.107978
Body size measures	Sitting height	FBLN7	0.00498578	0.00275374	0.107978
Biochemistry	Glu	PIEZO1	0.000197921	0.00036072	0.110024
Body size measures	Sitting height	ECE1	-0.00238738	0.00134619	0.110766
Biochemistry	DBil	PIEZO1	0.000968101	0.000539266	0.110812
Biochemistry	TBil	FBLN7	-0.00558168	0.00310294	0.111429
Biochemistry	TBil	FBLN7	-0.00558168	0.00310294	0.111429
Biochemistry	TBil	FBLN7	-0.00558168	0.00310294	0.111429
Inflammatory	Lym p	FBLN7	-0.00434403	0.00273352	0.112023
Biochemistry	TP	FBLN7	-0.00711982	0.00396976	0.112857
Biochemistry	TP	FBLN7	-0.00711982	0.00396976	0.112857
Biochemistry	TP	FBLN7	-0.00711982	0.00396976	0.112857
Biochemistry	CysC	PIEZO1	0.000147753	0.000469935	0.112867
Biochemistry	Urea	PIEZO1	-0.00205952	0.00113338	0.113445
Biochemistry	Urea	PIEZO1	-0.00205952	0.00113338	0.113445
Biochemistry	Cr	FBLN7	0.00538898	0.00301602	0.114324
Biochemistry	Cr	FBLN7	0.00538898	0.00301602	0.114324
Biochemistry	Cr	FBLN7	0.00538898	0.00301602	0.114324
Biochemistry	DBil	PIEZO1	0.00212512	0.00134737	0.11474
Body size measures	Seated height	FBLN7	0.00508488	0.00285785	0.115472
Body size measures	Seated height	FBLN7	0.00508488	0.00285785	0.115472
Body size measures	Seated height	FBLN7	0.00508488	0.00285785	0.115472
Inflammatory	NLR	FBLN7	0.00169726	0.00156126	0.115563
Biochemistry	LDLC	PIEZO1	-0.000760942	0.000669641	0.118268
Biochemistry	LPA	PIEZO1	0.00391754	0.00251013	0.118596
Pulmonary Function	FVC	FBLN7	0.0017943	0.00136629	0.118929
Inflammatory	Neu p	PIEZO1	0.00124884	0.000683696	0.119607
Biochemistry	Alb	PIEZO1	0.000981695	0.0005354	0.119615
Body size measures	BMI	FBLN7	0.00104704	0.000588965	0.119663
Pulmonary Function	FVC Best	FBLN7	0.00178172	0.00136616	0.125715
Biochemistry	SHBG	ECE1	0.00329727	0.00215613	0.126201
Biochemistry	ALP	PIEZO1	-0.00336934	0.00220473	0.126455
Biochemistry	Oes2	FBLN7	0.00374156	0.00214761	0.127784
Biochemistry	RF	ECE1	0.00865333	0.00570032	0.129003
Biochemistry	TC	PIEZO1	-0.000759302	0.000660537	0.1291
Body size measures	BMI	PIEZO1	0.000358697	0.000338621	0.130735
Inflammatory	PLT c	PIEZO1	-0.00132518	0.00152638	0.130796
Inflammatory	Lym c	PIEZO1	-0.00272037	0.00157085	0.131045
Biochemistry	CysC	PIEZO1	0.000320681	0.000608022	0.131071
Biochemistry	DBil	ECE1	-0.00882426	0.00585396	0.131708
Biochemistry	DBil	ECE1	-0.00882426	0.00585396	0.131708
Biochemistry	DBil	ECE1	-0.00882426	0.00585396	0.131708
Biochemistry	DBil	ECE1	-0.00882426	0.00585396	0.131708
Biochemistry	ALT	PIEZO1	-0.000626659	0.000490144	0.132412
Biochemistry	TG	PIEZO1	-0.000403783	0.000505918	0.132595
Biochemistry	HbA1c	ECE1	0.00324629	0.0021661	0.133957
Inflammatory	Mon c	PIEZO1	-0.00331073	0.00221577	0.135131
Biochemistry	TG	PIEZO1	-0.0018319	0.00123108	0.13674
Pulmonary Function	FVC Z	FBLN7	-0.00181105	0.00106338	0.13801
Inflammatory	NLR	PIEZO1	0.00119431	0.0006803	0.139101
Biochemistry	Phosphate	PIEZO1	-0.000253213	0.000682101	0.139163
Biochemistry	Cal	PIEZO1	-0.00103177	0.000703039	0.139901
Biochemistry	ALT	FBLN7	0.00813836	0.00554819	0.142417
Biochemistry	Glu	PIEZO1	0.00186521	0.00127591	0.14378
Biochemistry	ALT	FBLN7	0.00573929	0.00353975	0.143835
Biochemistry	ALT	FBLN7	0.00573929	0.00353975	0.143835
Biochemistry	ALT	FBLN7	0.00573929	0.00353975	0.143835
Biochemistry	Glu	FBLN7	6.35e-05	0.000910143	0.145652
Pulmonary Function	FEV1 FVC ratio Z	PIEZO1	0.000780318	0.000565737	0.146676
Inflammatory	PLT c	PIEZO1	-0.00320315	0.0022181	0.148712
Biochemistry	TG	FBLN7	-0.00604207	0.00364869	0.149646
Biochemistry	TG	FBLN7	-0.00604207	0.00364869	0.149646
Biochemistry	TG	FBLN7	-0.00604207	0.00364869	0.149646
Inflammatory	Lym p	FBLN7	-0.00203944	0.00155486	0.151308
Biochemistry	UA	FBLN7	0.00140695	0.000819487	0.15137
Pulmonary Function	FEV1 predperc	FBLN7	0.00785512	0.00487042	0.151461
Pulmonary Function	FEV1 predperc	FBLN7	0.00785512	0.00487042	0.151461
Pulmonary Function	FEV1 predperc	FBLN7	0.00785512	0.00487042	0.151461
Biochemistry	TBil	PIEZO1	-0.00306965	0.00214243	0.151919
Body size measures	Standing height	ECE1	0.00161822	0.000993228	0.151957
Body size measures	Standing height	ECE1	0.00161822	0.000993228	0.151957
Biochemistry	Vitamin D	FBLN7	-0.00167708	0.0009817	0.154054
Biochemistry	HbA1c	FBLN7	0.00198794	0.00355172	0.154505
Biochemistry	HbA1c	FBLN7	0.00198794	0.00355172	0.154505
Biochemistry	HbA1c	FBLN7	0.00198794	0.00355172	0.154505
Inflammatory	Mon c	PIEZO1	-0.00176131	0.00123764	0.154701
Biochemistry	ApoA	ECE1	0.00307315	0.00216931	0.156587
Biochemistry	DBil	ECE1	-0.00252699	0.00196641	0.156599
Biochemistry	Phosphate	PIEZO1	-0.000471541	0.000528381	0.157592
Inflammatory	Lym c	PIEZO1	-0.000243751	0.00117987	0.158325
Inflammatory	Lym c	PIEZO1	-0.000243751	0.00117987	0.158325
Inflammatory	Lym c	PIEZO1	-0.00179446	0.0012738	0.158911
Biochemistry	LDLC	PIEZO1	-0.000121372	0.000515882	0.160019
Inflammatory	WBC c	ECE1	-0.00316753	0.00225514	0.160145
Inflammatory	Mon p	FBLN7	0.00158623	0.000947897	0.164961
Biochemistry	Alb	PIEZO1	0.00311959	0.00225166	0.165912
Inflammatory	PLT c	ECE1	0.00737499	0.00533988	0.167243
Inflammatory	PLT c	ECE1	0.00737499	0.00533988	0.167243
Inflammatory	PLT c	ECE1	0.00737499	0.00533988	0.167243
Inflammatory	PLT c	ECE1	0.00737499	0.00533988	0.167243
Inflammatory	Lym p	PIEZO1	-0.00112688	0.000677423	0.167805
Pulmonary Function	FEV1 pred	FBLN7	0.000832026	0.000828787	0.168176
Pulmonary Function	FEV1 pred	FBLN7	0.00203211	0.00148175	0.170244
Biochemistry	AST	ECE1	-0.00297236	0.00217204	0.171167
Biochemistry	UA	FBLN7	0.00315135	0.00230292	0.171182
Body size measures	BMI	FBLN7	0.00136064	0.000937484	0.172907
Biochemistry	ALP	PIEZO1	-0.000447853	0.00150645	0.173217
Biochemistry	TP	PIEZO1	0.00174984	0.00128973	0.174861
Body size measures	Sitting height	ECE1	-0.00172932	0.00107057	0.175013
Body size measures	Sitting height	ECE1	-0.00172932	0.00107057	0.175013
Pulmonary Function	FEV1	FBLN7	0.00536615	0.00349158	0.176552
Pulmonary Function	FEV1	FBLN7	0.00536615	0.00349158	0.176552
Pulmonary Function	FEV1	FBLN7	0.00536615	0.00349158	0.176552
Biochemistry	UA	ECE1	-0.00258943	0.00191691	0.176749
Biochemistry	TC	PIEZO1	-0.000317807	0.000511364	0.179317
Inflammatory	Lym c	PIEZO1	-0.00304154	0.00228051	0.182298
Biochemistry	SHBG	ECE1	0.00261891	0.00177097	0.18234
Body size measures	Sitting height	FBLN7	0.00558131	0.00420633	0.184546
Biochemistry	ALT	ECE1	-0.00282626	0.00213037	0.184623
Pulmonary Function	FEV1 FVC ratio Z	FBLN7	-0.00886057	0.00583087	0.184652
Pulmonary Function	FEV1 FVC ratio Z	FBLN7	-0.00886057	0.00583087	0.184652
Pulmonary Function	FEV1 FVC ratio Z	FBLN7	-0.00886057	0.00583087	0.184652
Biochemistry	Phosphate	PIEZO1	0.00165994	0.00125241	0.18504
Body size measures	Standing height	FBLN7	0.00392806	0.00255359	0.187295
Body size measures	Standing height	FBLN7	0.00392806	0.00255359	0.187295
Body size measures	Standing height	FBLN7	0.00392806	0.00255359	0.187295
Biochemistry	TP	PIEZO1	0.001215	0.00160303	0.190606
Inflammatory	NLR	PIEZO1	0.00166813	0.00127549	0.190928
Pulmonary Function	FEV1 FVC ratio Z	FBLN7	0.000691604	0.000978292	0.193623
Inflammatory	Neu c	FBLN7	0.0057641	0.00380678	0.195946
Inflammatory	Neu c	FBLN7	0.0057641	0.00380678	0.195946
Inflammatory	Neu c	FBLN7	0.0057641	0.00380678	0.195946
Biochemistry	SHBG	PIEZO1	-0.000771536	0.00112551	0.195979
Biochemistry	SHBG	PIEZO1	-0.000771536	0.00112551	0.195979
Body size measures	Seated height	FBLN7	0.00561132	0.00436509	0.198618
Pulmonary Function	FEV1 FVC ratio Z	FBLN7	-0.0137098	0.0106716	0.198898
Pulmonary Function	FVC Z	PIEZO1	-0.000333136	0.000596604	0.201741
Inflammatory	Neu p	FBLN7	0.00129175	0.00156918	0.202057
Biochemistry	Alb	PIEZO1	0.000421566	0.000359586	0.202604
Pulmonary Function	FEV1 Best	FBLN7	0.00509344	0.00349036	0.204475
Pulmonary Function	FEV1 Best	FBLN7	0.00509344	0.00349036	0.204475
Pulmonary Function	FEV1 Best	FBLN7	0.00509344	0.00349036	0.204475
Pulmonary Function	FVC Z	PIEZO1	-0.00295234	0.00200394	0.204858
Pulmonary Function	FVC Z	PIEZO1	-0.00295234	0.00200394	0.204858
Inflammatory	Lym p	PIEZO1	-0.00160214	0.00127009	0.20715
Biochemistry	TC	PIEZO1	-0.000458087	0.000344001	0.207447
Biochemistry	Cal	FBLN7	0.00354549	0.00281637	0.208072
Biochemistry	Cr	PIEZO1	0.00127922	0.00101617	0.208079
Biochemistry	Cal	FBLN7	-0.000312284	0.00062941	0.210043
Pulmonary Function	FEV1 Z	FBLN7	-0.0013853	0.00100867	0.210481
Biochemistry	Oes2	FBLN7	0.00754636	0.0060388	0.21143
Biochemistry	Cal	PIEZO1	-0.00160555	0.00128687	0.212164
Inflammatory	Mon c	FBLN7	0.00145824	0.000947649	0.213476
Biochemistry	Cal	PIEZO1	-0.00237227	0.00160129	0.217818
Biochemistry	Testo	ECE1	0.00139109	0.000930682	0.218094
Biochemistry	Testo	ECE1	0.00139109	0.000930682	0.218094
Biochemistry	RF	ECE1	0.00264876	0.00481554	0.218829
Biochemistry	RF	ECE1	0.00264876	0.00481554	0.218829
Pulmonary Function	FVC	FBLN7	0.00300796	0.00244823	0.219212
Biochemistry	SHBG	FBLN7	-0.00311776	0.00255769	0.222854
Biochemistry	Cr	PIEZO1	-9.51e-05	0.000533732	0.223452
Biochemistry	Glu	FBLN7	0.00319616	0.00391665	0.225856
Biochemistry	Glu	FBLN7	0.00319616	0.00391665	0.225856
Biochemistry	Glu	FBLN7	0.00319616	0.00391665	0.225856
Inflammatory	Lym c	ECE1	-0.0026905	0.00224375	0.230485
Biochemistry	IGF1	ECE1	0.00260339	0.00217891	0.23216
Inflammatory	WBC c	ECE1	-0.00175992	0.00147557	0.234338
Inflammatory	WBC c	ECE1	-0.00175992	0.00147557	0.234338
Pulmonary Function	FVC Best	FBLN7	0.00290856	0.00244798	0.234776
Biochemistry	Cr	PIEZO1	-0.000428978	0.000417816	0.235247
Inflammatory	Lym c	PIEZO1	-0.000418394	0.000525184	0.235948
Body size measures	BMI	FBLN7	0.00311341	0.002631	0.236668
Pulmonary Function	FEV1 Best	FBLN7	0.00119993	0.00141091	0.238992
Pulmonary Function	FVC Z	PIEZO1	-0.00117767	0.00121384	0.240227
Biochemistry	ALT	PIEZO1	-0.00140317	0.00119489	0.240271
Biochemistry	Testo	FBLN7	-0.00198984	0.00169661	0.240863
Biochemistry	Vitamin D	PIEZO1	0.00148853	0.00127313	0.242325
Biochemistry	GammaGT	PIEZO1	-0.000480321	0.000324864	0.243166
Biochemistry	GammaGT	PIEZO1	-0.000418538	0.000623572	0.24368
Inflammatory	Lym c	PIEZO1	-0.000988991	0.000679392	0.247782
Biochemistry	ALP	FBLN7	0.000622497	0.00059481	0.24835
Pulmonary Function	FEV1	FBLN7	0.0011921	0.00141145	0.248433
Biochemistry	RF	PIEZO1	0.00174647	0.0012127	0.249387
Biochemistry	SHBG	PIEZO1	0.0024054	0.00209951	0.251922
Biochemistry	Phosphate	PIEZO1	0.00253653	0.00222063	0.253347
Inflammatory	Mon c	FBLN7	0.00304328	0.002665	0.253477
Inflammatory	Mon p	PIEZO1	-0.00139936	0.00123778	0.258252
Pulmonary Function	FEV1 pred	ECE1	0.00106558	0.000799256	0.258392
Pulmonary Function	FEV1 pred	ECE1	0.00106558	0.000799256	0.258392
Biochemistry	GammaGT	FBLN7	0.00284476	0.00252067	0.259078
Pulmonary Function	FEV1 predperc	FBLN7	0.00842588	0.00752906	0.263091
Biochemistry	HDLC	ECE1	0.00237427	0.0021283	0.264604
Biochemistry	CysC	FBLN7	0.00593124	0.00533593	0.266325
Biochemistry	DBil	FBLN7	-0.00297082	0.00267553	0.26684
Biochemistry	UA	ECE1	-0.0017095	0.00123717	0.269162
Biochemistry	UA	ECE1	-0.0017095	0.00123717	0.269162
Biochemistry	Cal	PIEZO1	-5.52e-05	0.00102297	0.269321
Biochemistry	Cal	PIEZO1	-5.52e-05	0.00102297	0.269321
Biochemistry	GammaGT	ECE1	-0.00186757	0.0013531	0.2699
Biochemistry	GammaGT	ECE1	-0.00186757	0.0013531	0.2699
Inflammatory	WBC c	FBLN7	0.000531004	0.000615256	0.271456
Biochemistry	Vitamin D	PIEZO1	0.000656146	0.000531481	0.27256
Pulmonary Function	FEV1	FBLN7	0.0059632	0.00543752	0.272783
Biochemistry	SHBG	PIEZO1	0.000456365	0.000334703	0.273345
Biochemistry	CysC	ECE1	-0.00536704	0.00492747	0.276062
Biochemistry	CysC	ECE1	-0.00536704	0.00492747	0.276062
Biochemistry	CysC	ECE1	-0.00536704	0.00492747	0.276062
Biochemistry	CysC	ECE1	-0.00536704	0.00492747	0.276062
Biochemistry	TBil	PIEZO1	0.000352772	0.000641051	0.276481
Biochemistry	TP	PIEZO1	0.000513176	0.000365471	0.276973
Biochemistry	ApoB	PIEZO1	-8.54e-05	0.000517619	0.279704
Biochemistry	UA	ECE1	-0.00201012	0.00155375	0.280246
Biochemistry	Testo	ECE1	0.00156557	0.00145916	0.283306
Inflammatory	Neu p	FBLN7	0.00643198	0.00601838	0.285195
Pulmonary Function	FEV1 Best	FBLN7	0.00576628	0.00543554	0.288758
Biochemistry	Cal	ECE1	0.00069516	0.00192062	0.28881
Biochemistry	UA	ECE1	-0.00488377	0.00460602	0.289007
Biochemistry	UA	ECE1	-0.00488377	0.00460602	0.289007
Biochemistry	UA	ECE1	-0.00488377	0.00460602	0.289007
Biochemistry	UA	ECE1	-0.00488377	0.00460602	0.289007
Biochemistry	TG	FBLN7	-0.00204208	0.00149621	0.28956
Biochemistry	TG	ECE1	-0.00232657	0.00219715	0.289645
Inflammatory	Lym p	ECE1	0.00575604	0.00548481	0.293971
Inflammatory	Lym p	ECE1	0.00575604	0.00548481	0.293971
Inflammatory	Lym p	ECE1	0.00575604	0.00548481	0.293971
Inflammatory	Lym p	ECE1	0.00575604	0.00548481	0.293971
Inflammatory	Lym c	FBLN7	0.0048482	0.00378317	0.294396
Inflammatory	Lym c	FBLN7	0.0048482	0.00378317	0.294396
Inflammatory	Lym c	FBLN7	0.0048482	0.00378317	0.294396
Pulmonary Function	FEV1 FVC ratio Z	FBLN7	-0.00302554	0.00231558	0.294423
Inflammatory	NLR	FBLN7	0.000659318	0.000975759	0.294638
Biochemistry	ALT	FBLN7	0.000752669	0.000572103	0.295582
Biochemistry	ApoB	PIEZO1	-0.000231006	0.000350241	0.295594
Inflammatory	Lym p	PIEZO1	-0.00205684	0.00156634	0.296144
Biochemistry	SHBG	FBLN7	-0.000648636	0.00360149	0.296848
Biochemistry	SHBG	FBLN7	-0.000648636	0.00360149	0.296848
Biochemistry	SHBG	FBLN7	-0.000648636	0.00360149	0.296848
Biochemistry	UA	FBLN7	0.00160064	0.00130613	0.297021
Biochemistry	Glu	PIEZO1	0.000937065	0.000696712	0.297353
Inflammatory	Mon c	FBLN7	0.00128213	0.00151572	0.298749
Biochemistry	ApoB	FBLN7	-0.00477175	0.00375242	0.298818
Biochemistry	ApoB	FBLN7	-0.00477175	0.00375242	0.298818
Biochemistry	ApoB	FBLN7	-0.00477175	0.00375242	0.298818
Inflammatory	Lym p	FBLN7	-0.000829918	0.000971747	0.299326
Biochemistry	SHBG	PIEZO1	0.00122183	0.00118058	0.300696
Pulmonary Function	Z QC	ECE1	0.0043962	0.00426089	0.302187
Pulmonary Function	Z QC	ECE1	0.0043962	0.00426089	0.302187
Pulmonary Function	Z QC	ECE1	0.0043962	0.00426089	0.302187
Biochemistry	LDLC	PIEZO1	-0.000296226	0.000348787	0.302926
Biochemistry	SHBG	FBLN7	-0.00597469	0.00582405	0.304955
Pulmonary Function	FVC Z	FBLN7	-0.00464322	0.00453001	0.305367
Cardiovascular	CVD	PIEZO1	0.00437088	0.00547319	0.307717
Biochemistry	TC	FBLN7	-0.00462664	0.00369368	0.308064
Biochemistry	TC	FBLN7	-0.00462664	0.00369368	0.308064
Biochemistry	TC	FBLN7	-0.00462664	0.00369368	0.308064
Biochemistry	TP	ECE1	-0.00199144	0.00153132	0.308549
Biochemistry	TP	ECE1	-0.00199144	0.00153132	0.308549
Biochemistry	ApoB	PIEZO1	-0.000586952	0.000673186	0.309008
Inflammatory	NLR	ECE1	-0.00558401	0.00550813	0.310689
Inflammatory	NLR	ECE1	-0.00558401	0.00550813	0.310689
Inflammatory	NLR	ECE1	-0.00558401	0.00550813	0.310689
Inflammatory	NLR	ECE1	-0.00558401	0.00550813	0.310689
Biochemistry	AST	ECE1	-0.0052808	0.0052109	0.310863
Biochemistry	AST	ECE1	-0.0052808	0.0052109	0.310863
Biochemistry	AST	ECE1	-0.0052808	0.0052109	0.310863
Biochemistry	AST	ECE1	-0.0052808	0.0052109	0.310863
Inflammatory	Neu c	FBLN7	0.000461943	0.000615458	0.31127
Pulmonary Function	FEV1 predperc	ECE1	-0.00243847	0.00189117	0.311877
Pulmonary Function	FEV1 predperc	ECE1	-0.00243847	0.00189117	0.311877
Biochemistry	ALP	PIEZO1	-0.000905786	0.00116088	0.312362
Biochemistry	ALP	PIEZO1	-0.000905786	0.00116088	0.312362
Biochemistry	Cal	ECE1	0.00236733	0.00234902	0.313554
Inflammatory	WBC c	PIEZO1	-0.00230308	0.0022938	0.315355
Biochemistry	LPA	FBLN7	-0.00427199	0.00436295	0.317035
Biochemistry	LPA	FBLN7	-0.00427199	0.00436295	0.317035
Biochemistry	LPA	FBLN7	-0.00427199	0.00436295	0.317035
Biochemistry	UA	PIEZO1	-0.00167331	0.00131248	0.319571
Pulmonary Function	FEV1 Best	FBLN7	0.00250915	0.00252871	0.321069
Biochemistry	GammaGT	PIEZO1	-0.00116634	0.00117863	0.322382
Inflammatory	Mon p	PIEZO1	-0.00219218	0.00221602	0.322546
Biochemistry	Testo	PIEZO1	0.000767436	0.000779822	0.325058
Biochemistry	TBil	FBLN7	-0.00221099	0.00224843	0.325437
Biochemistry	DBil	PIEZO1	0.000724294	0.000698005	0.325583
Biochemistry	Cal	PIEZO1	0.000458188	0.000364602	0.327905
Pulmonary Function	FEV1	FBLN7	0.00244477	0.00252963	0.333818
Biochemistry	LDLC	FBLN7	-0.00446099	0.00374179	0.333873
Biochemistry	LDLC	FBLN7	-0.00446099	0.00374179	0.333873
Biochemistry	LDLC	FBLN7	-0.00446099	0.00374179	0.333873
Biochemistry	Urea	PIEZO1	-0.000647233	0.00049808	0.3355
Inflammatory	Mon c	ECE1	-0.00178167	0.00142551	0.336089
Inflammatory	Mon c	ECE1	-0.00178167	0.00142551	0.336089
Biochemistry	Testo	FBLN7	-0.00360736	0.00376817	0.338404
Pulmonary Function	Z QC	ECE1	0.00173139	0.00181013	0.33882
Biochemistry	RF	PIEZO1	-0.00453652	0.00391506	0.340373
Biochemistry	RF	PIEZO1	-0.00453652	0.00391506	0.340373
Biochemistry	HbA1c	FBLN7	0.00248662	0.00261998	0.342569
Inflammatory	Mon p	FBLN7	-0.00335099	0.0036759	0.344918
Inflammatory	Mon p	FBLN7	-0.00335099	0.0036759	0.344918
Inflammatory	Mon p	FBLN7	-0.00335099	0.0036759	0.344918
Biochemistry	Phosphate	FBLN7	0.00123197	0.000979683	0.345061
Biochemistry	Phosphate	ECE1	-0.00181825	0.00149004	0.351527
Biochemistry	Phosphate	ECE1	-0.00181825	0.00149004	0.351527
Biochemistry	ApoA	ECE1	0.00189513	0.00177865	0.35181
Cardiovascular	CVD	ECE1	-0.017878	0.0192666	0.353444
Cardiovascular	CVD	ECE1	-0.017878	0.0192666	0.353444
Cardiovascular	CVD	ECE1	-0.017878	0.0192666	0.353444
Cardiovascular	CVD	ECE1	-0.017878	0.0192666	0.353444
Biochemistry	Testo	PIEZO1	-0.000251167	0.000221858	0.354588
Biochemistry	RF	FBLN7	-0.00480035	0.00519431	0.355405
Biochemistry	Glu	FBLN7	0.000517992	0.00062482	0.357029
Body size measures	Sitting height	ECE1	-0.0015296	0.00166882	0.359366
Inflammatory	NLR	PIEZO1	0.00187631	0.00157301	0.360778
Biochemistry	AST	PIEZO1	0.00196665	0.0021625	0.363122
Biochemistry	SHBG	ECE1	0.0014261	0.00140284	0.364753
Biochemistry	SHBG	ECE1	0.0014261	0.00140284	0.364753
Inflammatory	Neu p	ECE1	-0.0050168	0.00553569	0.364795
Inflammatory	Neu p	ECE1	-0.0050168	0.00553569	0.364795
Inflammatory	Neu p	ECE1	-0.0050168	0.00553569	0.364795
Inflammatory	Neu p	ECE1	-0.0050168	0.00553569	0.364795
Biochemistry	Phosphate	ECE1	-0.00210977	0.00187465	0.366678
Inflammatory	Neu p	PIEZO1	0.00205057	0.00229494	0.371579
Cardiovascular	CVD	PIEZO1	0.00248492	0.00239471	0.37169
Biochemistry	Oes2	FBLN7	0.00254635	0.00286093	0.373444
Cardiovascular	CVD	FBLN7	-0.0174968	0.0196649	0.373601
Biochemistry	LPA	PIEZO1	0.00122927	0.00138624	0.375203
Biochemistry	Urea	PIEZO1	-0.000408585	0.000334961	0.375425
Biochemistry	Alb	PIEZO1	0.00112374	0.0012704	0.376394
Pulmonary Function	FEV1 Z	PIEZO1	0.00191681	0.00216858	0.37675
Inflammatory	Neu p	PIEZO1	0.00184017	0.00158079	0.377233
Body size measures	Seated height	ECE1	-0.00157446	0.00139708	0.378285
Biochemistry	SHBG	FBLN7	0.00153577	0.00147284	0.379142
Biochemistry	ApoB	ECE1	-0.00171083	0.00145947	0.379486
Biochemistry	ApoB	ECE1	-0.00171083	0.00145947	0.379486
Biochemistry	IGF1	FBLN7	-0.000680591	0.000587172	0.37993
Biochemistry	CysC	PIEZO1	0.00178524	0.00203827	0.381106
Pulmonary Function	Z QC	PIEZO1	-0.000482198	0.000528675	0.381491
Biochemistry	ALP	ECE1	6.13e-05	0.00124101	0.382452
Biochemistry	ALP	ECE1	6.13e-05	0.00124101	0.382452
Inflammatory	Lym p	PIEZO1	-0.000618036	0.000523799	0.386748
Biochemistry	HbA1c	ECE1	0.00112941	0.00139608	0.38704
Biochemistry	HbA1c	ECE1	0.00112941	0.00139608	0.38704
Biochemistry	GammaGT	ECE1	-0.00186046	0.00169935	0.387427
Biochemistry	Cal	PIEZO1	-0.0019704	0.00228184	0.387855
Biochemistry	Phosphate	FBLN7	-7.31e-05	0.000602298	0.389444
Biochemistry	IGF1	ECE1	0.00449814	0.00523534	0.390237
Biochemistry	IGF1	ECE1	0.00449814	0.00523534	0.390237
Biochemistry	IGF1	ECE1	0.00449814	0.00523534	0.390237
Biochemistry	IGF1	ECE1	0.00449814	0.00523534	0.390237
Biochemistry	Testo	PIEZO1	0.000200847	0.000430575	0.390404
Biochemistry	Oes2	PIEZO1	0.00285149	0.00332405	0.390982
Inflammatory	NLR	PIEZO1	0.000514804	0.000526001	0.400094
Biochemistry	GammaGT	PIEZO1	-0.000333535	0.000483056	0.400442
Biochemistry	Urea	ECE1	0.000741976	0.00175108	0.400825
Pulmonary Function	FEV1 FVC ratio Z	ECE1	0.00285567	0.00262713	0.401188
Biochemistry	Urea	PIEZO1	-0.0016733	0.00148072	0.401312
Inflammatory	Neu c	ECE1	-0.00188773	0.00225641	0.402814
Biochemistry	Alb	ECE1	-0.0019302	0.00231732	0.404877
Pulmonary Function	FEV1 Z	PIEZO1	0.000597754	0.000573145	0.406449
Biochemistry	AST	PIEZO1	0.00100128	0.00148636	0.409244
Body size measures	BMI	PIEZO1	0.00122386	0.00114571	0.417794
Body size measures	BMI	PIEZO1	0.00122386	0.00114571	0.417794
Biochemistry	TG	PIEZO1	-0.00177338	0.0021889	0.417842
Biochemistry	TP	ECE1	-0.00189989	0.00234525	0.417881
Biochemistry	Alb	FBLN7	0.000680403	0.000622932	0.419181
Biochemistry	ALT	PIEZO1	-0.000359466	0.000329578	0.422138
Biochemistry	GammaGT	ECE1	-0.00168146	0.00209645	0.422524
Biochemistry	Alb	PIEZO1	0.00102695	0.00157912	0.422682
Biochemistry	CysC	PIEZO1	0.000622742	0.00140125	0.42591
Biochemistry	LPA	ECE1	-0.00490416	0.00617026	0.426727
Biochemistry	LPA	ECE1	-0.00490416	0.00617026	0.426727
Biochemistry	LPA	ECE1	-0.00490416	0.00617026	0.426727
Pulmonary Function	Z QC	PIEZO1	-0.000781416	0.000983482	0.426881
Biochemistry	HDLC	PIEZO1	5.57e-06	0.000289631	0.427581
Cardiovascular	CVD	PIEZO1	0.00342252	0.00435074	0.431486
Biochemistry	Cr	FBLN7	-0.000532517	0.000776051	0.435047
Inflammatory	Neu c	ECE1	-0.00165879	0.00185042	0.436596
Biochemistry	Cal	ECE1	-0.00074371	0.00152954	0.439457
Biochemistry	Cal	ECE1	-0.00074371	0.00152954	0.439457
Biochemistry	Testo	ECE1	0.00284259	0.00368078	0.439949
Biochemistry	Testo	ECE1	0.00284259	0.00368078	0.439949
Biochemistry	Testo	ECE1	0.00284259	0.00368078	0.439949
Biochemistry	Testo	ECE1	0.00284259	0.00368078	0.439949
Pulmonary Function	FEV1 Z	FBLN7	-0.00619065	0.00632482	0.441635
Pulmonary Function	FEV1 Z	FBLN7	-0.00619065	0.00632482	0.441635
Pulmonary Function	FEV1 Z	FBLN7	-0.00619065	0.00632482	0.441635
Biochemistry	TP	PIEZO1	0.000960251	0.00122857	0.442343
Biochemistry	TP	PIEZO1	0.000960251	0.00122857	0.442343
Biochemistry	TP	FBLN7	0.00109374	0.00100873	0.444615
Biochemistry	HbA1c	ECE1	0.00103836	0.00175354	0.44769
Pulmonary Function	Z QC	FBLN7	-0.00291111	0.00301429	0.448385
Pulmonary Function	Z QC	FBLN7	-0.00291111	0.00301429	0.448385
Pulmonary Function	Z QC	FBLN7	-0.00291111	0.00301429	0.448385
Biochemistry	TG	FBLN7	-0.00433367	0.00571766	0.448484
Biochemistry	ApoA	PIEZO1	0.00158674	0.00209474	0.448758
Biochemistry	Testo	PIEZO1	0.00034847	0.000329945	0.449554
Biochemistry	DBil	FBLN7	-0.000830432	0.000914065	0.449611
Pulmonary Function	FVC Z	FBLN7	-0.00181639	0.00172577	0.451036
Inflammatory	Neu p	PIEZO1	0.000453518	0.000528628	0.454746
Biochemistry	Vitamin D	PIEZO1	-0.000768213	0.0012166	0.455184
Biochemistry	Vitamin D	PIEZO1	-0.000768213	0.0012166	0.455184
Inflammatory	Lym c	ECE1	0.00410781	0.00550055	0.455184
Inflammatory	Lym c	ECE1	0.00410781	0.00550055	0.455184
Inflammatory	Lym c	ECE1	0.00410781	0.00550055	0.455184
Inflammatory	Lym c	ECE1	0.00410781	0.00550055	0.455184
Inflammatory	Lym c	FBLN7	0.00446188	0.00598018	0.455601
Body size measures	BMI	PIEZO1	0.000914198	0.00122763	0.456462
Biochemistry	IGF1	PIEZO1	-0.00114905	0.00114503	0.456723
Biochemistry	IGF1	PIEZO1	-0.00114905	0.00114503	0.456723
Biochemistry	ApoA	PIEZO1	-0.000188564	0.000335476	0.457345
Biochemistry	Oes2	PIEZO1	0.00236926	0.00250105	0.458952
Biochemistry	Oes2	PIEZO1	0.00236926	0.00250105	0.458952
Inflammatory	Mon p	PIEZO1	0.000370691	0.000342919	0.459263
Inflammatory	Neu p	ECE1	0.00180625	0.00185274	0.459768
Pulmonary Function	FVC Best	ECE1	-0.00155435	0.00210579	0.460434
Biochemistry	ALT	PIEZO1	-0.00111039	0.00111657	0.462211
Biochemistry	ALT	PIEZO1	-0.00111039	0.00111657	0.462211
Inflammatory	Mon c	ECE1	-0.00173466	0.00178649	0.462224
Biochemistry	LDLC	PIEZO1	-0.00164825	0.00224335	0.462508
Inflammatory	Lym c	ECE1	-0.00129864	0.00146821	0.463213
Inflammatory	Lym c	ECE1	-0.00129864	0.00146821	0.463213
Biochemistry	AST	FBLN7	0.00157674	0.00147892	0.463363
Pulmonary Function	Z QC	FBLN7	0.00039043	0.00047501	0.463574
Pulmonary Function	FVC	ECE1	-0.00153564	0.00210598	0.465893
Biochemistry	CysC	ECE1	0.00149465	0.00205067	0.466089
Pulmonary Function	FEV1 Z	ECE1	0.00254911	0.00291219	0.472197
Biochemistry	Urea	FBLN7	-0.00398392	0.00563527	0.47959
Inflammatory	Mon p	ECE1	-0.00143381	0.0014262	0.480868
Inflammatory	Mon p	ECE1	-0.00143381	0.0014262	0.480868
Body size measures	BMI	PIEZO1	0.00152279	0.00216736	0.482303
Biochemistry	TC	FBLN7	-0.00058733	0.000596656	0.485892
Pulmonary Function	FEV1 predperc	FBLN7	0.00108784	0.00195924	0.486879
Biochemistry	HDLC	PIEZO1	0.000638381	0.000634098	0.487207
Biochemistry	HDLC	PIEZO1	-0.000708814	0.00110563	0.48825
Biochemistry	HDLC	PIEZO1	-0.000708814	0.00110563	0.48825
Pulmonary Function	FEV1 FVC ratio Z	FBLN7	-0.00311009	0.00452036	0.491442
Biochemistry	HbA1c	FBLN7	-0.000780896	0.00147533	0.491599
Pulmonary Function	FEV1 Z	FBLN7	0.0013368	0.00256314	0.49303
Biochemistry	GammaGT	ECE1	-0.00344672	0.00503744	0.493836
Biochemistry	GammaGT	ECE1	-0.00344672	0.00503744	0.493836
Biochemistry	GammaGT	ECE1	-0.00344672	0.00503744	0.493836
Biochemistry	GammaGT	ECE1	-0.00344672	0.00503744	0.493836
Biochemistry	ApoA	ECE1	0.00349748	0.005131	0.495468
Biochemistry	ApoA	ECE1	0.00349748	0.005131	0.495468
Biochemistry	ApoA	ECE1	0.00349748	0.005131	0.495468
Biochemistry	ApoA	ECE1	0.00349748	0.005131	0.495468
Biochemistry	Oes2	PIEZO1	0.00349929	0.00514053	0.496046
Biochemistry	Glu	PIEZO1	0.00054933	0.000537658	0.497479
Inflammatory	NLR	FBLN7	0.00404599	0.00598739	0.499198
Inflammatory	WBC c	PIEZO1	-0.000865683	0.00128122	0.499251
Biochemistry	ApoB	ECE1	-0.00152706	0.00226055	0.499341
Biochemistry	HDLC	FBLN7	-0.00172965	0.00256049	0.499348
Biochemistry	Urea	FBLN7	-0.00175556	0.00259945	0.499447
Biochemistry	IGF1	FBLN7	-0.00087782	0.000934762	0.502204
Pulmonary Function	FEV1 pred	ECE1	-0.000854232	0.0012741	0.502566
Cardiovascular	CVD	FBLN7	0.00656103	0.00980444	0.503374
Inflammatory	Neu c	ECE1	-0.00369041	0.00553159	0.504675
Inflammatory	Neu c	ECE1	-0.00369041	0.00553159	0.504675
Inflammatory	Neu c	ECE1	-0.00369041	0.00553159	0.504675
Inflammatory	Neu c	ECE1	-0.00369041	0.00553159	0.504675
Biochemistry	IGF1	PIEZO1	0.00081686	0.00122718	0.505641
Pulmonary Function	FEV1 predperc	PIEZO1	0.00027606	0.00195581	0.507753
Pulmonary Function	FVC Z	PIEZO1	0.00268593	0.00405663	0.507901
Biochemistry	AST	FBLN7	0.000553194	0.000583231	0.508664
Inflammatory	Lym p	PIEZO1	-0.00150053	0.00227386	0.509314
Biochemistry	TG	PIEZO1	-0.00143231	0.00150563	0.513229
Biochemistry	Oes2	PIEZO1	-0.000638662	0.000662161	0.513817
Biochemistry	Urea	FBLN7	0.00319564	0.00359551	0.513841
Biochemistry	Urea	FBLN7	0.00319564	0.00359551	0.513841
Biochemistry	Urea	FBLN7	0.00319564	0.00359551	0.513841
Pulmonary Function	FEV1	ECE1	-0.00141778	0.00217622	0.514733
Biochemistry	RF	FBLN7	-0.00723381	0.011116	0.515204
Biochemistry	RF	FBLN7	-0.00723381	0.011116	0.515204
Biochemistry	TG	FBLN7	-0.000915101	0.000938963	0.515368
Inflammatory	Mon c	PIEZO1	-0.00129714	0.00152605	0.515731
Biochemistry	HbA1c	FBLN7	-6.96e-05	0.00090946	0.51941
Pulmonary Function	FVC	FBLN7	0.00287687	0.00337956	0.52001
Pulmonary Function	FVC	FBLN7	0.00287687	0.00337956	0.52001
Pulmonary Function	FVC	FBLN7	0.00287687	0.00337956	0.52001
Inflammatory	WBC c	PIEZO1	-0.00147395	0.00158007	0.520481
Pulmonary Function	FEV1 Best	ECE1	-0.001392	0.0021754	0.522251
Biochemistry	AST	PIEZO1	-0.000253545	0.000499649	0.523526
Biochemistry	Vitamin D	FBLN7	0.00354754	0.00557621	0.524651
Biochemistry	Glu	FBLN7	0.00153363	0.00158496	0.525878
Biochemistry	Cr	PIEZO1	0.00114382	0.00180485	0.526244
Biochemistry	IGF1	ECE1	0.00153941	0.00177039	0.526728
Inflammatory	PLT c	FBLN7	-0.000914511	0.00151583	0.529143
Inflammatory	NLR	PIEZO1	0.00143638	0.00228352	0.529336
Pulmonary Function	Z QC	PIEZO1	-0.000253284	0.000406848	0.5295
Pulmonary Function	FVC Best	FBLN7	0.00282571	0.00337934	0.529563
Pulmonary Function	FVC Best	FBLN7	0.00282571	0.00337934	0.529563
Pulmonary Function	FVC Best	FBLN7	0.00282571	0.00337934	0.529563
Biochemistry	Cr	FBLN7	-0.00136614	0.00218026	0.530923
Biochemistry	Urea	PIEZO1	0.000757805	0.00121081	0.531403
Biochemistry	CysC	ECE1	0.00122576	0.00132386	0.531938
Biochemistry	CysC	ECE1	0.00122576	0.00132386	0.531938
Biochemistry	TP	FBLN7	0.00176408	0.00282549	0.532403
Biochemistry	TC	FBLN7	-0.00145424	0.00151498	0.533239
Inflammatory	Neu p	FBLN7	0.000302084	0.000980332	0.534501
Inflammatory	WBC c	PIEZO1	3.17e-05	0.00101631	0.537084
Inflammatory	WBC c	PIEZO1	3.17e-05	0.00101631	0.537084
Inflammatory	Mon c	FBLN7	0.00312674	0.00367633	0.538504
Inflammatory	Mon c	FBLN7	0.00312674	0.00367633	0.538504
Inflammatory	Mon c	FBLN7	0.00312674	0.00367633	0.538504
Pulmonary Function	Z QC	ECE1	0.00280658	0.0045757	0.539633
Biochemistry	ApoA	ECE1	0.001082	0.00141186	0.541333
Biochemistry	ApoA	ECE1	0.001082	0.00141186	0.541333
Pulmonary Function	FEV1 FVC ratio Z	FBLN7	-0.00144166	0.00156611	0.542647
Inflammatory	Mon p	ECE1	0.00324718	0.00534127	0.543226
Inflammatory	Mon p	ECE1	0.00324718	0.00534127	0.543226
Inflammatory	Mon p	ECE1	0.00324718	0.00534127	0.543226
Inflammatory	Mon p	ECE1	0.00324718	0.00534127	0.543226
Biochemistry	Cr	ECE1	0.00110377	0.00181619	0.543359
Pulmonary Function	FEV1 Z	FBLN7	-0.000496992	0.00164161	0.544126
Biochemistry	Alb	FBLN7	-0.00121851	0.0039018	0.545005
Biochemistry	Alb	FBLN7	-0.00121851	0.0039018	0.545005
Biochemistry	Alb	FBLN7	-0.00121851	0.0039018	0.545005
Biochemistry	SHBG	ECE1	0.00309831	0.00514155	0.546772
Biochemistry	SHBG	ECE1	0.00309831	0.00514155	0.546772
Biochemistry	SHBG	ECE1	0.00309831	0.00514155	0.546772
Biochemistry	SHBG	ECE1	0.00309831	0.00514155	0.546772
Biochemistry	ALT	FBLN7	0.000835802	0.000910585	0.552485
Biochemistry	Oes2	PIEZO1	-0.00153048	0.00257752	0.552659
Body size measures	BMI	PIEZO1	0.000536706	0.0014952	0.555006
Inflammatory	Mon p	PIEZO1	-0.000433481	0.00152388	0.556921
Biochemistry	Vitamin D	PIEZO1	0.000180398	0.000356424	0.558001
Biochemistry	CysC	PIEZO1	0.000673463	0.00115004	0.558144
Biochemistry	Oes2	PIEZO1	-0.00101122	0.0011257	0.558353
Inflammatory	Mon c	ECE1	-0.00127333	0.00217811	0.558815
Biochemistry	Urea	PIEZO1	0.00125464	0.00215145	0.559786
Biochemistry	ApoB	ECE1	-0.00150046	0.00183074	0.56003
Biochemistry	Cal	FBLN7	0.00146334	0.0016003	0.561366
Biochemistry	ApoA	PIEZO1	7.95e-05	0.000498331	0.561556
Biochemistry	ApoA	PIEZO1	0.000574208	0.000647449	0.564814
Biochemistry	HDLC	PIEZO1	-0.000109718	0.000328597	0.565245
Biochemistry	ApoA	PIEZO1	-0.000274585	0.00112668	0.565931
Biochemistry	ApoA	PIEZO1	-0.000274585	0.00112668	0.565931
Biochemistry	ALP	ECE1	-0.00097098	0.00178226	0.565949
Biochemistry	RF	FBLN7	0.00866722	0.0151097	0.566224
Biochemistry	Oes2	ECE1	0.00218676	0.00382682	0.567708
Inflammatory	Mon p	FBLN7	-0.00152187	0.00266561	0.568047
Pulmonary Function	FEV1 FVC ratio Z	ECE1	0.00203573	0.00239967	0.568311
Pulmonary Function	FEV1 FVC ratio Z	ECE1	0.00203573	0.00239967	0.568311
Biochemistry	ALT	ECE1	-0.00292049	0.00511895	0.568322
Biochemistry	ALT	ECE1	-0.00292049	0.00511895	0.568322
Biochemistry	ALT	ECE1	-0.00292049	0.00511895	0.568322
Biochemistry	ALT	ECE1	-0.00292049	0.00511895	0.568322
Biochemistry	Alb	ECE1	-0.00130773	0.00151175	0.570585
Biochemistry	Alb	ECE1	-0.00130773	0.00151175	0.570585
Biochemistry	Urea	ECE1	0.00293245	0.00520012	0.572808
Biochemistry	Urea	ECE1	0.00293245	0.00520012	0.572808
Biochemistry	Urea	ECE1	0.00293245	0.00520012	0.572808
Biochemistry	Urea	ECE1	0.00293245	0.00520012	0.572808
Biochemistry	Phosphate	PIEZO1	0.0013203	0.00155961	0.575171
Biochemistry	Cr	FBLN7	0.00263754	0.00472652	0.576823
Biochemistry	AST	PIEZO1	0.000675364	0.00121866	0.57945
Biochemistry	DBil	FBLN7	-0.000527047	0.00140169	0.581012
Inflammatory	Mon c	PIEZO1	-8.1e-05	0.00114058	0.58263
Inflammatory	Mon c	PIEZO1	-8.1e-05	0.00114058	0.58263
Pulmonary Function	FEV1 FVC ratio Z	PIEZO1	0.00212235	0.00386323	0.582751
Biochemistry	ApoA	FBLN7	-0.000807371	0.000928529	0.583917
Biochemistry	ApoB	PIEZO1	-0.00123434	0.00225388	0.58393
Pulmonary Function	Z QC	FBLN7	-0.00243874	0.00446228	0.584707
Body size measures	Standing height	FBLN7	0.00213026	0.00390048	0.584962
Biochemistry	AST	FBLN7	0.00279477	0.00360464	0.586446
Biochemistry	AST	FBLN7	0.00279477	0.00360464	0.586446
Biochemistry	AST	FBLN7	0.00279477	0.00360464	0.586446
Pulmonary Function	FEV1 predperc	ECE1	-0.00178481	0.00239845	0.588095
Inflammatory	Lym p	PIEZO1	-0.000447534	0.00119434	0.588171
Inflammatory	Lym p	PIEZO1	-0.000447534	0.00119434	0.588171
Pulmonary Function	FVC Z	ECE1	0.00510007	0.0094282	0.58855
Pulmonary Function	FVC Z	ECE1	0.00510007	0.0094282	0.58855
Pulmonary Function	FVC Z	ECE1	0.00510007	0.0094282	0.58855
Pulmonary Function	FVC Z	ECE1	0.00510007	0.0094282	0.58855
Biochemistry	Cal	FBLN7	0.00340099	0.00628732	0.588557
Biochemistry	Urea	ECE1	0.000488054	0.00139555	0.595135
Biochemistry	Urea	ECE1	0.000488054	0.00139555	0.595135
Biochemistry	DBil	PIEZO1	-0.00124673	0.00234816	0.595462
Pulmonary Function	FEV1 predperc	ECE1	-0.00159817	0.00301367	0.5959
Biochemistry	ApoB	FBLN7	0.00143355	0.0027128	0.597193
Inflammatory	Lym c	FBLN7	-0.00134243	0.00156028	0.597304
Cardiovascular	CVD	PIEZO1	0.00201747	0.0042455	0.599086
Cardiovascular	CVD	PIEZO1	0.00201747	0.0042455	0.599086
Inflammatory	NLR	ECE1	0.00139716	0.00184364	0.599653
Pulmonary Function	FEV1 pred	ECE1	0.0016086	0.0030758	0.600984
Pulmonary Function	FEV1 pred	ECE1	0.0016086	0.0030758	0.600984
Pulmonary Function	FEV1 pred	ECE1	0.0016086	0.0030758	0.600984
Pulmonary Function	FEV1 pred	ECE1	0.0016086	0.0030758	0.600984
Inflammatory	Mon c	PIEZO1	0.000163728	0.000510248	0.601104
Biochemistry	UA	PIEZO1	-0.000207811	0.00100295	0.601405
Biochemistry	UA	PIEZO1	-0.000207811	0.00100295	0.601405
Body size measures	BMI	FBLN7	0.000179495	0.00148409	0.602171
Pulmonary Function	FEV1 predperc	FBLN7	0.0018249	0.00350272	0.602371
Pulmonary Function	FVC	FBLN7	0.00272406	0.00526255	0.604715
Biochemistry	Testo	PIEZO1	0.000742831	0.00143797	0.605448
Biochemistry	RF	PIEZO1	0.00146091	0.00179714	0.606862
Pulmonary Function	FVC Z	FBLN7	0.00352146	0.00687162	0.608326
Pulmonary Function	FVC Z	FBLN7	0.00352146	0.00687162	0.608326
Pulmonary Function	FVC Z	FBLN7	0.00352146	0.00687162	0.608326
Biochemistry	Cr	ECE1	0.00109427	0.00147235	0.609549
Biochemistry	TC	PIEZO1	-0.00112524	0.00221092	0.610791
Biochemistry	IGF1	PIEZO1	-0.000434944	0.000502872	0.612235
Inflammatory	Neu c	PIEZO1	-0.00116092	0.00229501	0.612966
Pulmonary Function	Z QC	PIEZO1	-0.000230609	0.000272941	0.613158
Inflammatory	PLT c	FBLN7	0.0013376	0.00266494	0.615721
Pulmonary Function	FEV1 FVC ratio Z	PIEZO1	-0.0016105	0.0025263	0.617269
Pulmonary Function	Z QC	PIEZO1	-0.000890912	0.00178294	0.617295
Inflammatory	PLT c	FBLN7	0.00290241	0.00581198	0.617509
Biochemistry	LPA	ECE1	0.00125117	0.00250546	0.617515
Biochemistry	Testo	FBLN7	0.000889145	0.00243587	0.620195
Biochemistry	Testo	FBLN7	0.000889145	0.00243587	0.620195
Biochemistry	Testo	FBLN7	0.000889145	0.00243587	0.620195
Inflammatory	Lym c	FBLN7	-0.000790542	0.000975074	0.623012
Biochemistry	HDLC	ECE1	0.0012432	0.00174815	0.625359
Cardiovascular	CVD	PIEZO1	0.000699311	0.00176092	0.626238
Biochemistry	Vitamin D	PIEZO1	0.00109498	0.00225461	0.627206
Inflammatory	Mon c	FBLN7	-0.00281342	0.0058121	0.628341
Biochemistry	LDLC	FBLN7	-0.000409174	0.000605422	0.628711
Inflammatory	Neu p	PIEZO1	0.000428423	0.00120563	0.630117
Inflammatory	Neu p	PIEZO1	0.000428423	0.00120563	0.630117
Pulmonary Function	FEV1 Z	PIEZO1	-0.00138806	0.00195532	0.631276
Pulmonary Function	FEV1 Z	PIEZO1	-0.00138806	0.00195532	0.631276
Biochemistry	Phosphate	PIEZO1	-4.56e-05	0.00114495	0.631584
Biochemistry	Phosphate	PIEZO1	-4.56e-05	0.00114495	0.631584
Biochemistry	SHBG	PIEZO1	0.000947496	0.00147183	0.63277
Biochemistry	ALP	ECE1	0.00250468	0.00528512	0.635563
Biochemistry	ALP	ECE1	0.00250468	0.00528512	0.635563
Biochemistry	ALP	ECE1	0.00250468	0.00528512	0.635563
Biochemistry	ALP	ECE1	0.00250468	0.00528512	0.635563
Cardiovascular	CVD	PIEZO1	0.00101415	0.00124731	0.636038
Inflammatory	Neu p	ECE1	0.00106747	0.00225808	0.636404
Biochemistry	TBil	FBLN7	-0.000633175	0.000799502	0.636578
Pulmonary Function	FVC Best	FBLN7	0.00247946	0.00526201	0.637498
Biochemistry	GammaGT	FBLN7	-0.00114842	0.00143001	0.637896
Inflammatory	Lym c	FBLN7	7.38e-05	0.000608761	0.641026
Pulmonary Function	FVC Z	FBLN7	-0.00166857	0.00246692	0.642984
Biochemistry	Cr	PIEZO1	-0.000591213	0.00124194	0.644524
Pulmonary Function	FEV1	ECE1	-0.00113469	0.00173201	0.645279
Inflammatory	NLR	FBLN7	0.00077523	0.00378013	0.645964
Inflammatory	NLR	FBLN7	0.00077523	0.00378013	0.645964
Inflammatory	NLR	FBLN7	0.00077523	0.00378013	0.645964
Biochemistry	Oes2	FBLN7	0.000934493	0.00132177	0.647304
Biochemistry	Urea	ECE1	0.000980493	0.00216415	0.650505
Inflammatory	NLR	PIEZO1	0.000391094	0.00119969	0.650728
Inflammatory	NLR	PIEZO1	0.000391094	0.00119969	0.650728
Pulmonary Function	Z QC	PIEZO1	-0.000879677	0.00122079	0.65456
Pulmonary Function	FEV1 Z	FBLN7	-0.00433166	0.00969533	0.655036
Biochemistry	Urea	PIEZO1	6.32e-05	0.000642743	0.655302
Inflammatory	WBC c	ECE1	-0.00246784	0.00552847	0.655318
Inflammatory	WBC c	ECE1	-0.00246784	0.00552847	0.655318
Inflammatory	WBC c	ECE1	-0.00246784	0.00552847	0.655318
Inflammatory	WBC c	ECE1	-0.00246784	0.00552847	0.655318
Biochemistry	GammaGT	FBLN7	0.00232836	0.00348716	0.656663
Biochemistry	GammaGT	FBLN7	0.00232836	0.00348716	0.656663
Biochemistry	GammaGT	FBLN7	0.00232836	0.00348716	0.656663
Pulmonary Function	FEV1 predperc	PIEZO1	0.00122812	0.0027649	0.656912
Biochemistry	UA	FBLN7	0.000368083	0.000515162	0.658752
Biochemistry	Vitamin D	FBLN7	0.00119362	0.00270866	0.659453
Biochemistry	Vitamin D	ECE1	0.00239248	0.00546618	0.661613
Biochemistry	Vitamin D	ECE1	0.00239248	0.00546618	0.661613
Biochemistry	Vitamin D	ECE1	0.00239248	0.00546618	0.661613
Biochemistry	Vitamin D	ECE1	0.00239248	0.00546618	0.661613
Pulmonary Function	FVC Z	ECE1	-0.00169449	0.00239221	0.663234
Pulmonary Function	FVC Z	ECE1	-0.00169449	0.00239221	0.663234
Biochemistry	LPA	ECE1	-0.0012676	0.00193301	0.666413
Biochemistry	Oes2	PIEZO1	0.000687581	0.00160308	0.667988
Pulmonary Function	FEV1 Z	PIEZO1	-0.0016831	0.00255232	0.66942
Biochemistry	TBil	FBLN7	-0.00207487	0.00486325	0.66964
Biochemistry	HDLC	PIEZO1	0.000494299	0.00116125	0.670354
Pulmonary Function	FEV1 Best	ECE1	-0.00106316	0.00173143	0.671358
Biochemistry	LDLC	ECE1	-0.00094643	0.00224903	0.673889
Body size measures	BMI	ECE1	-0.0021536	0.00515064	0.675858
Body size measures	BMI	ECE1	-0.0021536	0.00515064	0.675858
Body size measures	BMI	ECE1	-0.0021536	0.00515064	0.675858
Body size measures	BMI	ECE1	-0.0021536	0.00515064	0.675858
Biochemistry	Cal	FBLN7	-0.00252024	0.00395858	0.677504
Biochemistry	Cal	FBLN7	-0.00252024	0.00395858	0.677504
Biochemistry	Cal	FBLN7	-0.00252024	0.00395858	0.677504
Biochemistry	ApoA	PIEZO1	0.00101246	0.00147474	0.677575
Inflammatory	Mon c	FBLN7	0.00027319	0.000594588	0.677851
Biochemistry	TG	PIEZO1	-3.94e-05	0.0011266	0.682009
Biochemistry	TG	PIEZO1	-3.94e-05	0.0011266	0.682009
Biochemistry	DBil	FBLN7	0.00217196	0.00359858	0.682618
Biochemistry	DBil	FBLN7	0.00217196	0.00359858	0.682618
Biochemistry	DBil	FBLN7	0.00217196	0.00359858	0.682618
Cardiovascular	CVD	FBLN7	-0.00778742	0.0124876	0.684379
Cardiovascular	CVD	FBLN7	-0.00778742	0.0124876	0.684379
Cardiovascular	CVD	FBLN7	-0.00778742	0.0124876	0.684379
Inflammatory	Neu c	PIEZO1	0.00048019	0.000683912	0.687764
Pulmonary Function	Z QC	FBLN7	-0.000826417	0.00115246	0.68846
Biochemistry	TC	FBLN7	-0.00105489	0.00267017	0.692795
Inflammatory	Lym p	ECE1	-0.00112338	0.00183599	0.693123
Biochemistry	Testo	ECE1	0.000707748	0.00117018	0.693825
Body size measures	Standing height	ECE1	-0.000275237	0.00124812	0.694862
Inflammatory	Lym p	FBLN7	-0.000399632	0.000610066	0.695569
Biochemistry	LPA	FBLN7	-0.00115397	0.00295189	0.695853
Body size measures	Seated height	ECE1	0.000109904	0.00110703	0.696724
Body size measures	Seated height	ECE1	0.000109904	0.00110703	0.696724
Inflammatory	Lym p	FBLN7	-0.00231631	0.00596155	0.697616
Biochemistry	Alb	FBLN7	-0.00238784	0.00620963	0.70058
Biochemistry	UA	PIEZO1	-0.000281493	0.000441633	0.700763
Biochemistry	TC	ECE1	-0.00095166	0.00143439	0.701808
Biochemistry	TC	ECE1	-0.00095166	0.00143439	0.701808
Inflammatory	Neu c	ECE1	-0.00097854	0.00147697	0.702243
Inflammatory	Neu c	ECE1	-0.00097854	0.00147697	0.702243
Body size measures	BMI	FBLN7	0.002107	0.00553975	0.703692
Biochemistry	Alb	PIEZO1	0.000460626	0.000693908	0.707725
Inflammatory	Lym p	FBLN7	-0.000145082	0.003695	0.708687
Inflammatory	Lym p	FBLN7	-0.000145082	0.003695	0.708687
Inflammatory	Lym p	FBLN7	-0.000145082	0.003695	0.708687
Inflammatory	NLR	FBLN7	0.000386064	0.000612691	0.710759
Pulmonary Function	FEV1 FVC ratio Z	PIEZO1	2e-05	0.00174442	0.71338
Pulmonary Function	FEV1 FVC ratio Z	PIEZO1	2e-05	0.00174442	0.71338
Biochemistry	TBil	FBLN7	-0.000148222	0.00127349	0.716909
Biochemistry	GammaGT	FBLN7	0.000304151	0.000563391	0.717841
Biochemistry	ALT	FBLN7	0.000706475	0.00145176	0.72026
Inflammatory	Mon c	ECE1	0.00189073	0.00533965	0.72327
Inflammatory	Mon c	ECE1	0.00189073	0.00533965	0.72327
Inflammatory	Mon c	ECE1	0.00189073	0.00533965	0.72327
Inflammatory	Mon c	ECE1	0.00189073	0.00533965	0.72327
Body size measures	BMI	FBLN7	0.000466825	0.00362297	0.72419
Body size measures	BMI	FBLN7	0.000466825	0.00362297	0.72419
Body size measures	BMI	FBLN7	0.000466825	0.00362297	0.72419
Inflammatory	Lym c	FBLN7	0.000963161	0.00274207	0.725398
Biochemistry	LDLC	ECE1	-0.00101924	0.00182385	0.726185
Inflammatory	PLT c	FBLN7	-0.000358939	0.000594907	0.7268
Pulmonary Function	FVC Z	PIEZO1	0.000763895	0.0021878	0.726968
Pulmonary Function	FEV1 FVC ratio Z	ECE1	0.00135514	0.00394891	0.731471
Biochemistry	Phosphate	FBLN7	0.00100875	0.00156205	0.734676
Biochemistry	RF	ECE1	-0.00952012	0.0281957	0.735631
Biochemistry	RF	ECE1	-0.00952012	0.0281957	0.735631
Biochemistry	RF	ECE1	-0.00952012	0.0281957	0.735631
Biochemistry	Alb	PIEZO1	0.000584314	0.00121017	0.736758
Biochemistry	Alb	PIEZO1	0.000584314	0.00121017	0.736758
Inflammatory	NLR	ECE1	0.000744385	0.00224684	0.740416
Inflammatory	Mon p	PIEZO1	-0.000154807	0.000660546	0.740837
Inflammatory	Lym p	ECE1	-0.000736273	0.00223733	0.742091
Biochemistry	ALT	FBLN7	0.000831033	0.00255928	0.745397
Biochemistry	CysC	PIEZO1	0.000390725	0.00107447	0.74624
Biochemistry	CysC	PIEZO1	0.000390725	0.00107447	0.74624
Cardiovascular	CVD	FBLN7	-0.00124138	0.00217084	0.746384
Biochemistry	Testo	FBLN7	-0.000114013	0.000385069	0.747124
Biochemistry	TC	ECE1	-0.000940294	0.00180125	0.748177
Biochemistry	IGF1	PIEZO1	-0.000698054	0.00217853	0.748646
Body size measures	Standing height	ECE1	0.000490492	0.00153176	0.748806
Biochemistry	IGF1	FBLN7	-5.94e-05	0.0014865	0.753238
Biochemistry	Urea	FBLN7	-0.000761844	0.00147464	0.75328
Body size measures	BMI	PIEZO1	0.000239439	0.00050323	0.75341
Inflammatory	WBC c	PIEZO1	0.000141466	0.000528552	0.754313
Pulmonary Function	FEV1 pred	FBLN7	0.000993516	0.00206182	0.756704
Pulmonary Function	FEV1 pred	FBLN7	0.000993516	0.00206182	0.756704
Pulmonary Function	FEV1 pred	FBLN7	0.000993516	0.00206182	0.756704
Biochemistry	LDLC	FBLN7	0.00180441	0.00586479	0.758334
Biochemistry	TP	ECE1	-0.000962348	0.00192766	0.759326
Biochemistry	UA	PIEZO1	-6.75e-05	0.000571603	0.760546
Biochemistry	IGF1	ECE1	0.000725767	0.00141108	0.76129
Biochemistry	IGF1	ECE1	0.000725767	0.00141108	0.76129
Inflammatory	Neu p	FBLN7	0.00033419	0.00061591	0.762139
Biochemistry	HbA1c	FBLN7	-0.00167913	0.00556855	0.763005
Biochemistry	Phosphate	ECE1	-0.000687408	0.00228296	0.763336
Pulmonary Function	FEV1 Z	ECE1	0.00109456	0.00376408	0.771212
Body size measures	Seated height	ECE1	-0.0005019	0.00173176	0.771953
Biochemistry	Vitamin D	PIEZO1	0.000507107	0.00158994	0.774204
Biochemistry	ALT	PIEZO1	-0.00060177	0.00212095	0.77662
Biochemistry	TC	PIEZO1	4.61e-05	0.0015468	0.778364
Inflammatory	PLT c	ECE1	0.000760546	0.00142651	0.780014
Inflammatory	PLT c	ECE1	0.000760546	0.00142651	0.780014
Pulmonary Function	FEV1 Z	ECE1	0.0003137	0.00231202	0.780465
Pulmonary Function	FEV1 Z	ECE1	0.0003137	0.00231202	0.780465
Biochemistry	RF	PIEZO1	0.000749605	0.00269318	0.780755
Inflammatory	PLT c	FBLN7	-0.000536482	0.000947767	0.782443
Inflammatory	Mon c	PIEZO1	-0.000164939	0.000660614	0.784356
Pulmonary Function	FEV1 Z	ECE1	-0.00241389	0.00894256	0.787212
Pulmonary Function	FEV1 Z	ECE1	-0.00241389	0.00894256	0.787212
Pulmonary Function	FEV1 Z	ECE1	-0.00241389	0.00894256	0.787212
Pulmonary Function	FEV1 Z	ECE1	-0.00241389	0.00894256	0.787212
Pulmonary Function	FEV1 predperc	PIEZO1	-2.28e-05	0.00199283	0.789431
Pulmonary Function	FEV1 predperc	PIEZO1	-2.28e-05	0.00199283	0.789431
Inflammatory	Neu p	FBLN7	0.000302985	0.00383015	0.790309
Inflammatory	Neu p	FBLN7	0.000302985	0.00383015	0.790309
Inflammatory	Neu p	FBLN7	0.000302985	0.00383015	0.790309
Biochemistry	LPA	ECE1	-0.00175584	0.00666277	0.792143
Biochemistry	TP	FBLN7	0.000307983	0.000633317	0.793436
Biochemistry	Phosphate	FBLN7	-0.000708807	0.00274349	0.796129
Biochemistry	ApoA	FBLN7	-0.000670991	0.002598	0.796197
Biochemistry	Alb	FBLN7	0.000341205	0.0015816	0.797996
Biochemistry	Testo	FBLN7	0.000329735	0.000613871	0.799435
Biochemistry	ApoA	FBLN7	-0.00161686	0.00365294	0.800307
Biochemistry	ApoA	FBLN7	-0.00161686	0.00365294	0.800307
Biochemistry	ApoA	FBLN7	-0.00161686	0.00365294	0.800307
Biochemistry	CysC	ECE1	0.000712434	0.00166349	0.801801
Biochemistry	LDLC	ECE1	-0.000719221	0.00145607	0.802187
Biochemistry	LDLC	ECE1	-0.000719221	0.00145607	0.802187
Biochemistry	GammaGT	PIEZO1	0.000691685	0.00143861	0.803252
Pulmonary Function	FEV1 Best	ECE1	0.00130602	0.00525176	0.803606
Pulmonary Function	FEV1 Best	ECE1	0.00130602	0.00525176	0.803606
Pulmonary Function	FEV1 Best	ECE1	0.00130602	0.00525176	0.803606
Pulmonary Function	FEV1 Best	ECE1	0.00130602	0.00525176	0.803606
Biochemistry	LDLC	PIEZO1	-8.61e-05	0.00155879	0.803777
Biochemistry	Alb	FBLN7	0.000383093	0.000992926	0.805479
Body size measures	BMI	PIEZO1	0.000242981	0.000650264	0.80624
Biochemistry	AST	PIEZO1	-0.000182895	0.000336288	0.806578
Biochemistry	TP	FBLN7	-0.00153959	0.00630765	0.807167
Biochemistry	LPA	FBLN7	-0.000313487	0.000681355	0.808015
Pulmonary Function	FEV1 FVC ratio Z	PIEZO1	0.00049063	0.00111127	0.808953
Biochemistry	ApoB	FBLN7	0.000506526	0.00096849	0.809048
Biochemistry	Cr	ECE1	-0.00105458	0.00436402	0.809049
Biochemistry	Cr	ECE1	-0.00105458	0.00436402	0.809049
Biochemistry	Cr	ECE1	-0.00105458	0.00436402	0.809049
Biochemistry	Cr	ECE1	-0.00105458	0.00436402	0.809049
Biochemistry	DBil	FBLN7	-0.000170671	0.00057403	0.809145
Pulmonary Function	FEV1 pred	FBLN7	0.000765538	0.00318501	0.810054
Pulmonary Function	Z QC	ECE1	0.000538263	0.00141523	0.810139
Biochemistry	Alb	ECE1	-0.000535845	0.00190299	0.81389
Biochemistry	Cr	FBLN7	0.000624082	0.00123736	0.816573
Biochemistry	TBil	FBLN7	-2.42e-05	0.000512038	0.816611
Biochemistry	HDLC	PIEZO1	0.000643209	0.00144595	0.816967
Biochemistry	TC	ECE1	-0.000513189	0.002221	0.817267
Inflammatory	Neu p	ECE1	0.000685181	0.00147925	0.818794
Inflammatory	Neu p	ECE1	0.000685181	0.00147925	0.818794
Biochemistry	Testo	PIEZO1	-0.000257867	0.000754546	0.820829
Biochemistry	Testo	PIEZO1	-0.000257867	0.000754546	0.820829
Biochemistry	HDLC	ECE1	0.00114429	0.00505952	0.821073
Biochemistry	HDLC	ECE1	0.00114429	0.00505952	0.821073
Biochemistry	HDLC	ECE1	0.00114429	0.00505952	0.821073
Biochemistry	HDLC	ECE1	0.00114429	0.00505952	0.821073
Biochemistry	ALP	ECE1	0.000495941	0.00219951	0.821608
Biochemistry	TBil	PIEZO1	0.000271701	0.0012074	0.821956
Biochemistry	Vitamin D	FBLN7	-0.00154349	0.00383748	0.824115
Biochemistry	Vitamin D	FBLN7	-0.00154349	0.00383748	0.824115
Biochemistry	Vitamin D	FBLN7	-0.00154349	0.00383748	0.824115
Biochemistry	GammaGT	FBLN7	0.00119811	0.0054645	0.826453
Biochemistry	Oes2	ECE1	-0.00114208	0.00526331	0.828217
Biochemistry	SHBG	FBLN7	0.00026482	0.000924879	0.829297
Biochemistry	AST	FBLN7	0.000557486	0.00261128	0.830944
Biochemistry	HDLC	PIEZO1	0.000435883	0.00205818	0.832278
Pulmonary Function	FVC Z	FBLN7	0.00183763	0.00894581	0.837245
Inflammatory	Neu c	PIEZO1	-0.000477583	0.00158192	0.838133
Inflammatory	Mon p	PIEZO1	-0.000189532	0.00116847	0.839951
Inflammatory	Mon p	PIEZO1	-0.000189532	0.00116847	0.839951
Biochemistry	ApoB	FBLN7	0.00118197	0.00588084	0.840709
Biochemistry	IGF1	PIEZO1	-0.000281784	0.000649653	0.842503
Biochemistry	ApoA	FBLN7	0.00115199	0.00579961	0.842551
Biochemistry	Oes2	ECE1	0.000898209	0.00300196	0.84349
Biochemistry	Oes2	ECE1	0.000898209	0.00300196	0.84349
Pulmonary Function	FVC Best	ECE1	0.000991287	0.0050837	0.845398
Pulmonary Function	FVC Best	ECE1	0.000991287	0.0050837	0.845398
Pulmonary Function	FVC Best	ECE1	0.000991287	0.0050837	0.845398
Pulmonary Function	FVC Best	ECE1	0.000991287	0.0050837	0.845398
Biochemistry	LDLC	FBLN7	0.000524338	0.00270534	0.84632
Pulmonary Function	FVC	ECE1	0.000982184	0.00508417	0.846814
Pulmonary Function	FVC	ECE1	0.000982184	0.00508417	0.846814
Pulmonary Function	FVC	ECE1	0.000982184	0.00508417	0.846814
Pulmonary Function	FVC	ECE1	0.000982184	0.00508417	0.846814
Biochemistry	UA	PIEZO1	0.000367262	0.00190666	0.847256
Biochemistry	DBil	FBLN7	-0.00101279	0.00538358	0.850778
Pulmonary Function	FEV1 Z	FBLN7	-0.000826205	0.00455344	0.856017
Inflammatory	Mon p	FBLN7	0.000634763	0.00151768	0.856275
Body size measures	BMI	ECE1	-0.000391629	0.0021991	0.858655
Pulmonary Function	FEV1	ECE1	0.000924924	0.00525373	0.860254
Pulmonary Function	FEV1	ECE1	0.000924924	0.00525373	0.860254
Pulmonary Function	FEV1	ECE1	0.000924924	0.00525373	0.860254
Pulmonary Function	FEV1	ECE1	0.000924924	0.00525373	0.860254
Biochemistry	Urea	FBLN7	-3.76e-05	0.000967387	0.860281
Biochemistry	Testo	PIEZO1	0.000349589	0.000984553	0.861896
Biochemistry	GammaGT	PIEZO1	0.000411937	0.00110208	0.861989
Biochemistry	GammaGT	PIEZO1	0.000411937	0.00110208	0.861989
Biochemistry	Glu	ECE1	-0.000593218	0.00191265	0.862044
Biochemistry	Oes2	FBLN7	-0.00204976	0.0118222	0.862351
Biochemistry	LPA	FBLN7	-0.000454598	0.00108014	0.864408
Biochemistry	HDLC	FBLN7	-0.000312807	0.000913773	0.86598
Biochemistry	Cr	PIEZO1	-0.000158911	0.000954403	0.866761
Biochemistry	Cr	PIEZO1	-0.000158911	0.000954403	0.866761
Pulmonary Function	FVC Z	PIEZO1	-0.000793155	0.00265895	0.870193
Biochemistry	Vitamin D	ECE1	-0.000538396	0.00148579	0.870763
Biochemistry	Vitamin D	ECE1	-0.000538396	0.00148579	0.870763
Inflammatory	Mon p	PIEZO1	0.000218737	0.000510805	0.871221
Pulmonary Function	FEV1 predperc	ECE1	0.00117855	0.00727528	0.871311
Pulmonary Function	FEV1 predperc	ECE1	0.00117855	0.00727528	0.871311
Pulmonary Function	FEV1 predperc	ECE1	0.00117855	0.00727528	0.871311
Pulmonary Function	FEV1 predperc	ECE1	0.00117855	0.00727528	0.871311
Biochemistry	HDLC	ECE1	0.000220382	0.00139574	0.871754
Biochemistry	HDLC	ECE1	0.000220382	0.00139574	0.871754
Body size measures	Sitting height	ECE1	0.000623415	0.00390868	0.873279
Body size measures	Sitting height	ECE1	0.000623415	0.00390868	0.873279
Body size measures	Sitting height	ECE1	0.000623415	0.00390868	0.873279
Body size measures	Sitting height	ECE1	0.000623415	0.00390868	0.873279
Biochemistry	IGF1	FBLN7	0.000417176	0.002618	0.873394
Biochemistry	Glu	ECE1	0.000523536	0.00151867	0.873636
Biochemistry	Glu	ECE1	0.000523536	0.00151867	0.873636
Pulmonary Function	FEV1	ECE1	-0.000473651	0.00136641	0.87405
Pulmonary Function	FEV1	ECE1	-0.000473651	0.00136641	0.87405
Inflammatory	WBC c	PIEZO1	2.3e-05	0.000741609	0.874799
Pulmonary Function	Z QC	ECE1	0.000336341	0.00113367	0.876176
Pulmonary Function	Z QC	ECE1	0.000336341	0.00113367	0.876176
Biochemistry	LPA	FBLN7	-0.000617363	0.00172487	0.876376
Biochemistry	HbA1c	FBLN7	-9.76e-05	0.000582557	0.876453
Biochemistry	ApoA	FBLN7	-0.000550659	0.00147716	0.876721
Biochemistry	TP	PIEZO1	0.000243683	0.000705533	0.878679
Pulmonary Function	FEV1 Best	ECE1	-0.000458639	0.00136616	0.879131
Pulmonary Function	FEV1 Best	ECE1	-0.000458639	0.00136616	0.879131
Inflammatory	Mon p	ECE1	0.000330953	0.00217877	0.879267
Body size measures	Standing height	ECE1	-0.000544996	0.00362462	0.880481
Body size measures	Standing height	ECE1	-0.000544996	0.00362462	0.880481
Body size measures	Standing height	ECE1	-0.000544996	0.00362462	0.880481
Body size measures	Standing height	ECE1	-0.000544996	0.00362462	0.880481
Biochemistry	AST	FBLN7	0.000808184	0.00564808	0.886219
Cardiovascular	CVD	FBLN7	-0.000165183	0.00357454	0.887082
Pulmonary Function	Z QC	FBLN7	-0.000305408	0.00217888	0.888528
Biochemistry	TP	FBLN7	-0.000434721	0.00161069	0.888842
Pulmonary Function	FVC Best	ECE1	-0.000410314	0.00132245	0.890668
Pulmonary Function	FVC Best	ECE1	-0.000410314	0.00132245	0.890668
Biochemistry	RF	PIEZO1	-0.000824806	0.00604534	0.891476
Inflammatory	Neu c	PIEZO1	0.000171599	0.0012819	0.893512
Pulmonary Function	FVC	ECE1	-0.000398394	0.00132277	0.894675
Pulmonary Function	FVC	ECE1	-0.000398394	0.00132277	0.894675
Inflammatory	Neu c	PIEZO1	0.000197995	0.000529099	0.894961
Biochemistry	Vitamin D	ECE1	-0.000299166	0.00231231	0.897057
Biochemistry	Alb	FBLN7	0.000347203	0.00278157	0.900664
Biochemistry	AST	PIEZO1	0.000189595	0.000646726	0.904378
Biochemistry	Oes2	FBLN7	0.00088565	0.00790104	0.91075
Biochemistry	Oes2	FBLN7	0.00088565	0.00790104	0.91075
Biochemistry	Oes2	FBLN7	0.00088565	0.00790104	0.91075
Pulmonary Function	FVC Z	ECE1	0.000413309	0.00392218	0.916077
Pulmonary Function	FEV1 Z	PIEZO1	0.000417251	0.00401261	0.917181
Biochemistry	HDLC	FBLN7	-0.000587526	0.00571608	0.918134
Inflammatory	PLT c	ECE1	0.000215446	0.00217821	0.92121
Biochemistry	UA	PIEZO1	-0.000104281	0.00107628	0.922813
Biochemistry	ApoA	PIEZO1	9.93e-05	0.00118364	0.933109
Biochemistry	Glu	ECE1	0.000461121	0.00552925	0.933536
Biochemistry	Glu	ECE1	0.000461121	0.00552925	0.933536
Biochemistry	Glu	ECE1	0.000461121	0.00552925	0.933536
Biochemistry	Glu	ECE1	0.000461121	0.00552925	0.933536
Biochemistry	LPA	FBLN7	0.000517041	0.00657229	0.937295
Biochemistry	GammaGT	PIEZO1	-0.000144471	0.00209028	0.944898
Biochemistry	TG	FBLN7	-0.000153684	0.00263746	0.953534
Pulmonary Function	FEV1 FVC ratio Z	ECE1	0.000429615	0.00968641	0.964624
Pulmonary Function	FEV1 FVC ratio Z	ECE1	0.000429615	0.00968641	0.964624
Pulmonary Function	FEV1 FVC ratio Z	ECE1	0.000429615	0.00968641	0.964624
Pulmonary Function	FEV1 FVC ratio Z	ECE1	0.000429615	0.00968641	0.964624
Biochemistry	Oes2	ECE1	0.000598358	0.0136433	0.965018
Biochemistry	Oes2	ECE1	0.000598358	0.0136433	0.965018
Biochemistry	Oes2	ECE1	0.000598358	0.0136433	0.965018
Biochemistry	Oes2	ECE1	0.000598358	0.0136433	0.965018
Biochemistry	Glu	ECE1	0.000100664	0.0023259	0.965479
Pulmonary Function	FEV1 predperc	PIEZO1	6.32e-05	0.0015326	0.967123
Body size measures	Seated height	ECE1	8.79e-05	0.0040561	0.982708
Body size measures	Seated height	ECE1	8.79e-05	0.0040561	0.982708
Body size measures	Seated height	ECE1	8.79e-05	0.0040561	0.982708
Body size measures	Seated height	ECE1	8.79e-05	0.0040561	0.982708
Biochemistry	Phosphate	ECE1	-2.3e-05	0.00541812	0.996617
Biochemistry	Phosphate	ECE1	-2.3e-05	0.00541812	0.996617
Biochemistry	Phosphate	ECE1	-2.3e-05	0.00541812	0.996617
Biochemistry	Phosphate	ECE1	-2.3e-05	0.00541812	0.996617
Biochemistry	TC	FBLN7	-1.8e-05	0.0057886	0.99752
Biochemistry	ALT	PIEZO1	-0.000341754	0.00146197	1
Biochemistry	ApoB	PIEZO1	0.000186234	0.00119937	1
Biochemistry	ApoB	FBLN7	-8.54e-05	0.000611038	1
Biochemistry	ApoB	FBLN7	8.25e-06	Inf	1
Biochemistry	ApoB	PIEZO1	7.25e-05	0.00166874	1
Biochemistry	ApoB	PIEZO1	0.000186234	0.00119937	1
Body size measures	BMI	ECE1	0.00014573	0.00144405	1
Body size measures	BMI	ECE1	-3.66e-05	0.00299194	1
Body size measures	BMI	ECE1	0.00014573	0.00144405	1
Biochemistry	Cr	ECE1	0.000278299	0.00117618	1
Biochemistry	Cr	ECE1	0.000278299	0.00117618	1
Cardiovascular	CVD	FBLN7	-0.000600551	0.00557829	1
Pulmonary Function	FEV1 pred	ECE1	2.71e-06	Inf	1
Pulmonary Function	FEV1 predperc	PIEZO1	0.000155895	0.000874196	1
Pulmonary Function	FEV1 predperc	PIEZO1	1.65e-05	0.000880377	1
Pulmonary Function	FEV1 predperc	PIEZO1	-0.000129985	0.00044829	1
Pulmonary Function	FEV1 Z	PIEZO1	-3.06e-05	0.0013423	1
Pulmonary Function	FEV1 Z	PIEZO1	7.08e-05	0.00089457	1
Pulmonary Function	FVC	ECE1	-0.0002467	0.00167955	1
Pulmonary Function	FVC Best	ECE1	-0.000249176	0.00167928	1
Pulmonary Function	FVC Z	ECE1	0.000580894	0.00303945	1
Biochemistry	GammaGT	FBLN7	-0.000237849	0.00089973	1
Biochemistry	HDLC	FBLN7	-0.000716488	0.00361129	1
Biochemistry	HDLC	FBLN7	-0.000716488	0.00361129	1
Biochemistry	HDLC	FBLN7	-0.000716488	0.00361129	1
Biochemistry	HDLC	FBLN7	-0.000240923	0.00146343	1
Biochemistry	IGF1	PIEZO1	-0.000246528	0.00150784	1
Biochemistry	LDLC	FBLN7	0.000154969	0.000972613	1
Biochemistry	LDLC	FBLN7	-0.000435678	0.00153931	1
Biochemistry	LDLC	PIEZO1	2.48e-05	0.00281231	1
Biochemistry	LDLC	PIEZO1	2.48e-05	0.00281231	1
Biochemistry	LPA	ECE1	8.49e-05	0.00173946	1
Biochemistry	LPA	ECE1	8.49e-05	0.00173946	1
Inflammatory	Lym p	ECE1	4.66e-05	0.00187741	1
Inflammatory	Lym p	ECE1	4.66e-05	0.00187741	1
Inflammatory	Mon p	ECE1	-0.000410906	0.00179175	1
Inflammatory	Neu c	PIEZO1	0.000141349	0.0012187	1
Inflammatory	Neu c	PIEZO1	0.000141349	0.0012187	1
Inflammatory	NLR	ECE1	0.000192959	0.00148743	1
Inflammatory	NLR	ECE1	0.000192959	0.00148743	1
Inflammatory	PLT c	ECE1	-0.000409016	0.00179112	1
Inflammatory	PLT c	FBLN7	0.000312478	0.00379762	1
Inflammatory	PLT c	FBLN7	0.000312478	0.00379762	1
Inflammatory	PLT c	FBLN7	0.000312478	0.00379762	1
Biochemistry	SHBG	FBLN7	0.000101534	0.000583405	1
Biochemistry	TC	PIEZO1	-0.000294284	0.00116732	1
Biochemistry	TC	PIEZO1	-0.000294284	0.00116732	1
Biochemistry	TC	FBLN7	-0.000217787	0.000952017	1
Biochemistry	Testo	FBLN7	-0.000152408	0.000940389	1
Biochemistry	Vitamin D	FBLN7	-2.14e-06	Inf	1
Biochemistry	Vitamin D	ECE1	-0.000193116	0.00188441	1
Pulmonary Function	Z QC	FBLN7	-0.000131415	0.000767831	1
Pulmonary Function	Z QC	PIEZO1	-0.000261183	0.000931046	1
Pulmonary Function	Z QC	PIEZO1	-0.000261183	0.000931046	1
